# Supplementary material for: Genome-wide identification of microRNAs and their targets in wild type and phyB mutant provides a key link between microRNAs and the phyB-mediated light signaling pathway in rice
Source: Front Plant Sci. 2015 May 29;6:372. doi: 10.3389/fpls.2015.00372 (PMC4448008; doi:10.3389/fpls.2015.00372)
Supplement: Additional file 1 — Primers used for qRT-PCR. [file DataSheet1.XLS]

## Sheet: Sheet1
Additional file 1 Primers used for qRT-PCR.
miR_Name	Primer
osa-5.8S	GAACGACTCTCGGCGGCTA
osa-miR1428e-3p	ccgcgAAGATAATGCCATGAATTTGa
osa-miR164e	gacTGGAGAAGCAGGGCACGTGAG
osa-miR166a-3p	gcTCGGACCAGGCTTCATTCCC
osa-miR166b-5p	GGAATGTTGTCTGGCTCGGGGaa
osa-miR166k-3p	cgTCGGACCAGGCTTCAATCCCTa
osa-miR167a-5p	TGAAGCTGCCAGCATGATCTA
osa-miR168a	TCGCTTGGTGCAGATCGGGA
osa-miR169h	cgcTAGCCAAGGATGACTTGCCT
osa-miR2879	ccGCCAGATGTGTTAAAATAATGACCa
osa-miR530-5p_R+1	cgccTGCATTTGCACCTGCACCTAC
sbi-miR156e_R+1_1ss14CT	ccTGACAGAAGAGAGTGAGCACCa
cme-miR530a	cgccTGCATTTGCACCTGCACCTT
PC-5p-2349_662	gccTTCATCCGACAAAGCAGTAGTa
PC-5p-48301_53	AAAATGCATGGAGAATTATGGTGT
PC-5p-115222_16	GTTTCCGTGTCCAACTTTGATTGT
Os06g47150.1-QF	TTGGTCCTATGTGCTATT
Os06g47150.1-QR	AGTTTGTTAAGGTGGAGAT
Os04g43910.1-QF	GACAGTAGTGCTCAACCT
Os04g43910.1-QR	GTTGCCGATGTGGAACTC
Os02g41800.1-QF	CCGACGTTAGTGCTCCTG
Os02g41800.1-QR	AGGTGGGTAAGGTGGAGAT
Os06g46270.1-QF	TAGAGGGTTATGAGCAAGT
Os06g46270.1-QR	TGTCAACGGAACATTCAT
Os03g48970.1-QF	GTCCATCACAGTGCGAAT
Os03g48970.1-QR	AACAACGGGTGGGATAGA
Os12g42400.2-QF	ATTGTCCCTGCTGGTATTG
Os12g42400.2-QR	GACAAGTAGGCGATGAGC
Os03g07880.1-QF	TGTCATGGCAAATCATCCTT
Os03g07880.1-QR	CAGTTTACACACAGGTTCAGT
Os07g41720.1-QF	CATCACTTTGGCTCTCTC
Os07g41720.1-QR	CCATTTGAGGATGAAACTACT
Os03g29760.1-QF	TTCTGGTTTACCCTCACT
Os03g29760.1-QR	ATCAGGTAGATACTTCATAAGC
Os08g37670.1-QF	AGCTCGCCCTCTTCTGAT
Os08g37670.1-QR	AGACGAAATGATCAAGAAACAAGA
Os04g51400.1-QF	TTCTTCTTATCTCCCTCTCTC
Os04g51400.1-QR	CTGCTGCTAATCCAATCG
Os01g56780.1-QF	AAGCTGTGAAATGAGATG
Os01g56780.1-QR	ATGCCGAATATTATGACTG
OsEF-1a-QF	TTTCACTCTTGGTGTGAAGCAGAT
OsEF-1a-QR	GACTTCCTTCACGATTTCATCGTAA
