# Supplementary material for: Genome-wide identification of microRNAs and their targets in wild type and phyB mutant provides a key link between microRNAs and the phyB-mediated light signaling pathway in rice
Source: Front Plant Sci. 2015 May 29;6:372. doi: 10.3389/fpls.2015.00372 (PMC4448008; doi:10.3389/fpls.2015.00372)
Supplement: Additional file 2 — Known and novel miRNAs identified from the WT and phyB libraries. 2a. known miRNAs identified by high-throughput sequencing in WT and phyB mutant. 2b, novel miRNAs identified by high-throughput sequencing in WT and phyB mutant. [file DataSheet2.XLSX]

## Sheet: Sheet4
				Additional file 2. Known and novel miRNAs identified from WT and phyB libraries.
				2a. Known miRNAs;
				2b. Novel miRNAs.

## Sheet: 2a
Pre-miRNA Index	miRNA_Index	miR_name	miR_seq	len	genome ID	strand	start	end	genome_seq	#mir	mirIDs,	rep_mirID	rep_mirSeq	rep_miRID	rep_miRSeq	type	Sequence in miRbase	SS	hairpinLen	CG%	dG	MFEI	WT (raw)	PhyB (raw)	WT (norm)	PhyB (norm)	Expression level
miRNAs in miRBase
1	1	osa-miR156a	TGACAGAAGAGAGTGAGCAC	20	chr01	+	4665975	4666123	ggaggaagagaggggtgagaggtgaggcTGACAGAAGAGAGTGAGCACacatggtgactttcttgcatgctgaatggactcatgcttgaagctatgtgtGCTCACTTCTCTCTCTGTCAGCcatttgatctctctttctctctttctcc	8	osa-MIR156c,sbi-MIR156c,cpa-MIR156c,mdm-MIR156b,mdm-MIR156o,stu-MIR156j,stu-MIR156k,stu-MIR156g,	osa-MIR156c	ggaggaagagaggggtgagaggtgaggcTGACAGAAGAGAGTGAGCACacatggtgactttcttgcatgctgaatggactcatgcttgaagctatgtgtGCTCACTTCTCTCTCTGTCAGCcatttgatctctctttctctctttctcc	osa-miR156a	TGACAGAAGAGAGTGAGCAC	5'	Yes	((((((((((((..(.(((((((.(((((((((((((((((((((((((((((((....(((..(((((((....))...)))))..))))))))))))))))))).)))).))))))))))...).))))))))..))))))))))))	149	49	-90.9	1.2	426.667	606.161	397.205	651.121	high
1	2	osa-miR156c-3p	GCTCACTTCTCTCTCTGTCAGC	22	chr01	+	4665975	4666123	ggaggaagagaggggtgagaggtgaggcTGACAGAAGAGAGTGAGCACacatggtgactttcttgcatgctgaatggactcatgcttgaagctatgtgtGCTCACTTCTCTCTCTGTCAGCcatttgatctctctttctctctttctcc	8	osa-MIR156c,sbi-MIR156c,cpa-MIR156c,mdm-MIR156b,mdm-MIR156o,stu-MIR156j,stu-MIR156k,stu-MIR156g,	osa-MIR156c	ggaggaagagaggggtgagaggtgaggcTGACAGAAGAGAGTGAGCACacatggtgactttcttgcatgctgaatggactcatgcttgaagctatgtgtGCTCACTTCTCTCTCTGTCAGCcatttgatctctctttctctctttctcc	osa-miR156c-3p	GCTCACTTCTCTCTCTGTCAGC	3'	Yes	((((((((((((..(.(((((((.(((((((((((((((((((((((((((((((....(((..(((((((....))...)))))..))))))))))))))))))).)))).))))))))))...).))))))))..))))))))))))	149	49	-90.9	1.2	21.5	56.1667	20.0154	60.3327	middle
2	1	osa-miR156a	TGACAGAAGAGAGTGAGCAC	20	chr01	+	4666341	4666516	ttgtcttgagaggggaagagatctctatgggttttggaggtcTGACAGAAGAGAGTGAGCACacacggtgctttcttagcatgcaagagccatgctgggagctgtgcgtGCTCACTCTCTATCTGTCAGCcgttcaccatgcccaatatgattaatctccttctctcagttgacag	2	osa-MIR156b,sbi-MIR156b,	osa-MIR156b	ttgtcttgagaggggaagagatctctatgggttttggaggtcTGACAGAAGAGAGTGAGCACacacggtgctttcttagcatgcaagagccatgctgggagctgtgcgtGCTCACTCTCTATCTGTCAGCcgttcaccatgcccaatatgattaatctccttctctcagttgacag	osa-miR156a	TGACAGAAGAGAGTGAGCAC	5'	Yes	.(((((((((((..(.(((((((....(((((..((((((.(((((((((((((((((((((.((((((....((..(((((((....).))))))..)))))))).))))))))))))).)))))))))).))))....)))))....))))..))).)..)))))))..)))).	174	49.4	-92.3	1.1	426.667	606.161	397.205	651.121	high
3	1	osa-miR156a	TGACAGAAGAGAGTGAGCAC	20	chr01	-	22524147	22524246	ggagggTGACAGAAGAGAGTGAGCACacgtggttgtttccttgcataaatgatgcctatgcttggagctacgcgtGCTCACTTCTCTCTCTGTCAcctcc	1	osa-MIR156a,	osa-MIR156a	ggagggTGACAGAAGAGAGTGAGCACacgtggttgtttccttgcataaatgatgcctatgcttggagctacgcgtgctcacttctctctctgtcacctcc	osa-miR156a	TGACAGAAGAGAGTGAGCAC	5'	Yes	(((.((((((((((((((((((((((.((((((....(((..(((((.........)))))..))))))))).)))))))).))))).))))))))))))	100	52	-57.8	1.1	426.667	606.161	397.205	651.121	high
4	1	osa-miR156a	TGACAGAAGAGAGTGAGCAC	20	chr02	-	24119983	24120088	gggcggTGACAGAAGAGAGTGAGCACacggccgggcggaacggcaccggcggatgtgccgtcgcggccgcgtGCTCACTGCTCTGTCTGTCATCcactcctctccc	4	osa-MIR156i,sbi-MIR156g,zma-MIR156i,zma-MIR156l,	osa-MIR156i	ggTGACAGAAGAGAGTGAGCACacggccgggcggaacggcaccggcggatgtgccgtcgcggccgcgtgctcactgctctgtctgtcatc	osa-miR156a	TGACAGAAGAGAGTGAGCAC	5'	Yes	(((.((((((((((((((((((((((.(((((..(((..(((((((........))))))))))))))).))))))))).)))).))))))).)).))).......	99	68.9	-64	0.9	426.667	606.161	397.205	651.121	high
5	1	osa-miR156a	TGACAGAAGAGAGTGAGCAC	20	chr04	-	25026327	25026430	ggcgcgaggTGACAGAAGAGAGTGAGCACacggccgggcgtgacggcaccggcgggcgtgccgtcgcggccgcgtGCTCACTGCTCTTTCTGTCATCcggtgcc	2	osa-MIR156e,sbi-MIR156h,	osa-MIR156e	ggcgcgaggTGACAGAAGAGAGTGAGCACacggccgggcgtgacggcaccggcgggcgtgccgtcgcggccgcgtgctcactgctctttctgtcatccggtgcc	osa-miR156a	TGACAGAAGAGAGTGAGCAC	5'	Yes	(((((..((((((((((((((((((((((.(((((....((((((((((........))))))))))))))).))))))))).))))).))))))))..)))))	104	71.2	-73.2	1	426.667	606.161	397.205	651.121	high
6	1	osa-miR156a	TGACAGAAGAGAGTGAGCAC	20	chr09	+	15065253	15065368	ggcTGACAGAAGAGAGTGAGCACacagcgggcagactgcatctgaattacctgttgcgacgaagaagacgacggacgcagcttgccgttgcgtGCTCACTTCTCTCTCTGTCAGCt	1	osa-MIR156g,	osa-MIR156g	ggcTGACAGAAGAGAGTGAGCACacagcgggcagactgcatctgaattacctgttgcgacgaagaagacgacggacgcagcttgccgttgcgtGCTCACTTCTCTCTCTGTCAGCt	osa-miR156a	TGACAGAAGAGAGTGAGCAC	5'	Yes	(((((((((((((((((((((((.((((((.((..((((.((((.........(((...))).........)))).))))..)))))))).)))))))).))))).))))))))))	116	56	-60.6	0.9	426.667	606.161	397.205	651.121	high
6	2	osa-miR156c-3p	GCTCACTTCTCTCTCTGTCAGC	22	chr09	+	15065253	15065368	ggcTGACAGAAGAGAGTGAGCACacagcgggcagactgcatctgaattacctgttgcgacgaagaagacgacggacgcagcttgccgttgcgtGCTCACTTCTCTCTCTGTCAGCt	1	osa-MIR156g,	osa-MIR156g	ggcTGACAGAAGAGAGTGAGCACacagcgggcagactgcatctgaattacctgttgcgacgaagaagacgacggacgcagcttgccgttgcgtGCTCACTTCTCTCTCTGTCAGCt	osa-miR156c-3p	GCTCACTTCTCTCTCTGTCAGC	3'	Yes	(((((((((((((((((((((((.((((((.((..((((.((((.........(((...))).........)))).))))..)))))))).)))))))).))))).))))))))))	116	56	-60.6	0.9	21.5	56.1667	20.0154	60.3327	middle
9	10	osa-miR156f-3p	GCTCACTTCTCTTTCTGTCAGC	22	chr08	+	21478230	21478415	agTTGACAGAAGAGAGTGAGCACacagcggccagactgcatcgatctatcaatcttcccttcgacaggatagctagatagaaagaaagagaggccgtcggcggccatggaagagagagagagagagagatgaaatgatgatgatgatacagctgccgctgcgtGCTCACTTCTCTTTCTGTCAGCt	1	osa-MIR156f,	osa-MIR156f	agtTGACAGAAGAGAGTGAGCACacagcggccagactgcatcgatctatcaatcttcccttcgacaggatagctagatagaaagaaagagaggccgtcggcggccatggaagagagagagagagagagatgaaatgatgatgatgatacagctgccgctgcgtGCTCACTTCTCTTTCTGTCAGCt	osa-miR156f-3p	GCTCACTTCTCTTTCTGTCAGC	3'	Yes	(((((((((((((((((((((((.(((((((.((.(((((((..(((.((..((((..((((....((....)).................(((((....)))))...)))).))))..)).)))..))))..((.((....)).)).)))))))))))).)))))))).)))).)))))))))))	186	50	-79.9	0.9	0.833333	1.5	0.775791	1.61126	low
10	10	osa-miR156f-3p	GCTCACTTCTCTTTCTGTCAGC	22	chr05	+	5230609	5230764	gctagggagccGACAGAAGAGAGTGAGCAtatatagttctttccttgcatatgtggtcatatgtgtgttgactgaagagatacatatatatagagagagagagttcatgtgcttgaagctatatgtGCTCACTTCTCTTTCTGTCAGCaaattatc	1	osa-MIR156l,	osa-MIR156l	gctagggagcCGACAGAAGAGAGTGAGCATAtatagttctttccttgcatatgtggtcatatgtgtgttgactgaagagatacatatatatagagagagagagttcatgtgcttgaagctatatgtGCTCACTTCTCTTTCTGTCAGCaaattatc	osa-miR156f-3p	GCTCACTTCTCTTTCTGTCAGC	3'	Yes	........((.((((((((((((((((((((((((((...(((...(((((((...(((((((((((((.........)))))))))))...........))...)))))))..))))))))))))))))))).))))).))))).))........	140	39.7	-58.2	0.9	0.833333	1.5	0.775791	1.61126	low
12	14	osa-miR159a.1	TTTGGATTGAAGGGAGCTCTG	21	chr01	+	1215029	1215217	tggttatgaagtgGAGCTCCTTTCGTTCCAATGaaaggtttatctgaagggtgatacagctgcttgttcatggttcccactattctatctcataggaaaagagataggcttgtggtttgcatgaccaaggagccgaatcaactccttgctgaccactcTTTGGATTGAAGGGAGCTCTGcatcttgatc	3	osa-MIR159b,hvu-MIR159a,bdi-MIR159b,	osa-MIR159b	ggttatgaagtggagctcctttcgttccaatgaaaggtttatctgaagggtgatacagctgcttgttcatggttcccactattctatctcataggaaaagagataggcttgtggtttgcatgaccaaggagccgaatcaactccttgctgaccactcTTTGGATTGAAGGGAGCTCTGcatcttgatc	osa-miR159a.1	TTTGGATTGAAGGGAGCTCTG	3'	Yes	.(((((.((.(..(((((((((((..(((((.((..((((......(((((((((...(((.((((.(((((....((((...((((((((.........))))))))...))))....))))).)))).)))...))).)).))))...))))..)).)))))..)))))))))))..).)).)))))	188	45	-76.8	0.9	24697.8	14608.5	22992.4	15692	high
13	14	osa-miR159a.1	TTTGGATTGAAGGGAGCTCTG	21	chr01	+	17681923	17682194	gttgtggacgttgagctcctttcggtccaaaaaggggtgttgctgtgggtcgattgAGCTGCTGGGTCATGGATCccgttagcctactccatgttcatcattcagctcgagatctgaaagaaactactccaatttatactaatagtatgtgtgtagataggaaaatgatggagtactcgttgttgggataggcttatggcttgcatgccccaggagctgcatcaaccctacatggaccctcTTTGGATTGAAGGGAGCTCTGcatcttttgt	2	osa-MIR159a,tae-MIR159b,	osa-MIR159a	gttgtggacgttgagctcctttcggtccaaaaaggggtgttgctgtgggtcgattgagctgctgggtcatggatcccgttagcctactccatgttcatcattcagctcgagatctgaaagaaactactccaatttatactaatagtatgtgtgtagataggaaaatgatggagtactcgttgttgggataggcttatggcTTGCATGCCCCAGGAGCTGCAtcaaccctacatggaccctcTTTGGATTGAAGGGAGCTCTGcatcttttgt	osa-miR159a.1	TTTGGATTGAAGGGAGCTCTG	3'	Yes	.....(((.(..(((((((((((..(((((..(((((.(((..(((((((.(((..((((.(((((.((((....((((.((((((..(((..((((((((((((........))))..........(((.((((((((...........)))))))).)))..))))))))..((.....)))))..)))))).))))....)))).))))).))))..))).)))).)))..)))))))))))))..)))))))))))..).))).....	262	47.1	-110.2	0.9	24697.8	14608.5	22992.4	15692	high
18	24	osa-miR160a-5p	TGCCTGGCTCCCTGTATGCCA	21	chr02	-	3511585	3511672	gtgTGCCTGGCTCCCTGTATGCCAcacatgtagaccaacccatggtgtctggttgcctactgggtgGCGTGCAAGGAGCCAAGCATGc	2	osa-MIR160a,sbi-MIR160a,	osa-MIR160a	gtgTGCCTGGCTCCCTGTATGCCAcacatgtagaccaacccatggtgtctggttgcctactgggtgGCGTGCAAGGAGCCAAGCATGc	osa-miR160a-5p	TGCCTGGCTCCCTGTATGCCA	5'	Yes	(..(((.(((((((.((((((((((.((.((((..(((((..........))))).)))))).)))))))))).))))))).)))..)	88	59.1	-49	0.9	186.5	69.8667	173.622	75.0488	middle
18	25	osa-miR160a-3p	GCGTGCAAGGAGCCAAGCATG	21	chr02	-	3511585	3511672	gtgTGCCTGGCTCCCTGTATGCCAcacatgtagaccaacccatggtgtctggttgcctactgggtgGCGTGCAAGGAGCCAAGCATGc	2	osa-MIR160a,sbi-MIR160a,	osa-MIR160a	gtgTGCCTGGCTCCCTGTATGCCAcacatgtagaccaacccatggtgtctggttgcctactgggtgGCGTGCAAGGAGCCAAGCATGc	osa-miR160a-3p	GCGTGCAAGGAGCCAAGCATG	3'	Yes	(..(((.(((((((.((((((((((.((.((((..(((((..........))))).)))))).)))))))))).))))))).)))..)	88	59.1	-49	0.9	0.5	1.5	0.465475	1.61126	low
19	24	osa-miR160a-5p	TGCCTGGCTCCCTGTATGCCA	21	chr06	+	28081020	28081158	aaggtttggttttgatcggcttgagagcgTGCCTGGCTCCCTGTATGCCActcatgtagcccaatccatggtgtgtttggatgctgtgggtgGCGTGCAAGGAGCCAAGCATGcgtgccatgatctctctttctgcctt	3	osa-MIR160b,sbi-MIR160b,zma-MIR160g,	osa-MIR160b	aaggtttggttttgatcggcttgagagcgTGCCTGGCTCCCTGTATGCCActcatgtagcccaatccatggtgtgtttggatgctgtgggtgGCGTGCAAGGAGCCAAGCATGcgtgccatgatctctctttctgcctt	osa-miR160a-5p	TGCCTGGCTCCCTGTATGCCA	5'	Yes	(((((..((....(((((((......((((((.(((((((.((((((((((((((..(((...(((((.........)))))))))))))))))))))).))))))).))))))..)))..))))...))....)))))	139	54	-67.6	0.9	186.5	69.8667	173.622	75.0488	middle
19	25	osa-miR160a-3p	GCGTGCAAGGAGCCAAGCATG	21	chr06	+	28081020	28081158	aaggtttggttttgatcggcttgagagcgTGCCTGGCTCCCTGTATGCCActcatgtagcccaatccatggtgtgtttggatgctgtgggtgGCGTGCAAGGAGCCAAGCATGcgtgccatgatctctctttctgcctt	3	osa-MIR160b,sbi-MIR160b,zma-MIR160g,	osa-MIR160b	aaggtttggttttgatcggcttgagagcgTGCCTGGCTCCCTGTATGCCActcatgtagcccaatccatggtgtgtttggatgctgtgggtgGCGTGCAAGGAGCCAAGCATGcgtgccatgatctctctttctgcctt	osa-miR160a-3p	GCGTGCAAGGAGCCAAGCATG	3'	Yes	(((((..((....(((((((......((((((.(((((((.((((((((((((((..(((...(((((.........)))))))))))))))))))))).))))))).))))))..)))..))))...))....)))))	139	54	-67.6	0.9	0.5	1.5	0.465475	1.61126	low
20	24	osa-miR160a-5p	TGCCTGGCTCCCTGTATGCCA	21	chr08	+	1707568	1707666	ggaatgTGCCTGGCTCCCTGTATGCCActcatctagagcaacaaacttctgcgagaggttgcctatgatggatgGCGTGCACGGAGCCAAGCATATTCC	4	osa-MIR160c,sbi-MIR160c,ttu-MIR160,zma-MIR160c,	osa-MIR160c	ggaatgTGCCTGGCTCCCTGTATGCCActcatctagagcaacaaacttctgcgagaggttgcctatgatggatgGCGTGCACGGAGCCAAGCATAttcc	osa-miR160a-5p	TGCCTGGCTCCCTGTATGCCA	5'	Yes	(((((((((.(((((((.(((((((((..(((((((.(((((...(((....)))..)))))))).))))..))))))))).))))))).)))))))))	99	53.5	-60.2	1.1	186.5	69.8667	173.622	75.0488	middle
21	24	osa-miR160a-5p	TGCCTGGCTCCCTGTATGCCA	21	chr03	+	32454988	32455129	ggggataTGCCTGGCTCCCTGTATGCCActcgcgtagctgccaaactcagttgaaacaactgccttctcccggcgagattcaggcattgtgttcgtacgtttggctctactgcggatggcgtgcgaggagccaagcatgacc	1	osa-MIR160d,	osa-MIR160d	ggggataTGCCTGGCTCCCTGTATGCCActcgcgtagctgccaaactcagttgaaacaactgccttctcccggcgagattcaggcattgtgttcgtacgtttggctctactgcggatgGCGTGCGAGGAGCCAAGCATGacc	osa-miR160a-5p	TGCCTGGCTCCCTGTATGCCA	5'	Yes	.((..(((((.(((((((..((((((((..(((((((..(((((((.....((((((((.(((((((((.....))))...))))))))).))))...))))))).)))).)))..))))))))..))))))).))))).))	141	57	-71.8	0.9	186.5	69.8667	173.622	75.0488	middle
22	27	osa-miR160f-5p	TGCCTGGCTCCCTGAATGCCA	21	chr08	+	24396882	24396981	ggattaacgcTGCCTGGCTCCCTGAATGCCAtccgagaagcgtgccgctgtggccggctgcttcctggttggcaTTGAGGGAGTCATGCAGGGTTtgctc	1	osa-MIR160f,	osa-MIR160f	ggattaacgcTGCCTGGCTCCCTGAATGCCAtccgagaagcgtgccgctgtggccggctgcttcctggttgGCATTGAGGGAGTCATGCAGGgtttgctc	osa-miR160f-5p	TGCCTGGCTCCCTGAATGCCA	5'	Yes	((...(((.((((.(((((((((.(((((((.((..((((((.(((((....).))))))))))..)).))))))).))))))))).)))).)))..)).	99	61	-60.1	1	262	115	243.909	123.53	middle
23	29	osa-miR160e-5p	TGCCTGGCTCCCTGTATGCCG	21	chr07	-	2216761	2216874	gtaggggataTGCCTGGCTCCCTGTATGCCGctcgcatggctgccaacccaatgaactcgatctcgttgttggccgctgcgtacggcgtgcgaggtgccaagcatggccctctt	1	osa-MIR160e,	osa-MIR160e	gtaggggataTGCCTGGCTCCCTGTATGCCGctcgcatggctgccaacccaatgaactcgatctcgttgttggccgctgcgtacgGCGTGCGAGGTGCCAAGCATGgccctctt	osa-miR160e-5p	TGCCTGGCTCCCTGTATGCCG	5'	Yes	..(((((.(((((.((((.((..((((((((..((((..((.((((((..(((((........))))))))))).))))))..))))))))..)).)))).)))))..))))).	111	61.4	-58.9	0.8	386.5	152.867	359.812	164.205	middle
24	31	osa-miR162a	TCGATAAACCTCTGCATCCAG	21	chr02	+	23605799	23605969	ggtgatgcctGGGCGCAGTGGTTTATCGATCccttccctgccttgtggcgctgatccaggagcggcgaatttctttgagagggtgttctttttttttcttccttttggtccttgttgcagccaacgacaacgcgggaatcgaTCGATAAACCTCTGCATCCAGttctcgcc	1	osa-MIR162a,	osa-MIR162a	ggtgatgcctgggcgcagtggtttatcgatcccttccctgccttgtggcgctgatccaggagcggcgaatttctttgagagggtgttctttttttttcttccttttggtccttgttgcagccaacgacaacgcgggaatcgaTCGATAAACCTCTGCATCCAGttctcgcc	osa-miR162a	TCGATAAACCTCTGCATCCAG	3'	Yes	(((((...((((..((((.((((((((((((..(((((.((.((((((((((........))).((((......(..((((((................))))))..)......)))).)))....)))).)))))))..)))))))))))).))))..))))...)))))	171	52.6	-71.2	0.8	1650.5	1007	1536.53	1081.69	high
25	33	osa-miR162b	TCGATAAGCCTCTGCATCCAG	21	chr04	+	24405899	24406032	tgggtgatgcctGGGCGCAGTGGTTTATCGATCtcttccctgccttgtgctgctccgatcgatgcccgtgctgattcttgataatatacaacgcaggaatcgaTCGATAAGCCTCTGCATCCAGatctcacttt	1	osa-MIR162b,	osa-MIR162b	tgggtgatgcctgggcgcagtggtttatcgatctcttccctgccttgtgctgctccgatcgatgcccgtgctgattcttgataatatacaacgcaggaatcgaTCGATAAGCCTCTGCATCCAGatctcacttt	osa-miR162b	TCGATAAGCCTCTGCATCCAG	3'	Yes	..(((((...((((..((((.((((((((((((..((((.(((.(((((....((.(((((..((....)))))))...)).....))))).)))))))..)))))))))))).))))..))))...)))))..	130	50.7	-53	0.8	867.5	632	807.599	678.877	high
26	34	osa-miR164d	TGGAGAAGCAGGGCACGTGCT	21	chr02	-	33143567	33143660	caaaccgtgcTGGAGAAGCAGGGCACGTGCTcgacggcggggctggctggccggccggcttgcagCATGTGCGCTCCTTCTCCAGCatggcttc	1	osa-MIR164d,	osa-MIR164d	caaaccgtgcTGGAGAAGCAGGGCACGTGCTcgacggcggggctggctggccggccggcttgcagcatgtgcgctccttctccagcatggcttc	osa-miR164d	TGGAGAAGCAGGGCACGTGCT	5'	Yes	....((((((((((((((.((.(((((((((((..(((..((((((....)))))).))))).))))))))).)).))))))))))))))....	86	68.1	-60.7	0.9	307.55	119.85	286.313	128.74	middle
27	36	osa-miR164e	TGGAGAAGCAGGGCACGTGAG	21	chr03	+	10542157	10542288	ttgtgcagggTGGAGAAGCAGGGCACGTGAGcggccatccagtgtagcttcgctgcgcgtccatggcggcgaacgcgcgtgatctggagtttggaTGGTCGTTCATGTGTCCGTCTtctccaccgagcactg	1	osa-MIR164e,	osa-MIR164e	ttgtgcagggTGGAGAAGCAGGGCACGTGAGcggccatccagtgtagcttcgctgcgcgtccatggcggcgaacgcgcgtgatctggagtttggatggtcgttcatgtgtccgtcttctccaccgagcactg	osa-miR164e	TGGAGAAGCAGGGCACGTGAG	5'	Yes	..((((..((((((((((..((((((((((((((((((((((((((((...)))))))...(((((((.....))).))))..........)))))))))))))))))))))..))))))))))..))))..	128	61.4	-82.7	1	509.8	67.6	474.598	72.614	high
28	38	osa-miR164a	TGGAGAAGCAGGGCACGTGCA	21	chr05	+	23343908	23344117	tgaggatggcgaggcgcgcgaggTGGAGAAGCAGGGCACGTGCAttcctagagcttccgtccagctccccggcgggctagctagctcactccgccgccgccgccgccgccgccggcgcgcgcacggctggctggctccggccggctgagatgcatgcacggatgcatgtgccctTCTTCTCCACCGTGCACGCCTcgcctgcagcaagga	1	osa-MIR164f,	osa-MIR164f	tgaggatggcgaggcgcgcgaggTGGAGAAGCAGGGCACGTGCAttcctagagcttccgtccagctccccggcgggctagctagctcactccgccgccgccgccgccgccgccggcgcgcgcacggctggctggctccggccggctgagatgcatgcacggatgcatgtgcccttcttctccaccgtgcacgcctcgcctgcagcaagga	osa-miR164a	TGGAGAAGCAGGGCACGTGCA	5'	Yes	((.....(((((((((.((..((((((((((.(((((((((((((((.....((...(((((((((..((((..((((((((((((.....(((((((((.((....)).).))))).)))...))))))))))))))))..))))).))))...))..))))))))))))))).))))))))))..)).))))))))).....))....	206	71	-129.8	0.9	1595.63	804.183	1485.45	863.831	high
29	38	osa-miR164a	TGGAGAAGCAGGGCACGTGCA	21	chr05	-	15896163	15896271	gtgcacggTGGAGAAGCAGGGCACGTGCAttaccatccactcgcctgccggccgccggccgccattgccatggATGGTTCTTCATGTGCCCGTCttctccaccgagcac	1	osa-MIR164b,	osa-MIR164b	gtgcacggTGGAGAAGCAGGGCACGTGCAttaccatccactcgcctgccggccgccggccgccattgccatggatggttcttcatgtgcccgtcttctccaccgagcac	osa-miR164a	TGGAGAAGCAGGGCACGTGCA	5'	Yes	((((.(((((((((((..(((((((((....((((((((...((.((.(((((...))))).))..))..))))))))....)))))))))..))))))))))).))))	109	64.2	-68.5	1	1595.63	804.183	1485.45	863.831	high
30	38	osa-miR164a	TGGAGAAGCAGGGCACGTGCA	21	chr07	-	28523341	28523496	gtgagaaggaccgcgtTGGAGAAGCAGGGCACGTGCAtgcatatgttcatcatcatcttcttcctcctcctctagctccagccttgtgtgggttggaagtttagatagaactcgcactgcacgtggtctccttctccatcccggtctttttctcac	1	osa-MIR164a,	osa-MIR164a	gtgagaaggaccgcgtTGGAGAAGCAGGGCACGTGCAtgcatatgttcatcatcatcttcttcctcctcctctagctccagccttgtgtgggttggaagtttagatagaactcgcactgcacgtggtctccttctccatcccggtctttttctcac	osa-miR164a	TGGAGAAGCAGGGCACGTGCA	5'	Yes	(((((((((((((...((((((((.((..(((((((((((....(((((((......................(((((((((((.....)))))))).)))..))).))))..))).))))))))..)).))))))))...))))))..)))))))	156	51.9	-66.4	0.8	1595.63	804.183	1485.45	863.831	high
31	41	osa-miR164c	TGGAGAAGCAGGGTACGTGCA	21	chr05	+	17327440	17327558	aggttcttgtTGGAGAAGCAGGGTACGTGCAaaatgcacaccggttggtcgagctaattaacaagctctgacgaccatggtgatcgaatgcacgtgctccccttctccaccatggcctt	1	osa-MIR164c,	osa-MIR164c	aggttcttgtTGGAGAAGCAGGGTACGTGCAaaatgcacaccggttggtcgagctaattaacaagctctgacgaccatggtgatcgaatgcacgtgctccccttctccaccatggcctt	osa-miR164c	TGGAGAAGCAGGGTACGTGCA	5'	Yes	((((...((.((((((((..(((((((((((.......(((((((((.(((((((........))))).)))))))..))))......)))))))))))..)))))))).))..)))).	118	52.1	-54.6	0.9	2.75	0	2.56011	0	low
32	42	osa-miR166d-5p	GGAATGTTGTCTGGCTCGAGG	21	chr02	+	26130059	26130183	gaagctttttcactttgaggGGAATGTTGTCTGGCTCGAGGtgcatggagaaacctctgatcgatcaggtttgatctgtagagactgatcTCGGACCAGGCTTCATTCCCCtcaagtaaagctcc	1	osa-MIR166d,	osa-MIR166d	gaagctttttcactttgaggGGAATGTTGTCTGGCTCGAGGtgcatggagaaacctctgatcgatcaggtttgatctgtagagactgatcTCGGACCAGGCTTCATTCCCCtcaagtaaagctcc	osa-miR166d-5p	GGAATGTTGTCTGGCTCGAGG	5'	Yes	..((((((...((.((((((((((((..((((((..((((((.((.((((....))))((((((......)))))).........))))))))..))))))..))))))))))))))))))))..	121	48.8	-55.9	0.9	567.25	244.833	528.081	262.993	high
32	43	osa-miR166a-3p	TCGGACCAGGCTTCATTCCCC	21	chr02	+	26130059	26130183	gaagctttttcactttgaggGGAATGTTGTCTGGCTCGAGGtgcatggagaaacctctgatcgatcaggtttgatctgtagagactgatcTCGGACCAGGCTTCATTCCCCtcaagtaaagctcc	1	osa-MIR166d,	osa-MIR166d	gaagctttttcactttgaggGGAATGTTGTCTGGCTCGAGGtgcatggagaaacctctgatcgatcaggtttgatctgtagagactgatcTCGGACCAGGCTTCATTCCCCtcaagtaaagctcc	osa-miR166a-3p	TCGGACCAGGCTTCATTCCCC	3'	Yes	..((((((...((.((((((((((((..((((((..((((((.((.((((....))))((((((......)))))).........))))))))..))))))..))))))))))))))))))))..	121	48.8	-55.9	0.9	33740.6	16134.6	31410.8	17331.4	high
33	43	osa-miR166a-3p	TCGGACCAGGCTTCATTCCCC	21	chr03	+	3487788	3487912	ggcagttgaggggaATGTTGTCTGGTCCGAGACCTaacaccgggcggaatggcggattcagctgcagctaagcaagctaggtggggggttTCGGACCAGGCTTCATTCCCCccaactcaactgtt	2	osa-MIR166c,hvu-MIR166b,	osa-MIR166c	ggcagttgaggGGAATGTTGTCTGGTCCGAGacctaacaccgggcggaatggcggattcagctgcagctaagcaagctaggtggggggttTCGGACCAGGCTTCATTCCCCccaactcaactgtt	osa-miR166a-3p	TCGGACCAGGCTTCATTCCCC	3'	Yes	.((((((((((((((((..((((((((((((((((..((((..((.((((.....)))).(((.......)))..))..))))..))))))))))))))))..)))))))).....)))))))).	123	57.6	-73.4	1	33740.6	16134.6	31410.8	17331.4	high
34	45	osa-miR166j-5p	GAATGACGTCCGGTCTGAAGA	21	chr03	-	30392782	30392881	tgatccatggctgttgagagGAATGACGTCCGGTCTGAAGAtcgccgtccccaggcggtggctTCGGACCAGGCTTCATTCCCCatgactcatggaaccc	1	osa-MIR166j,	osa-MIR166j	tgatccatggctgttgagagGAATGACGTCCGGTCTGAAGAtcgccgtccccaggcggtggctTCGGACCAGGCTTCATTCCCCatgactcatggaaccc	osa-miR166j-5p	GAATGACGTCCGGTCTGAAGA	5'	Yes	...(((((((..(((....(((((((.(((.(((((((((.((((((((....))))))))))))))))).))).)))))))....))))))))))....	93	59	-50.7	0.9	754	356	701.936	382.405	high
34	43	osa-miR166a-3p	TCGGACCAGGCTTCATTCCCC	21	chr03	-	30392782	30392881	tgatccatggctgttgagagGAATGACGTCCGGTCTGAAGAtcgccgtccccaggcggtggctTCGGACCAGGCTTCATTCCCCatgactcatggaaccc	1	osa-MIR166j,	osa-MIR166j	tgatccatggctgttgagagGAATGACGTCCGGTCTGAAGAtcgccgtccccaggcggtggctTCGGACCAGGCTTCATTCCCCatgactcatggaaccc	osa-miR166a-3p	TCGGACCAGGCTTCATTCCCC	3'	Yes	...(((((((..(((....(((((((.(((.(((((((((.((((((((....))))))))))))))))).))).)))))))....))))))))))....	93	59	-50.7	0.9	33740.6	16134.6	31410.8	17331.4	high
35	46	osa-miR166b-5p	GGAATGTTGTCTGGCTCGGGG	21	chr06	-	30327084	30327289	gggagccttttcattttgaggGGAATGTTGTCTGGCTCGGGGctacttttaatttctctctcttttgatatcttcttttctcgatctcctagcttgatcttttgatctctcaaatcgatcttaagaaaaagatcagtcaaagagatgagagtagatgtctgtagatcTCGGACCAGGCTTCATTCCCCccaaacagaagggctccc	1	osa-MIR166b,	osa-MIR166b	gggagccttttcattttgaggGGAATGTTGTCTGGCTCGGGGctacttttaatttctctctcttttgatatcttcttttctcgatctcctagcttgatcttttgatctctcaaatcgatcttaagaaaaagatcagtcaaagagatgagagtagatgtctgtagatcTCGGACCAGGCTTCATTCCCCccaaacagaagggctccc	osa-miR166b-5p	GGAATGTTGTCTGGCTCGGGG	5'	Yes	(((((((((((...((((.((((((((..((((((..(((((((((.....(((((((((((((((((((((((..(((((.((((.........((((....)))).........))))...))))))))))..))).)))))).))))).))))....)))).)))))..))))))..)))))))).))))..)))))))))))	206	43.2	-87.3	1	184.75	57.3333	171.993	61.5859	middle
35	43	osa-miR166a-3p	TCGGACCAGGCTTCATTCCCC	21	chr06	-	30327084	30327289	gggagccttttcattttgaggGGAATGTTGTCTGGCTCGGGGctacttttaatttctctctcttttgatatcttcttttctcgatctcctagcttgatcttttgatctctcaaatcgatcttaagaaaaagatcagtcaaagagatgagagtagatgtctgtagatcTCGGACCAGGCTTCATTCCCCccaaacagaagggctccc	1	osa-MIR166b,	osa-MIR166b	gggagccttttcattttgaggGGAATGTTGTCTGGCTCGGGGctacttttaatttctctctcttttgatatcttcttttctcgatctcctagcttgatcttttgatctctcaaatcgatcttaagaaaaagatcagtcaaagagatgagagtagatgtctgtagatcTCGGACCAGGCTTCATTCCCCccaaacagaagggctccc	osa-miR166a-3p	TCGGACCAGGCTTCATTCCCC	3'	Yes	(((((((((((...((((.((((((((..((((((..(((((((((.....(((((((((((((((((((((((..(((((.((((.........((((....)))).........))))...))))))))))..))).)))))).))))).))))....)))).)))))..))))))..)))))))).))))..)))))))))))	206	43.2	-87.3	1	33740.6	16134.6	31410.8	17331.4	high
36	47	osa-miR166a-5p	GGAATGTTGTCTGGTTCAAGG	21	chr10	+	19987135	19987279	tgaagctatttgcttctgagtGGAATGTTGTCTGGTTCAAGGtctcatgcaccttgcggttttgaggatgatttgtgcaaggtttttcattcctctcatccgtgggatcTCGGACCAGGCTTCATTCCCCtcagagatagcttca	1	osa-MIR166a,	osa-MIR166a	tgaagctatttgcttctgagtGGAATGTTGTCTGGTTCAAGGtctcatgcaccttgcggttttgaggatgatttgtgcaaggtttttcattcctctcatccgtgggatcTCGGACCAGGCTTCATTCCCCtcagagatagcttca	osa-miR166a-5p	GGAATGTTGTCTGGTTCAAGG	5'	Yes	.(((((((((....((((((.((((((..(((((((((.((((((((((.(((....)))...((((((((...............))).))))).....)))))))))).)))))))))..)))))).))))))))))))))).	143	46.9	-67.3	1	7.75	16.5	7.21486	17.7238	middle
36	43	osa-miR166a-3p	TCGGACCAGGCTTCATTCCCC	21	chr10	+	19987135	19987279	tgaagctatttgcttctgagtGGAATGTTGTCTGGTTCAAGGtctcatgcaccttgcggttttgaggatgatttgtgcaaggtttttcattcctctcatccgtgggatcTCGGACCAGGCTTCATTCCCCtcagagatagcttca	1	osa-MIR166a,	osa-MIR166a	tgaagctatttgcttctgagtGGAATGTTGTCTGGTTCAAGGtctcatgcaccttgcggttttgaggatgatttgtgcaaggtttttcattcctctcatccgtgggatcTCGGACCAGGCTTCATTCCCCtcagagatagcttca	osa-miR166a-3p	TCGGACCAGGCTTCATTCCCC	3'	Yes	.(((((((((....((((((.((((((..(((((((((.((((((((((.(((....)))...((((((((...............))).))))).....)))))))))).)))))))))..)))))).))))))))))))))).	143	46.9	-67.3	1	33740.6	16134.6	31410.8	17331.4	high
37	43	osa-miR166a-3p	TCGGACCAGGCTTCATTCCCC	21	chr10	-	14483290	14483396	cgatcatcttgttgagAGGAATGTCGTCTGGCCTGAGATCgtaccacagtggtgggtacacgtggacggtcTCGGACCAGGCTTCATTCCCCtcaacaactcgtcgg	1	osa-MIR166f,	osa-MIR166f	cgatcatcttgttgagaggaatgtcgtctggcctgagatcgtaccacagtggtgggtacacgtggacggtcTCGGACCAGGCTTCATTCCCCtcaacaactcgtcgg	osa-miR166a-3p	TCGGACCAGGCTTCATTCCCC	3'	Yes	((((....((((((((.((((((..((((((.((((((((((.((((.(((.......))))))))))))))))).))))))..)))))).))))))))...)))).	106	56.1	-59.8	1	33740.6	16134.6	31410.8	17331.4	high
38	49	osa-miR166k-5p	GGTTTGTTGTCTGGCTCGAGG	21	chr02	-	32435003	32435129	attaggttaaggGGTTTGTTGTCTGGCTCGAGGcatccgggactccggtttctcctttcctactggaggcgcctaatttccggcgagctcggagccTCGGACCAGGCTTCAATCCCTttaaccatgc	1	osa-MIR166k,	osa-MIR166k	attaggttaaggGGTTTGTTGTCTGGCTCGAGGcatccgggactccggtttctcctttcctactggaggcgcctaatttccggcgagctcggagccTCGGACCAGGCTTCAATCCCTttaaccatgc	osa-miR166k-5p	GGTTTGTTGTCTGGCTCGAGG	5'	Yes	....((((((((((.(((..((((((..((((((.((((((.(((((((............))))))).((((........))))..))))))))))))..))))))..))).))))))))))....	119	55.9	-69.2	1	20.5	3.5	19.0845	3.7596	middle
38	50	osa-miR166k-3p	TCGGACCAGGCTTCAATCCCT	21	chr02	-	32435003	32435129	attaggttaaggGGTTTGTTGTCTGGCTCGAGGcatccgggactccggtttctcctttcctactggaggcgcctaatttccggcgagctcggagccTCGGACCAGGCTTCAATCCCTttaaccatgc	1	osa-MIR166k,	osa-MIR166k	attaggttaaggGGTTTGTTGTCTGGCTCGAGGcatccgggactccggtttctcctttcctactggaggcgcctaatttccggcgagctcggagccTCGGACCAGGCTTCAATCCCTttaaccatgc	osa-miR166k-3p	TCGGACCAGGCTTCAATCCCT	3'	Yes	....((((((((((.(((..((((((..((((((.((((((.(((((((............))))))).((((........))))..))))))))))))..))))))..))).))))))))))....	119	55.9	-69.2	1	2148	930.125	1999.68	999.115	high
39	50	osa-miR166k-3p	TCGGACCAGGCTTCAATCCCT	21	chr09	+	16951817	16951933	gttaggttaaggggaTTGTTGTCTGGTTCAAGGTCTccacattgtgcaaaatgttcattcatggaggcacaggatgcttggtgatcTCGGACCAGGCTTCAATCCCTttaaccagca	1	osa-MIR166l,	osa-MIR166l	gttaggttaaggGGATTGTTGTCTGGTTCAAGGtctccacattgtgcaaaatgttcattcatggaggcacaggatgcttggtgatcTCGGACCAGGCTTCAATCCCTttaaccagca	osa-miR166k-3p	TCGGACCAGGCTTCAATCCCT	3'	Yes	(((.((((((((((((((..(((((((((.(((((.(((((((((((...(((......)))....)))))..)))..))).))))).)))))))))..))))))))))))))))).	116	47	-59.4	1.1	2148	930.125	1999.68	999.115	high
40	52	osa-miR166h-5p	GGAATGTTGGCTGGCTCGAGG	21	chr02	-	32435174	32435292	ggtggcttgtggGGAATGTTGGCTGGCTCGAGGtatccacatcttaattcctctccggcgatcgagccggctcgggcgtgtggaagcgTCGGACCAGGCTTCATTCCTCgcaagccgat	1	osa-MIR166h,	osa-MIR166h	ggtggcttgtggGGAATGTTGGCTGGCTCGAGGtatccacatcttaattcctctccggcgatcgagccggctcgggcgtgtggaagcgTCGGACCAGGCTTCATTCCTCgcaagccgat	osa-miR166h-5p	GGAATGTTGGCTGGCTCGAGG	5'	Yes	..((((((((((((((((..((((((..(((.(..(((((((......(((...(((((......)))))...))).)))))))..).)))..))).))).))))))))))))))))..	115	60.5	-64.7	0.9	91	38	84.7164	40.8185	middle
40	53	osa-miR166g-3p	TCGGACCAGGCTTCATTCCTC	21	chr02	-	32435174	32435292	ggtggcttgtggGGAATGTTGGCTGGCTCGAGGtatccacatcttaattcctctccggcgatcgagccggctcgggcgtgtggaagcgTCGGACCAGGCTTCATTCCTCgcaagccgat	1	osa-MIR166h,	osa-MIR166h	ggtggcttgtggGGAATGTTGGCTGGCTCGAGGtatccacatcttaattcctctccggcgatcgagccggctcgggcgtgtggaagcgTCGGACCAGGCTTCATTCCTCgcaagccgat	osa-miR166g-3p	TCGGACCAGGCTTCATTCCTC	3'	Yes	..((((((((((((((((..((((((..(((.(..(((((((......(((...(((((......)))))...))).)))))))..).)))..))).))).))))))))))))))))..	115	60.5	-64.7	0.9	1345.96	590.278	1253.02	634.06	high
41	47	osa-miR166a-5p	GGAATGTTGTCTGGTTCAAGG	21	chr03	+	765724	765860	tgtttctgggtGGAATGTTGTCTGGTTCAAGGccccttaggatgtgtgatttttgatggtttatgcattcatcttgatgcgaacatctatctcggatctttgggttcTCGAACCAGGCTTCATTCCCCtcagagata	1	osa-MIR166e,	osa-MIR166e	tgtttctgggtGGAATGTTGTCTGGTTCAAGGccccttaggatgtgtgatttttgatggtttatgcattcatcttgatgcgaacatctatctcggatctttgggttcTCGAACCAGGCTTCATTCCCCtcagagata	osa-miR166a-5p	GGAATGTTGTCTGGTTCAAGG	5'	Yes	((((((((((.((((((..(((((((((.((..(((...(((((..(((...........)))..))))).....(((.(((.........))).)))...)))..)).)))))))))..)))))).))))))))))	137	44.5	-58	1	7.75	16.5	7.21486	17.7238	middle
41	54	osa-miR166e-3p	TCGAACCAGGCTTCATTCCCC	21	chr03	+	765724	765860	tgtttctgggtGGAATGTTGTCTGGTTCAAGGccccttaggatgtgtgatttttgatggtttatgcattcatcttgatgcgaacatctatctcggatctttgggttcTCGAACCAGGCTTCATTCCCCtcagagata	1	osa-MIR166e,	osa-MIR166e	tgtttctgggtGGAATGTTGTCTGGTTCAAGGccccttaggatgtgtgatttttgatggtttatgcattcatcttgatgcgaacatctatctcggatctttgggttcTCGAACCAGGCTTCATTCCCCtcagagata	osa-miR166e-3p	TCGAACCAGGCTTCATTCCCC	3'	Yes	((((((((((.((((((..(((((((((.((..(((...(((((..(((...........)))..))))).....(((.(((.........))).)))...)))..)).)))))))))..)))))).))))))))))	137	44.5	-58	1	102.095	57.5714	95.0455	61.8416	middle
42	55	osa-miR166i-5p	AATGCAGTTTGATCCAAGATC	21	chr03	+	25294953	25295097	agataggtgtttggAATGCAGTTTGATCCAAGATCtgcctatatatatggtgtgtatatcatatcttgtgatatgggggatatgcaacaggtgtgtgacaggggtaggtagaTCTCGGATCAGGCTTCATTCCtcacaccaatac	1	osa-MIR166i,	osa-MIR166i	agataggtgtttggAATGCAGTTTGATCCAAGATCtgcctatatatatggtgtgtatatcatatcttgtgatatgggggatatgcaacaggtgtgtgacaggggtaggtagatcTCGGATCAGGCTTCATTCCTCacaccaatac	osa-miR166i-5p	AATGCAGTTTGATCCAAGATC	5'	Yes	.....(((((..((((((.((..((((((.((((((((((((((((((.((.(((((((((((((....)))))....))))))))))..)))))).......)))))))))))).))))))..)).))))))..))))).....	135	42.8	-63.5	1	0	3	0	3.22252	low
46	62	osa-miR167e-3p	AGATCATGTTGCAGCTTCACT	21	chr02	-	3742241	3742513	tgtgagagaaTGAAGCTGCCAGCATGATCTGGttgtcaggcatgagccaaatctatccatggtgttggtggtactgaaattaccgcgttttcgaggtttttcgtcgtgtcaacttgcgaagggaattacgggttcttgatgagcattggtgataggaggtgtgggcttggttagtagaggtagaattatgattgttcttgtgagtttcagtaagaggtgggagtgattggaatttggctccatcAGATCATGTTGCAGCTTCACTctctcacc	1	osa-MIR167e,	osa-MIR167e	tgtgagagaaTGAAGCTGCCAGCATGATCTGgttgtcaggcatgagccaaatctatccatggtgttggtggtactgaaattaccgcgttttcgaggtttttcgtcgtgtcaacttgcgaagggaattacgggttcttgatgagcattggtgataggaggtgtgggcttggttagtagaggtagaattatgattgttcttgtgagtttcagtaagaggtgggagtgattggaatttggctccatcAGATCATGTTGCAGCTTCACTctctcacc	osa-miR167e-3p	AGATCATGTTGCAGCTTCACT	3'	Yes	.((((((((.((((((((.((((((((((((((((.....)).((((((((((((..(((...........((((((((((.(((((..(((....(..(((((.((....))..)))))..).(((((..((((.....))))....))))).)))..))))).................(((((.......)))))....))))))))))..........)))..))).))))))))).)))))))))))))))))))))).)))))))).	271	45.8	-98.5	0.8	14.5	7.5	13.4988	8.05629	middle
48	62	osa-miR167e-3p	AGATCATGTTGCAGCTTCACT	21	chr06	+	27674749	27674949	tgtgagaggcTGAAGCTGCCAGCATGATCTGGtccatgagttgcactgctgaatatattgaattcagccaggagctgctactgcagttctgatctcgatctgcattcgttgttctgagctatgtatggatttgatcggtttgaaggcatccatgtctttaatttcatcgatcAGATCATGTTGCAGCTTCACTctctcact	1	osa-MIR167i,	osa-MIR167i	tgtgagaggcTGAAGCTGCCAGCATGATCTGgtccatgagttgcactgctgaatatattgaattcagccaggagctgctactgcagttctgatctcgatctgcattcgttgttctgagctatgtatggatttgatcggtttgaaggcatccatgtctttaatttcatcgatcAGATCATGTTGCAGCTTCACTctctcact	osa-miR167e-3p	AGATCATGTTGCAGCTTCACT	3'	Yes	.(((((((..((((((((.(((((((((((((((.(((((.......(((((((.......)))))))..((((((((....))))))))((((..(((((((((..(((......))).))))..))))).))))...(((((((((....))))))))).))))).)))))))))))))))))))))))..))))))).	199	44.8	-90.7	1	14.5	7.5	13.4988	8.05629	middle
49	64	osa-miR167d-3p	GATCATGCTGTGCAGTTTCATC	22	chr07	-	4166295	4166404	cattaggagcTGAAGCTGCCAGCATGATCTGAtgagtgcttattaggtgagggcagaattgactgccaaaacaaagatcaGATCATGCTGTGCAGTTTCATCtgcttgtg	1	osa-MIR167d,	osa-MIR167d	cattaggagcTGAAGCTGCCAGCATGATCTGatgagtgcttattaggtgagggcagaattgactgccaaaacaaagatcaGATCATGCTGTGCAGTTTCATCtgcttgtg	osa-miR167d-3p	GATCATGCTGTGCAGTTTCATC	3'	Yes	((..((.((.(((((((((((((((((((((((....(((.....)))...(((((......))))).........)))))))))))))).))))))))).)).))..))	110	45.5	-51.2	1	5	6	4.65475	6.44503	low
51	66	osa-miR167h-3p	AGGTCATGCTGTAGTTTCATC	21	chr12	+	25480618	25480737	cacaagttggTGAAGCTGCCAGCATGATCTGAtgatgatgatgatccacctctctcatctgtgttcttgattaattacggatcaatcgatcAGGTCATGCTGTAGTTTCATCtgctggtt	1	osa-MIR167h,	osa-MIR167h	cacaagttggTGAAGCTGCCAGCATGATCTGatgatgatgatgatccacctctctcatctgtgttcttgattaattacggatcaatcgatcAGGTCATGCTGTAGTTTCATCtgctggtt	osa-miR167h-3p	AGGTCATGCTGTAGTTTCATC	3'	Yes	.((.((..((((((((((.(((((((((((((((((((.((.((......))))))))).......((((((.......))))))...))))))))))))))))))))))))..)).)).	118	43.3	-47	0.9	413	247	384.482	265.321	middle
52	67	osa-miR167a-5p	TGAAGCTGCCAGCATGATCTA	21	chr03	+	33130619	33130781	tgtccaagggaacgagTGAAGCTGCCAGCATGATCTAgctctgaatgatcaacaagatgtgctcccacactgccttcctgtggatcttgagctgttgctagTCTTGTGGTCATGCCTTGCTAggtcatgctgcggcagcctcacttcttcccattgttgggca	1	osa-MIR167c,	osa-MIR167c	tgtccaagggaacgagTGAAGCTGCCAGCATGATCTAgctctgaatgatcaacaagatgtgctcccacactgccttcctgtggatcttgagctgttgctagtcttgtggtcatgccttgctaGGTCATGCTGCGGCAGCCTCACTtcttcccattgttgggca	osa-miR167a-5p	TGAAGCTGCCAGCATGATCTA	5'	Yes	.(((((((((((..(((((.(((((((((((((((((((.....(((((((.((((((......(((((.........)))))......(((....))).))))))))))))).....)))))))))))))..)))))).)))))..)))))....)))))).	161	52.1	-80.4	0.9	167.067	414.7	155.531	445.459	high
53	67	osa-miR167a-5p	TGAAGCTGCCAGCATGATCTA	21	chr03	-	30546928	30547090	gtgcccaagagaaagcgTGAAGCTGCCAGCATGATCTAacttgcagacaagaaatcagctcagctcgctggtttcgaacaggaaggcggctagctgaggcttcttctgagtacgtgatggttagATCATGCTGTGACAGTTTCACTccttccctgttgggcac	1	osa-MIR167b,	osa-MIR167b	gtgcccaagagaaagcgTGAAGCTGCCAGCATGATCTAacttgcagacaagaaatcagctcagctcgctggtttcgaacaggaaggcggctagctgaggcttcttctgagtacgtgatggttagatcatgctgtgacagtttcactccttccctgttgggcac	osa-miR167a-5p	TGAAGCTGCCAGCATGATCTA	5'	Yes	((((((((.((.(((.(((((((((.(((((((((((((((..((((.(((...((((((.(((.((((..((((.....)))))))))))))))))..)))..))))..........)))))))))))))))...)))))))))..)))..)).))))))))	163	51.5	-77.5	0.9	167.067	414.7	155.531	445.459	high
54	67	osa-miR167a-5p	TGAAGCTGCCAGCATGATCTA	21	chr12	+	25476808	25476948	tagtgtgaatgagTGAAGCTGCCAGCATGATCTAgctctgattaatcggcactgttggcgtacagtcgattgactaatcgtcagatctgtgtgtgtaaatcactgttagATCATGCATGACAGCCTCATTtcttcacactg	1	osa-MIR167a,	osa-MIR167a	tagtgtgaatgagTGAAGCTGCCAGCATGATCTAgctctgattaatcggcactgttggcgtacagtcgattgactaatcgtcagatctgtgtgtgtaaatcactgttagATCATGCATGACAGCCTCATTTcttcacactg	osa-miR167a-5p	TGAAGCTGCCAGCATGATCTA	5'	Yes	(((((((((..(((((.((((.((((((((((((((..(((((.((..((((..((((((...((((....))))...))))))....))))..)).)))))..)))))))))))).)).)))).)))))..)))))))))	141	44	-65	1	167.067	414.7	155.531	445.459	high
55	71	osa-miR168a-5p	TCGCTTGGTGCAGATCGGGAC	21	chr02	-	1553146	1553246	cgccgccgcctcgggcTCGCTTGGTGCAGATCGGGACccgccgccgccgctgccggggccggatCCCGCCTTGCACCAAGTGAATcggagccggcgtagcg	6	osa-MIR168a,hvu-MIR168,sof-MIR168a,ssp-MIR168a,zma-MIR168a,zma-MIR168b,	osa-MIR168a	cgcctcgggcTCGCTTGGTGCAGATCGGGACccgccgccgccgctgccggggccgGATCCCGCCTTGCACCAAGTGAATcggagccg	osa-miR168a-5p	TCGCTTGGTGCAGATCGGGAC	5'	Yes	((((((((.(((.(..(((((((((((((..(((((.(((..(((.(((....))))))))).)))))..)))))))))))))..).))).)))))..)))	101	76.2	-64.3	0.8	99507.5	68027	92636.4	73072.7	high
60	80	osa-miR169r-3p	TGGCAAGTCTCCTCGGCTACC	21	chr03	+	35782416	35782544	aggccatcttcgaTAGCCAAGGATGATTTGCCTGTagccccattgtcatcagctctctccgtcgagagcgacaaccgggctctacTGGCAAGTCTCCTCGGCTACCcgagtacctcttatgctatccca	1	osa-MIR169r,	osa-MIR169r	aggccatcttcgaTAGCCAAGGATGATTTGCCTGtagccccattgtcatcagctctctccgtcgagagcgacaaccgggctctacTGGCAAGTCTCCTCGGCTACCcgagtacctcttatgctatccca	osa-miR169r-3p	TGGCAAGTCTCCTCGGCTACC	3'	Yes	(((.....((((.(((((.((((.((((((((.(((((((..(((((....((((((......)))))))))))..)))))..)).)))))))))))).)))))..))))..)))..............	115	55	-53.2	0.7	8	30	7.44759	32.2252	middle
62	83	osa-miR169b	CAGCCAAGGATGACTTGCCGG	21	chr06	-	27295908	27296035	gaacggaatgCAGCCAAGGATGACTTGCCGGtacgtgtatgcatgtttcaaggtactatatgtgcccccaactgttttagatccatgctgacattttccGGCAAGTTGTCCTTGGCTACGtcttgttc	1	osa-MIR169b,	osa-MIR169b	gaacggaatgCAGCCAAGGATGACTTGCCGGtacgtgtatgcatgtttcaaggtactatatgtgcccccaactgttttagatccatgctgacattttccggcaagttgtccttggctacgtcttgttc	osa-miR169b	CAGCCAAGGATGACTTGCCGG	5'	Yes	(((((..(((.(((((((((..(((((((((...((((..(((((..((..(((((.....))))).............))..)))))..))))...)))))))))..))))))))).)))..)))))	128	47.7	-62	1	5.33333	5.66667	4.96506	6.08698	low
63	86	osa-miR169i-3p	TGAGTCGCTCTTATCACTCATG	22	chr08	+	26803116	26803291	ggaagagagcaaggcttgcaTGGTGATAAGGGTGTAGCTCTGGtagccaaggatgacttgcctgtgtccttgtgtagaggatcattcagaaaatgagccttgaactggttcataggcagtctccttggctagtcTGAGTCGCTCTTATCACTCATGttaggcttgcatctcgttga	1	osa-MIR169i,	osa-MIR169i	ggaagagagcaaggcttgcatggtgataagggtgtagctctggTAGCCAAGGATGACTTGCCTGtgtccttgtgtagaggatcattcagaaaatgagccttgaactggttcataggcagtctccttggctagtcTGAGTCGCTCTTATCACTCATGttaggcttgcatctcgttga	osa-miR169i-3p	TGAGTCGCTCTTATCACTCATG	3'	Yes	....(((((((((.((..((((((((((((((((..((((.((((((((((((.((((.(((((((..(..((...((((.(((((.....))))).))))..))..)..))))))))))))))))))))).)).)))))))))))))))).))))..)).))))).)))).....	167	48.3	-92.6	1.1	82.5	220	76.8033	236.318	middle
64	87	osa-miR169h	TAGCCAAGGATGACTTGCCTG	21	chr08	+	26807349	26807470	ttagctctggTAGCCAAGGATGACTTGCCTGtgtccttgtgtgtaaggatcattaattattattcagaaaatgatcctttcagcaggtttcatgGGCAGTCTCCTTGGCTAGCctgagtgat	1	osa-MIR169h,	osa-MIR169h	ttagctctggTAGCCAAGGATGACTTGCCTGtgtccttgtgtgtaaggatcattaattattattcagaaaatgatcctttcagcaggtttcatgggcagtctccttggctagcctgagtgat	osa-miR169h	TAGCCAAGGATGACTTGCCTG	5'	Yes	...((((.((((((((((((.(((.((((..((..(((((.((.((((((((((...............)))))))))).)))))))...))..))))))))))))))))).)).))))...	116	43.4	-58	1.1	3.58889	11.6778	3.34107	12.5439	middle
65	87	osa-miR169h	TAGCCAAGGATGACTTGCCTG	21	chr08	+	26813897	26814034	tgagtcctggTAGCCAAGGATGACTTGCCTGtatatttatatatatatgtgtgtgtgatcaatggatggattgatcaagctgcttgcaggctcatgcatatatatgtacaGGCAGTCTCCTTGGCTAGCccggctacc	1	osa-MIR169m,	osa-MIR169m	tgagtcctggTAGCCAAGGATGACTTGCCTGtatatttatatatatatgtgtgtgtgatcaatggatggattgatcaagctgcttgcaggctcatgcatatatatgtacaggcagtctccttggctagcccggctacc	osa-miR169h	TAGCCAAGGATGACTTGCCTG	5'	Yes	..((.((.((((((((((((.((((.((((((((......(((((((((..((.(((((((((......)))))))..((.....))..)).))..))))))))))))))))))))))))))))))).)).))))...	133	44.9	-64.1	1	3.58889	11.6778	3.34107	12.5439	middle
66	87	osa-miR169h	TAGCCAAGGATGACTTGCCTG	21	chr08	+	26817488	26817595	ttatctctgaTAGCCAAGGATGACTTGCCTGtgtcctccctgaaggattagcaatttaatgatcctttaagctggttcatgGGCAGTCTCCTTGGCTAGCctgagtgg	2	osa-MIR169l,sbi-MIR169n,	osa-MIR169l	ttatctctgaTAGCCAAGGATGACTTGCCTGtgtcctccctgaaggattagcaatttaatgatcctttaagctggttcatgggcagtctccttggctagcctgagtgg	osa-miR169h	TAGCCAAGGATGACTTGCCTG	5'	Yes	....(((...((((((((((.(((.((((..((.((....((((((((((.........))))))))))....))..))..)))))))))))))))))....)))...	101	47.2	-48.6	1	3.58889	11.6778	3.34107	12.5439	middle
67	87	osa-miR169h	TAGCCAAGGATGACTTGCCTG	21	chr09	+	19788861	19788985	tcgcatctggTAGCCAAGGATGACTTGCCTGtgtctctgctcatgtgcagtagaagaagatgcatttctagctgctttctgcatatgtgatctcacaGGCAGTCTCCTTGGCTAGCctgagcggc	1	osa-MIR169j,	osa-MIR169j	tcgcatctggTAGCCAAGGATGACTTGCCTGtgtctctgctcatgtgcagtagaagaagatgcatttctagctgctttctgcatatgtgatctcacaggcagtctccttggctagcctgagcggc	osa-miR169h	TAGCCAAGGATGACTTGCCTG	5'	Yes	((((.((.((((((((((((.((((.(((((((........(((((((((.((.((.(((......)))..)).))..)))))))))......))))))))))))))))))))).)).)))))).	124	51.2	-60.4	0.9	3.58889	11.6778	3.34107	12.5439	middle
68	87	osa-miR169h	TAGCCAAGGATGACTTGCCTG	21	chr09	+	19792133	19792288	tctgtctagaTAGCCAAGGATGACTTGCCTGtggcctcttggagagagaggtgtagcttaattagcagcatggtttgagcattgcttgatcggttgatcgcttcgcttgctctgcatgagatcttacaGGCAGTCTCCTTGGCTAGTctgggcggc	1	osa-MIR169k,	osa-MIR169k	tctgtctagaTAGCCAAGGATGACTTGCCTGtggcctcttggagagagaggtgtagcttaattagcagcatggtttgagcattgcttgatcggttgatcgcttcgcttgctctgcatgagatcttacaggcagtctccttggctagtctgggcggc	osa-miR169h	TAGCCAAGGATGACTTGCCTG	5'	Yes	.(((((((((((((((((((.((((.(((((((..(((.((.((((..(((((.(((........((((.(((.(..(((...)))..))))))))...))).))))).)))).)).)))..)..))))))))))))))))))).)))))))))).	154	51.3	-73.7	0.9	3.58889	11.6778	3.34107	12.5439	middle
69	93	osa-miR169n	TAGCCAAGAATGACTTGCCTA	21	chr11	-	6081528	6081700	ctccctttggTAGCCAAGAATGACTTGCCTAcgcttttgccctctgttggctcatccatccgtctatctatctgccatggcagatggcagattaagggtttctgaaagaaattcttgtgataggatgtgcaatgaggctgcatgGGCCGGTCTTCTTGGCTAGCCagagtggc	1	osa-MIR169o,	osa-MIR169o	ctccctttggTAGCCAAGAATGACTTGCCTAcgcttttgccctctgttggctcatccatccgtctatctatctgccatggcagatggcagattaagggtttctgaaagaaattcttgtgataggatgtgcaatgaggctgcatgggccggtcttcttggctagccagagtggc	osa-miR169n	TAGCCAAGAATGACTTGCCTA	5'	Yes	..((((((((((((((((((.(((..(((((.((......((((.....((.((((((((.((((..((((((((....)))))))).))))((((..((((.....))))..)))).))).))))).))...))))..)).)))))..))))))))))))).)))))).)).	170	50.3	-79.7	0.9	3	1	2.79285	1.07417	low
70	93	osa-miR169n	TAGCCAAGAATGACTTGCCTA	21	chr11	-	6085252	6085428	ctccctttggTAGCCAAGAATGACTTGCCTAtgtgttttgccttgtgttggctcatccatccatctatcagccgttgcagatttgcagtggcagattaaagggtttcagaaagaaattcttgtgatggatgtgcaatgtggctgcatgGGCCGGTCTTCTTGGCTAGCCagagtggc	1	osa-MIR169n,	osa-MIR169n	ctccctttggTAGCCAAGAATGACTTGCCTAtgtgttttgccttgtgttggctcatccatccatctatcagccgttgcagatttgcagtggcagattaaagggtttcagaaagaaattcttgtgatggatgtgcaatgtggctgcatgggccggtcttcttggctagccagagtggc	osa-miR169n	TAGCCAAGAATGACTTGCCTA	5'	Yes	..((((((((((((((((((.(((..((((((((.....(((..(..(((.(.((((((((.....(((.(((..(((......)))..))).)))..(((..((((.....))))..)))..)))))))).))))..)))).))))))))..))))))))))))).)))))).)).	174	48.6	-81.2	0.9	3	1	2.79285	1.07417	low
73	98	osa-miR171e-5p	TGTTGGCTCGGCTCACTCAGA	21	chr03	+	1970487	1970605	tggtagctatgaTGTTGGCTCGGCTCACTCAGAcggcattggcgtgatgcaaagcatgcatgcgtgcttgctagctcacttgtgtttcTGATTGAGCCGTGCCAATATCttagtgctct	1	osa-MIR171e,	osa-MIR171e	tggtagctatgaTGTTGGCTCGGCTCACTCAGAcggcattggcgtgatgcaaagcatgcatgcgtgcttgctagctcacttgtgtttcTGATTGAGCCGTGCCAATATCttagtgctct	osa-miR171e-5p	TGTTGGCTCGGCTCACTCAGA	5'	Yes	.((((.(((.(((((((((.(((((((.(((((..(((.(((.((...((((.(((((....)))))))))..)))))..)))...))))).))))))).))))))))).)))))))..	116	50.4	-56.3	0.9	4	2	3.7238	2.14834	low
73	99	osa-miR171b	TGATTGAGCCGTGCCAATATC	21	chr03	+	1970487	1970605	tggtagctatgaTGTTGGCTCGGCTCACTCAGAcggcattggcgtgatgcaaagcatgcatgcgtgcttgctagctcacttgtgtttcTGATTGAGCCGTGCCAATATCttagtgctct	1	osa-MIR171e,	osa-MIR171e	tggtagctatgaTGTTGGCTCGGCTCACTCAGAcggcattggcgtgatgcaaagcatgcatgcgtgcttgctagctcacttgtgtttcTGATTGAGCCGTGCCAATATCttagtgctct	osa-miR171b	TGATTGAGCCGTGCCAATATC	3'	Yes	.((((.(((.(((((((((.(((((((.(((((..(((.(((.((...((((.(((((....)))))))))..)))))..)))...))))).))))))).))))))))).)))))))..	116	50.4	-56.3	0.9	59.7667	76.4	55.6397	82.0668	middle
74	99	osa-miR171b	TGATTGAGCCGTGCCAATATC	21	chr03	+	30027774	30027900	gggagagtgCGATGTTGGCATGGTTCAATCaaaccgggcaaacttatgcactagctaagcaagatgcagggatatgcagtatggttttgtttggtcTGATTGAGCCGTGCCAATATCacaagcttgc	1	osa-MIR171f,	osa-MIR171f	gggagagtgcgaTGTTGGCATGGTTCAATCAAAccgggcaaacttatgcactagctaagcaagatgcagggatatgcagtatggttttgtttggtcTGATTGAGCCGTGCCAATATCacaagcttgc	osa-miR171b	TGATTGAGCCGTGCCAATATC	3'	Yes	..(((..((.(((((((((((((((((((((.(((..(((((((..((((....((..((.....))..))...))))....)).)))))..))).))))))))))))))))))))).))..)))..	123	47.2	-60.7	1	59.7667	76.4	55.6397	82.0668	middle
75	101	osa-miR171c-5p	GGATATTGGTGCGGTTCAATC	21	chr04	-	31713472	31713570	gtgggaacgGGATATTGGTGCGGTTCAATCagaaagcttgtgctccgaaggcgaggggctccactcttTGATTGAGCCGTGCCAATATCacgtcgcctt	4	osa-MIR171c,sbi-MIR171k,zma-MIR171b,bdi-MIR171c,	osa-MIR171c	gtgggaacgGGATATTGGTGCGGTTCAATCagaaagcttgtgctccgaaggcgaggggctccactcttTGATTGAGCCGTGCCAATATCacgtcgcctt	osa-miR171c-5p	GGATATTGGTGCGGTTCAATC	5'	Yes	..((..(((.((((((((..(((((((((((((.((.....(((((........)))))....)).)))))))))))))..)))))))).)))..))..	95	54.5	-51.3	1	4	5	3.7238	5.37086	low
75	99	osa-miR171b	TGATTGAGCCGTGCCAATATC	21	chr04	-	31713472	31713570	gtgggaacgGGATATTGGTGCGGTTCAATCagaaagcttgtgctccgaaggcgaggggctccactcttTGATTGAGCCGTGCCAATATCacgtcgcctt	4	osa-MIR171c,sbi-MIR171k,zma-MIR171b,bdi-MIR171c,	osa-MIR171c	gtgggaacgGGATATTGGTGCGGTTCAATCagaaagcttgtgctccgaaggcgaggggctccactcttTGATTGAGCCGTGCCAATATCacgtcgcctt	osa-miR171b	TGATTGAGCCGTGCCAATATC	3'	Yes	..((..(((.((((((((..(((((((((((((.((.....(((((........)))))....)).)))))))))))))..)))))))).)))..))..	95	54.5	-51.3	1	59.7667	76.4	55.6397	82.0668	middle
76	99	osa-miR171b	TGATTGAGCCGTGCCAATATC	21	chr08	+	5369153	5369252	gcgacgACGGGATATTGGGGCGGTTCAATCagaaagcttgtgctccggaagcgaggagctctactctttTGATTGAGCCGTGCCAATATCacgtcgcatc	1	osa-MIR171b,	osa-MIR171b	gcgacgacgggatattggggcggttcaatcagaaagcttgtgctccggaagcgaggagctctactctttTGATTGAGCCGTGCCAATATCacgtcgcatc	osa-miR171b	TGATTGAGCCGTGCCAATATC	3'	Yes	((((((....((((((((..((((((((((((((.......(((((........))))).......))))))))))))))..)))))))).))))))...	97	54	-51.9	1	59.7667	76.4	55.6397	82.0668	middle
77	103	osa-miR171d-5p	TGTTGGCCCGGCTCACTCAGA	21	chr10	+	21237313	21237447	ttgtagctatgaTGTTGGCCCGGCTCACTCAGAtggatcatcggtgcagaagagtgcatgaatctgatgcagtctcagtgtagtatgctccatgctggaacttcTGATTGAGCCGTGCCAATATCtcagcaccat	1	osa-MIR171d,	osa-MIR171d	ttgtagctatgaTGTTGGCCCGGCTCACTCAGAtggatcatcggtgcagaagagtgcatgaatctgatgcagtctcagtgtagtatgctccatgctggaacttcTGATTGAGCCGTGCCAATATCtcagcaccat	osa-miR171d-5p	TGTTGGCCCGGCTCACTCAGA	5'	Yes	.((..(((..(((((((((.(((((((.(((((((((.(((..(..(.((.((.(((((.......))))).)))).)..)...))).))))..........))))).))))))).)))))))))..)))..)).	133	48.9	-54.9	0.8	5	0	4.65475	0	low
77	99	osa-miR171b	TGATTGAGCCGTGCCAATATC	21	chr10	+	21237313	21237447	ttgtagctatgaTGTTGGCCCGGCTCACTCAGAtggatcatcggtgcagaagagtgcatgaatctgatgcagtctcagtgtagtatgctccatgctggaacttcTGATTGAGCCGTGCCAATATCtcagcaccat	1	osa-MIR171d,	osa-MIR171d	ttgtagctatgaTGTTGGCCCGGCTCACTCAGAtggatcatcggtgcagaagagtgcatgaatctgatgcagtctcagtgtagtatgctccatgctggaacttcTGATTGAGCCGTGCCAATATCtcagcaccat	osa-miR171b	TGATTGAGCCGTGCCAATATC	3'	Yes	.((..(((..(((((((((.(((((((.(((((((((.(((..(..(.((.((.(((((.......))))).)))).)..)...))).))))..........))))).))))))).)))))))))..)))..)).	133	48.9	-54.9	0.8	59.7667	76.4	55.6397	82.0668	middle
82	112	osa-miR172a	AGAATCTTGATGATGCTGCAT	21	chr02	-	35143537	35143666	aaacagtcggtgcttgcaggtGCAGCACCATCAAGATTCACAtcgagttcatccctaaacgagatcgaggttggctgactatatgtgatgAGAATCTTGATGATGCTGCATcagcaaacgctcgactact	1	osa-MIR172d,	osa-MIR172d	aaacagtcggtgcttgcaggtGCAGCACCATCAAGATTCACatcgagttcatccctaaacgagatcgaggttggctgactatatgtgatgAGAATCTTGATGATGCTGCATcagcaaacgctcgactact	osa-miR172a	AGAATCTTGATGATGCTGCAT	3'	Yes	....((((((((.((((.(((((((((.(((((((((((.((((((((.((.((.....((....)).....)).))))).....))))).))))))))))).))))))))).)))).))).)))))...	123	46.9	-56.7	0.9	326	317.25	303.489	340.781	middle
83	112	osa-miR172a	AGAATCTTGATGATGCTGCAT	21	chr09	+	22881834	22881942	gtgtttgcgggcgtggcatcatcaagattcacatccatgcatatatcacaagacgcacatatacatccgatttggctgAGAATCTTGATGATGCTGCATccgcagacaa	1	osa-MIR172a,	osa-MIR172a	gtgtttgcgggcgtggcatcatcaagattcacatccatgcatatatcacaagacgcacatatacatccgatttggctgAGAATCTTGATGATGCTGCATccgcagacaa	osa-miR172a	AGAATCTTGATGATGCTGCAT	3'	Yes	.(((((((((..(..(((((((((((((((.((.((((((..............)))...............))).)).)))))))))))))))..)..))))))))).	107	45.9	-48.9	1	326	317.25	303.489	340.781	middle
88	117	osa-miR390-5p	AAGCTCAGGAGGGATAGCGCC	21	chr03	-	34275140	34275230	ggtatggaacaatccttgAAGCTCAGGAGGGATAGCGCCtcgaaatcaaACTAGGCGCTATCTATCCTGAGCTccatggtttgttcttacc	1	osa-MIR390,	osa-MIR390	ggtatggaacaatccttgAAGCTCAGGAGGGATAGCGCCtcgaaatcaaactaggCGCTATCTATCCTGAGCTCCatggtttgttcttacc	osa-miR390-5p	AAGCTCAGGAGGGATAGCGCC	5'	Yes	((((.(((((((.((.((.(((((((((..((((((((((............))))))))))..))))))))).)).)).)))))))))))	91	48.4	-51.2	1.2	214	128	199.223	137.494	middle
89	119	osa-miR393a	TCCAAAGGGATCGCATTGATC	21	chr04	-	34931876	34932007	tcggcctgaggaaactagtggaggacTCCAAAGGGATCGCATTGATCtggctagctatctcgatcgatcgcctcatcgatcgacgacgacgtgcgtgatcgaTCAGTGCAATCCCTTTGGAATtttcctctt	1	osa-MIR393b,	osa-MIR393b	tcggcctgaggaaactagtggaggacTCCAAAGGGATCGCATTGATCtggctagctatctcgatcgatcgcctcatcgatcgacgacgacgtgcgtgatcgaTCAGTGCAATCCCTTTGGAATtttcctctt	osa-miR393a	TCCAAAGGGATCGCATTGATC	5'	Yes	........((....))...((((((.(((((((((((.(((((((((.(..((((..(((((.(((((((......)))))))))).))...)).))..)))))))))).)))))))))))....)))))).	112	51.5	-58.2	0.9	99	150	92.164	161.126	middle
90	119	osa-miR393a	TCCAAAGGGATCGCATTGATC	21	chr01	-	2309149	2309263	tggggaagcaTCCAAAGGGATCGCATTGATCcttcatcgctctcgctcgcttccatggcggtcgtcgtctacaagcagcttgacggatcatgcgatccttttggaggcttcctct	1	osa-MIR393a,	osa-MIR393a	tggggaagcaTCCAAAGGGATCGCATTGATCcttcatcgctctcgctcgcttccatggcggtcgtcgtctacaagcagcttgacggatcatgcgatccttttggaggcttcctct	osa-miR393a	TCCAAAGGGATCGCATTGATC	5'	Yes	.((((((((.((((((((((((((((.(((((.(((..(((((((..((((.....))))..)).........)).))).))).))))))))))))))))))))).)))))))).	113	54.8	-61.6	1	99	150	92.164	161.126	middle
91	121	osa-miR394	TTGGCATTCTGTCCACCTCC	20	chr02	+	27148154	27148263	tactgagagttctTTGGCATTCTGTCCACCTCCttgtcgaatcctcagagacagaaatctcatatctgttgatcttggAGGTGGGCATACTGCCAATGGagctgtgtagg	1	osa-MIR394,	osa-MIR394	tactgagagttctTTGGCATTCTGTCCACCTCCttgtcgaatcctcagagacagaaatctcatatctgttgatcttggaggtgggcatactgccaatggagctgtgtagg	osa-miR394	TTGGCATTCTGTCCACCTCC	5'	Yes	..(((..((((((((((((...(((((((((((..(((((.......((((......)))).......)))))...)))))))))))...)))))).))))))...))).	107	47.3	-45.1	0.9	743	739	691.695	793.813	high
116	144	osa-miR396a-5p	TTCCACAGCTTTCTTGAACTG	21	chr02	+	34280384	34280537	ctttgtgatcTTCCACAGCTTTCTTGAACTGcacgcatgatgaataatccctttggttaattgtgatctggtctctgagagatcgtagttagactcgatcggttgcattggcatcagagagagcaGTTCAATAAAGCTGTGGGAAAttgcagag	1	osa-MIR396a,	osa-MIR396a	ctttgtgatcTTCCACAGCTTTCTTGAACTGcacgcatgatgaataatccctttggttaattgtgatctggtctctgagagatcgtagttagactcgatcggttgcattggcatcagagagagcaGTTCAATAAAGCTGTGGGAAattgcagag	osa-miR396a-5p	TTCCACAGCTTTCTTGAACTG	5'	Yes	(((((..((.((((((((((((.(((((((((...((..((...(((((.....)))))))..))......(((((((..(((((.((.....)))))))...(((....))))))))))..))))))))).)))))))))))).))..)))))	154	43.5	-63.4	0.9	134.333	96.6667	125.058	103.837	middle
117	144	osa-miR396a-5p	TTCCACAGCTTTCTTGAACTG	21	chr06	+	3669649	3669764	ctttgtggtcTTCCACAGCTTTCTTGAACTGcatctttgagagagattagcatccctatgtgtggattttgcttgcacgagtgtgcaGTTCAATAAAGCTGTGGGAAAttacagag	1	osa-MIR396b,	osa-MIR396b	ctttgtggtcTTCCACAGCTTTCTTGAACTGcatctttgagagagattagcatccctatgtgtggattttgcttgcacgagtgtgcaGTTCAATAAAGCTGTGGGAAattacagag	osa-miR396a-5p	TTCCACAGCTTTCTTGAACTG	5'	Yes	((((((..(.((((((((((((.((((((((((((((.(((..((((..((((......))))..))))..)))....))).))))))))))).)))))))))))).)..))))))	116	43.1	-50.6	1	134.333	96.6667	125.058	103.837	middle
118	146	osa-miR396c-5p	TTCCACAGCTTTCTTGAACTT	21	chr02	-	34287873	34288013	tgccatgcctTTCCACAGCTTTCTTGAACTTctcttgtgcctcactcactttcattactggagagatatgcatcatcagtggaagcttatagggagaggagtgcaagaagagggtcaAGAAAGCTGTGGGAAGAAATGGCA	1	osa-MIR396c,	osa-MIR396c	tgccatgcctTTCCACAGCTTTCTTGAACTTctcttgtgcctcactcactttcattactggagagatatgcatcatcagtggaagcttatagggagaggagtgcaagaagagGGTCAAGAAAGCTGTGGGAAGaaatggca	osa-miR396c-5p	TTCCACAGCTTTCTTGAACTT	5'	Yes	.(((((..(((((((((((((((((((.(((((((((..(..(.(((.(((((..(((((..((........))..))))))))......)).))).)..)..)))).))))).)))))))))))))))))))..))))).	139	46.1	-68	1	753.333	711.667	701.315	764.453	high
119	148	osa-miR396e-5p	TCCACAGGCTTTCTTGAACTG	21	chr02	-	35636546	35636721	gccatgctcTCCACAGGCTTTCTTGAACTGtgaactcgtgtgtgcatgctcctcatatattgttctagatcccatgcatgatgcatatcgatcgatctgatctgaattaggtcatcgatgcgcatctggatccccatctTGTTGATAGTTCAAGAAAGTCcttggaaaacatggtg	1	osa-MIR396f,	osa-MIR396f	gccatgctcTCCACAGGCTTTCTTGAACTGtgaactcgtgtgtgcatgctcctcatatattgttctagatcccatgcatgatgcatatcgatcgatctgatctgaattaggtcatcgatgcgcatctggatccccatcttgttgATAGTTCAAGAAAGTCCTTGGAAAacatggtg	osa-miR396e-5p	TCCACAGGCTTTCTTGAACTG	5'	Yes	((((((...((((..((((((((((((((((.(((..(((.(((((((....((.............))...)))))))(((((..((((((.((((((((....))))))))))))))..)))))........)))...))).))))))))))))))))..))))...)))))).	175	44.9	-69.2	0.9	31106.8	21588.4	28958.9	23189.7	high
120	148	osa-miR396e-5p	TCCACAGGCTTTCTTGAACTG	21	chr04	+	34436820	34437003	gcgggcatgcttTCCACAGGCTTTCTTGAACTGtgaactcgtgggggtgtatgtgctcatgttgggattgtggtcggtggcctccaattctctgaaaagaaagctgaattgtcgagctccccgttctgtctttggtcgtctctaccTGTTGATGGTTCAAGAAAGCCcatggaaaccatgccgc	1	osa-MIR396e,	osa-MIR396e	gcgggcatgcttTCCACAGGCTTTCTTGAACTGtgaactcgtgggggtgtatgtgctcatgttgggattgtggtcggtggcctccaattctctgaaaagaaagctgaattgtcgagctccccgttctgtctttggtcgtctctacctgttgATGGTTCAAGAAAGCCCATGGAAAccatgccgc	osa-miR396e-5p	TCCACAGGCTTTCTTGAACTG	5'	Yes	((.((((((.((((((..(((((((((((((..(.(((..((((((..(.....((((.....(((((((.(((.....)))..)))))))((....))..............))))...(((.........))).)..))))))..))).)..)))))))))))))..)))))).))))))))	184	51.6	-73.7	0.8	31106.8	21588.4	28958.9	23189.7	high
123	156	osa-miR398b	TGTGTTCTCAGGTCGCCCCTG	21	chr07	-	14598617	14598704	ggagttcctacaGGGGCGAGCTGGGAACACACGgtgatgaggcggtctggtctttcgTGTGTTCTCAGGTCGCCCCTGccgggactct	1	osa-MIR398b,	osa-MIR398b	ggagttcctacaggggcgagctgggaacacacggtgatgaggcggtctggtctttcgTGTGTTCTCAGGTCGCCCCTGccgggactct	osa-miR398b	TGTGTTCTCAGGTCGCCCCTG	3'	Yes	((((((((..(((((((((.((((((((((((((....(((((......))))))))))))))))))).)))))))))..))))))))	88	62.5	-61.3	1.1	11	19	10.2404	20.4093	middle
125	160	osa-miR399a	TGCCAAAGGAGAATTGCCCTG	21	chr01	+	30478636	30478784	ctgtgaattacagggcagttcacctttggcacaAGGGCAAGCAGTAGAAAccatgcgtgcttgctagagctggaaatgatgctggtagcattgcatggttcagggatcacagatctcgTGCCAAAGGAGAATTGCCCTGcgattttgtc	1	osa-MIR399a,	osa-MIR399a	ctgtgaattacagggcagttcacctttggcacaagggcaagcagtagaaaccatgcgtgcttgctagagctggaaatgatgctggtagcattgcatggttcagggatcacagatctcgTGCCAAAGGAGAATTGCCCTGcgattttgtc	osa-miR399a	TGCCAAAGGAGAATTGCCCTG	3'	Yes	....((((..(((((((((((.((((((((((...(((((((((((.......))).)))))))).(((((......(((((.....)))))....))))).((((((...)))))))))))))))).)))))))))))..))))....	30	49.7	-68.3	0.9	0.666667	5.66667	0.620633	6.08698	low
126	160	osa-miR399a	TGCCAAAGGAGAATTGCCCTG	21	chr02	-	7664026	7664122	gtgagaatcacagtgcgattctcctctggcatggcATGAGAGGCCTAAAAAAgagacgcactgccgTGCCAAAGGAGAATTGCCCTGccattcagaa	1	osa-MIR399b,	osa-MIR399b	gtgagaatcacagtgcgattctcctctggcatggcatgagaggcctaaaaaagagacgcactgccgTGCCAAAGGAGAATTGCCCTGccattcagaa	osa-miR399a	TGCCAAAGGAGAATTGCCCTG	3'	Yes	....((((..(((.(((((((((((.((((((((((((......((.....)).....)).)))))))))).))))))))))).)))..))))....	89	51.5	-43.5	0.9	0.666667	5.66667	0.620633	6.08698	low
127	160	osa-miR399a	TGCCAAAGGAGAATTGCCCTG	21	chr05	-	26305938	26306047	cggcgaattacagggcggtttctcctttggcacgtacggaggcaaggcatgcggtgaaaaatctctagctagccatgcgTGCCAAAGGAGAATTGCCCTGcgattcacca	1	osa-MIR399c,	osa-MIR399c	cggcgaattacagggcggtttctcctttggcacgtacggaggcaaggcatgcggtgaaaaatctctagctagccatgcgTGCCAAAGGAGAATTGCCCTGcgattcacca	osa-miR399a	TGCCAAAGGAGAATTGCCCTG	3'	Yes	.((.((((..((((((..(.((((((((((((((((.((.(((.(((.....(((.....)))))).)))..)).)))))))))))))))))..))))))..)))).)).	108	54.5	-58.7	1	0.666667	5.66667	0.620633	6.08698	low
130	164	osa-miR399k	TGCCAAAGGAAATTTGCCCCG	21	chr05	+	26311253	26311358	agctgcattgctgggcaagttgtcctttggcagatgttgcagttcatcatcgatgcctgggggttaccagactacTGCCAAAGGAAATTTGCCCCGgaattcatct	1	osa-MIR399k,	osa-MIR399k	agctgcattgctgggcaagttgtcctttggcagatgttgcagttcatcatcgatgcctgggggttaccagactacTGCCAAAGGAAATTTGCCCCGgaattcatct	osa-miR399k	TGCCAAAGGAAATTTGCCCCG	3'	Yes	(((......)))(((((((((.(((((((((((..(((.(((..((((...)))).))).((....)).)))..))))))))))))))))))))............	82	50	-40.7	0.8	0	5	0	5.37086	low
131	165	osa-miR399d	TGCCAAAGGAGAGTTGCCCTG	21	chr06	+	1561789	1562074	aagacagtagtaggcagctctcctctggcaggtgcattctaggtgattttgtaattgtatatgcatccaaggtatatacagtccggccatggtgctacattgcaatcatccatatgtgattgcattgtgtatatatatacatggtggcctttgatagaccatcatatatcggttggttatgtgcatgtatgtatataccagctgctactagctttgatcgatcgccatgtagcgattgaattcaccaaaacggccTGCCAAAGGAGAGTTGCCCTGcgactgtctt	1	osa-MIR399d,	osa-MIR399d	aagacagtagtaggcagctctcctctggcaggtgcattctaggtgattttgtaattgtatatgcatccaaggtatatacagtccggccatggtgctacattgcaatcatccatatgtgattgcattgtgtatatatatacatggtggcctttgatagaccatcatatatcggttggttatgtgcatgtatgtatataccagctgctactagctttgatcgatcgccatgtagcgattgaattcaccaaaacggccTGCCAAAGGAGAGTTGCCCTGcgactgtctt	osa-miR399d	TGCCAAAGGAGAGTTGCCCTG	3'	Yes	((((((((.(((((((((((((((.((((((((........(((((.......(((((((((((.......)))))))))))..(((....((((.(((.(((((((((......))))))))).)))))))........(((((((.((.....)).)))))))....((((((((.(((((((....)))))))))))))))......)))....((((((((......))))))))..)))))......)))))))).)))))))))))).))).))))))))	286	43.4	-122.2	1	11	18.5	10.2404	19.8722	middle
132	167	osa-miR408-3p	CTGCACTGCCTCTTCCCTGGC	21	chr01	+	12301661	12301873	gggagttctgtgattggagaggagaggagACAGGGATGAGGCAGAGCATGggatggggctatcaacagatgtagattattccttgcacaagagatgatgatgagctgtgaatgagttctgagagatggctggtgttgttgttgctccctcccCTGCACTGCCTCTTCCCTGGCtcccctgcacacctctctctctctctctctctctctgtgt	1	osa-MIR408,	osa-MIR408	gggagttctgtgattggagaggagaggagaCAGGGATGAGGCAGAGCATGGgatggggctatcaacagatgtagattattccttgcacaagagatgatgatgagctgtgaatgagttctgagagatggctggtgttgttgttgctccctcccCTGCACTGCCTCTTCCCTGGCtcccctgcacacctctctctctctctctctctctctgtgt	osa-miR408-3p	CTGCACTGCCTCTTCCCTGGC	3'	Yes	(((((......((..((((((((((((...((((((.(((((((.(((.((((.(((((...((((((...((((((((..(((....)))..)))))...(((((.......)))))..........)))...))))))..))))).)))).))).))))))).))))))((......))...)))))).)))))).))...))))).....	141	52.6	-88.1	0.8	113.5	202.5	105.663	217.52	middle
146	190	osa-miR528-5p	TGGAAGGGGCATGCAGAGGAG	21	chr03	+	1667328	1667415	agTGGAAGGGGCATGCAGAGGAGcaggagattcagtttgaagctggacttcacttttgcctctctctCCTGTGCTTGCCTCTTCCATT	1	osa-MIR528,	osa-MIR528	agTGGAAGGGGCATGCAGAGGAGcaggagattcagtttgaagctggacttcacttttgcctctctctCCTGTGCTTGCCTCTTCCATT	osa-miR528-5p	TGGAAGGGGCATGCAGAGGAG	5'	Yes	(((((((((((((.(((.(((((..(((((..(((..(((((.....)))))...)))..)))))))))).))).)))))))))))))	88	51.1	-46.2	1	1882	1482	1752.05	1591.92	high
146	191	osa-miR528-3p	CCTGTGCTTGCCTCTTCCATT	21	chr03	+	1667328	1667415	agTGGAAGGGGCATGCAGAGGAGcaggagattcagtttgaagctggacttcacttttgcctctctctCCTGTGCTTGCCTCTTCCATT	1	osa-MIR528,	osa-MIR528	agTGGAAGGGGCATGCAGAGGAGcaggagattcagtttgaagctggacttcacttttgcctctctctCCTGTGCTTGCCTCTTCCATT	osa-miR528-3p	CCTGTGCTTGCCTCTTCCATT	3'	Yes	(((((((((((((.(((.(((((..(((((..(((..(((((.....)))))...)))..)))))))))).))).)))))))))))))	88	51.1	-46.2	1	17	45	15.8261	48.3378	middle
148	194	osa-miR529b	AGAAGAGAGAGAGTACAGCTT	21	chr04	+	15883024	15883161	atcgtgaaggctaaatggAGAAGAGAGAGAGTACAGCTTtgggcggtttagttgttagatggtggaagtacttgcgacgcctactacccttttcaccaagGCTGTACGCTCCCTCTTCTTCtcttagctttttatgat	1	osa-MIR529b,	osa-MIR529b	atcgtgaaggctaaatggAGAAGAGAGAGAGTACAGCTTtgggcggtttagttgttagatggtggaagtacttgcgacgcctactacccttttcaccaaggctgtacgctccctcttcttctcttagctttttatgat	osa-miR529b	AGAAGAGAGAGAGTACAGCTT	5'	Yes	((((((((((((((..(((((((((.(((.((((((((((((..((...((....(((..((((...((....))..))))..)))..))..)).)))))))))))).))).)))))))))..))))))))).)))))	138	45.7	-59.5	0.9	12.5	3	11.6369	3.22252	middle
149	197	osa-miR530-3p	AGGTGCAGAGGCAGATGCAAC	21	chr04	-	8303538	8303694	gtgatagagcTGCATTTGCACCTGCACCTACagagaggaagatgaagcagcaagctagcaatacgtgcttgatcgctatacgctagcttcttgcacacaatgttgttcctggtctcttcctgatccctAGGTGCAGAGGCAGATGCAACtatgtcat	1	osa-MIR530,	osa-MIR530	gtgatagagcTGCATTTGCACCTGCACCTAcagagaggaagatgaagcagcaagctagcaatacgtgcttgatcgctatacgctagcttcttgcacacaatgttgttcctggtctcttcctgatccctAGGTGCAGAGGCAGATGCAACtatgtcat	osa-miR530-3p	AGGTGCAGAGGCAGATGCAAC	3'	Yes	((((((.((.(((((((((..(((((((((..((.(((((((.((..(((..(((.((((....((((..((..((((.....)))).))..))))....))))))).))).)))))))))..))..)))))))))..))))))))).)).))))))	157	48.4	-67.9	0.9	65	148	60.5117	158.978	middle
152	201	osa-miR535-5p	TGACAACGAGAGAGAGCACGC	21	chr11	-	16290530	16290623	ggcggTGACAACGAGAGAGAGCACGCcggtgcggcggtcacggtgagccggcccgcggcggcgtacctgcGTGCTTTCTCCCGTTGTCACTgcc	1	osa-MIR535,	osa-MIR535	ggcggTGACAACGAGAGAGAGCACGCcggtgcggcggtcacggtgagccggcccgcggcggcgtacctgcGTGCTTTCTCCCGTTGTCACTgcc	osa-miR535-5p	TGACAACGAGAGAGAGCACGC	5'	Yes	(((((((((((((.((((((((((((.((((((((((...(((....)))..)))).....)))))).)))))))))))).)))))))))))))	94	71.3	-68	1	2680	2134	2494.94	2292.28	high
152	202	osa-miR535-3p	GTGCTTTCTCCCGTTGTCACT	21	chr11	-	16290530	16290623	ggcggTGACAACGAGAGAGAGCACGCcggtgcggcggtcacggtgagccggcccgcggcggcgtacctgcGTGCTTTCTCCCGTTGTCACTgcc	1	osa-MIR535,	osa-MIR535	ggcggTGACAACGAGAGAGAGCACGCcggtgcggcggtcacggtgagccggcccgcggcggcgtacctgcGTGCTTTCTCCCGTTGTCACTgcc	osa-miR535-3p	GTGCTTTCTCCCGTTGTCACT	3'	Yes	(((((((((((((.((((((((((((.((((((((((...(((....)))..)))).....)))))).)))))))))))).)))))))))))))	94	71.3	-68	1	39	164	36.307	176.164	middle
153	204	osa-miR810b.1	TGAACACCGATATGCGTCATC	21	chr11	-	959574	959796	agcccaccacatgtggctcgcatgcttaaataactaaCGGCATAATTAGATCACTTGATgacgacgtatatcggtgttcgctatatatactatctactggtaagtatatctttaatatacttaccagtagatagtatatatagTGAACACCGATATGCGTCATCatcaagtgatttaattatgccgttagttaagcatgcgagccacatgtggtgagcttacg	1	osa-MIR810b,	osa-MIR810b	agcccaccacatgtggctcgcatgcttaaataactaacggcataattagatcacttgatgacgacgtatatcggtgttcgctatatatactatctactggtaagtatatctttaatatacttaccagtagatagtatatatagTGAACACCGATATGCGTCATCatcAAGTGATTTAATTATGCCGTTagttaagcatgcgagccacatgtggtgagcttacg	osa-miR810b.1	TGAACACCGATATGCGTCATC	3'	Yes	(((.((((((((((((((((((((((....(((((((((((((((((((((((((((((((.(((((((((((((((((((((((((((((((((((((((((((((((.....))))))))))))))))))))))))))))))))))))))))))))))).))))))))))))))))))))))))))))))))))))))))))))))))))))).)))....	219	38.6	-176.6	2.1	189	202	175.949	216.983	middle
157	212	osa-miR812g	AAGACGGATGATTAAAGTTGGACA	24	chr03	+	5230013	5230254	ttccgatgtaatccctctgttccattttaagtgcagccatggttttacgcgctcaACTTTAATCGTCCGTCTTATTTAAaaaaaattaaaaacataagtcatgagtaaagtatactattcatattttattatctcataacaataaaaatactaattataaaaaaatttaaatAAGACGGATGATTAAAGTTGGACAtggaaactcatagttgtacttaaaatgggacgaagggagtatcatt	1	osa-MIR812g,	osa-MIR812g	ttccgatgtaatccctctgttccattttaagtgcagccatggttttacgcgctcaactttaatcgtccgtcttatttaaaaaaaattaaaaacataagtcatgagtaaagtatactattcatattttattatctcataacaataaaaatactaattataaaaaaatttaaatAAGACGGATGATTAAAGTTGGACAtggaaactcatagttgtacttaaaatgggacgaagggagtatcatt	osa-miR812g	AAGACGGATGATTAAAGTTGGACA	3'	Yes	....((((...(((((..(((((((((((((((((((.((((((((.....(.(((((((((((((((((((((((((((.................((.(((((((((((((.......))))))))....))))).)).......(((.....))).......)))))))))))))))))))))))))))).....))))).))).)))))))))))))))))))..)))))....))))	238	28.9	-89.7	1.3	44.1167	32.3	41.0704	34.6958	middle
158	212	osa-miR812g	AAGACGGATGATTAAAGTTGGACA	24	chr03	-	1164921	1165107	ttgtactccCTCCGTCCCATTTTAAGTGCAATcatgagtttcgcccaactttaatcatctgttttatttgaactttttataaatagtatttttattgttatgagattataaaatttaaatAAGACGGATGATTAAAGTTGGACAcgaaaactcatggctacacttacaatgaaatggaggggtacta	1	osa-MIR812h,	osa-MIR812h	ttgtactccctccgtcccattttaagtgcaatcatgagtttcgcccaactttaatcatctgttttatttgaactttttataaatagtatttttattgttatgagattataaaatttaaatAAGACGGATGATTAAAGTTGGACAcgaaaactcatggctacacttacaatgaaatggaggggtacta	osa-miR812g	AAGACGGATGATTAAAGTTGGACA	3'	Yes	..((((.((((((((..((((.((((((...((((((((((((.((((((((((((((((((((((((((((..((((((((((((((....)))))).......))))))))))))))))))))))))))))))))))))...))))).)))))))...)))))).))))..))))))))))))..	183	31.6	-82.8	1.4	44.1167	32.3	41.0704	34.6958	middle
159	212	osa-miR812g	AAGACGGATGATTAAAGTTGGACA	24	chr07	+	22152329	22152570	tagaactccctccatccaaaaataagcgtagccataagttttcGTCTTCAACTTAGATCATCTGTCTtatttgaaacttttttatgattagtatttttttattagattgtaaaacatgaatattactttatgcatgacttatattattttagattttctaaaaaaaataaatAAGACGGATGATTAAAGTTGGACAcgaaaactcagggctgcgcttattttgggaatgagggagtacggag	1	osa-MIR812i,	osa-MIR812i	tagaactccctccatccaaaaataagcgtagccataagttttcgtcttcaacttagatcatctgtcttatttgaaacttttttatgattagtatttttttattagattgtaaaacatgaatattactttatgcatgacttatattattttagattttctaaaaaaaataaatAAGACGGATGATTAAAGTTGGACAcgaaaactcagggctgcgcttattttgggaatgagggagtacggag	osa-miR812g	AAGACGGATGATTAAAGTTGGACA	3'	Yes	....((((((((..(((.(((((((((((((((...(((((((((.((((((((..(((((((((((((((((......(((((..(((((((......)))).)))..)))))((((.(((......))).))))..........((((((.....))))))....)))))))))))))))))..)))))))).)))))))))...))))))))))))))).)))..))))))))......	232	30.6	-98.9	1.3	44.1167	32.3	41.0704	34.6958	middle
170	236	osa-miR812p	GACGGACGATTAAAGTTGGGCATG	24	chr08	+	25425998	25426211	cctATTTTAAGTGCAGCCATGATTTTCCgtgcacaactttaatcgtccgttttacttgaattttttttgaaaaaaatgaaaaagtaagtcacgtataaagtactattcatattttatcatcccataacaataaaaatgcaaattataaaaaaaattcaaataaGACGGACGATTAAAGTTGGGCATGaaaacttatggttgcacttaaaatggg	1	osa-MIR812p,	osa-MIR812p	cctattttaagtgcagccatgattttccgtgcacaactttaatcgtccgttttacttgaattttttttgaaaaaaatgaaaaagtaagtcacgtataaagtactattcatattttatcatcccataacaataaaaatgcaaattataaaaaaaattcaaataaGACGGACGATTAAAGTTGGGCATGaaaacttatggttgcacttaaaatggg	osa-miR812p	GACGGACGATTAAAGTTGGGCATG	3'	Yes	((((((((((((((((((((((.(((.(((((.(((((((((((((((((((((.((((((((((((((......((((.(((((((((.((.......))))).....)))))).))))..............(((....))).)))))))))))))).))))))))))))))))))))).))))).))).))))))))))))))))))))))	214	29	-88.4	1.4	177.45	95.8167	165.197	102.924	middle
171	237	osa-miR812n-5p	AAGTGCAGCCATGAGTTTCCGTGC	24	chr08	-	14108082	14108284	cttAAGTGCAGCCATGAGTTTCCGTGCccaactttatcgttcgtcttatttgaaatttttttatgattagtatttctattgttattagatgataaaacatgaatagtactttatgtgtgacttatgtttttattgtttttaaaaaaaattcaAATAACACAGACGATCAAAGTTGGgcacggaaaatcatggctgcacttaaa	1	osa-MIR812n,	osa-MIR812n	cttAAGTGCAGCCATGAGTTTCCGTGCccaactttatcgttcgtcttatttgaaatttttttatgattagtatttctattgttattagatgataaaacatgaatagtactttatgtgtgacttatgtttttattgtttttaaaaaaaattcaaataacacagacgatcaaagttgggcACGGAAAATCATGGCTGCACTTAAa	osa-miR812n-5p	AAGTGCAGCCATGAGTTTCCGTGC	5'	Yes	.((((((((((((((((.((((((((((((((((((((((..((.(((((((((.((((((((....(((((..((((.......))))....(((((((((....(((.......)))..))))))))))))))....)))))))).))))))))).))..))))).))))))))))))))))).)))))))))))))))).	201	30	-90.5	1.5	88.65	67.8833	82.5287	72.9184	middle
196	282	osa-miR827	TTAGATGACCATCAGCAAACA	21	chr02	-	23901168	23901284	ttttgttgcTGGTCATCTAGCTACCCGTGCatgcctggagattggagaataattgacgatgcagcagtcggcttattggctcttgggcacgcgtggTTAGATGACCATCAGCAAACA	1	osa-MIR827,	osa-MIR827	ttttgttgctggtcatctagctacccgtgcatgcctggagattggagaataattgacgatgcagcagtcggcttattggctcttgggcacgcgtggTTAGATGACCATCAGCAAACA	osa-miR827	TTAGATGACCATCAGCAAACA	3'	Yes	.(((((((.(((((((((((((((.(((((.(((.((..(((((.....)))))..))..))).(((..((((....)))).))).))))).))))))))))))))).)))))))..	114	49.6	-50.4	0.9	437	885	406.825	950.642	high
201	291	osa-miR1425-5p	TAGGATTCAATCCTTGCTGCT	21	chr05	+	8862149	8862250	ctgttgactgcatTAGGATTCAATCCTTGCTGCTaaatgtattgcttatattcagcaatataatgttcagCAGCAAGAACTGGATCTTAATatagtcgatag	1	osa-MIR1425,	osa-MIR1425	ctgttgactgcatTAGGATTCAATCCTTGCTGCTaaatgtattgcttatattcagcaatataatgttcagCAGCAAGAACTGGATCTTAATatagtcgatag	osa-miR1425-5p	TAGGATTCAATCCTTGCTGCT	5'	Yes	(((((((((..(((((((((((...(((((((((.(((((((((((.......))))))))...))).)))))))))...)))))))))))..)))))))))	102	35.3	-45.5	1.3	3273	4346	3047	4668.35	high
201	292	osa-miR1425-3p	CAGCAAGAACTGGATCTTAAT	21	chr05	+	8862149	8862250	ctgttgactgcatTAGGATTCAATCCTTGCTGCTaaatgtattgcttatattcagcaatataatgttcagCAGCAAGAACTGGATCTTAATatagtcgatag	1	osa-MIR1425,	osa-MIR1425	ctgttgactgcatTAGGATTCAATCCTTGCTGCTaaatgtattgcttatattcagcaatataatgttcagCAGCAAGAACTGGATCTTAATatagtcgatag	osa-miR1425-3p	CAGCAAGAACTGGATCTTAAT	3'	Yes	(((((((((..(((((((((((...(((((((((.(((((((((((.......))))))))...))).)))))))))...)))))))))))..)))))))))	102	35.3	-45.5	1.3	23	26	21.4118	27.9285	middle
203	295	osa-miR1427	TGCGGAACCGTGCGGTGGCGC	21	chr08	+	9192581	9192837	tggctgcgcgcgaccgcgccgtcccgcaggccagcgccgcgccaccgcgcggTTCCGCAGCAGGGACATGCGCCacccgttacagccaactgaaatctgcactgatttgattacatgcgcacgtatatatgcagtgcatgcagcgagtgtgcgctgttcctggattcggtcgcgcgtggccgtgcTGCGGAACCGTGCGGTGGCGCggcgccggcctgcgggaccgcgcagtcgcgcgcagccaagccacgggaccg	1	osa-MIR1427,	osa-MIR1427	tggctgcgcgcgaccgcgccgtcccgcaggccagcgccgcgccaccgcgcggttccgcagcagggacatgcgccacccgttacagccaactgaaatctgcactgatttgattacatgcgcacgtatatatgcagtgcatgcagcgagtgtgcgctgttcctggattcggtcgcgcgtggccgtgcTGCGGAACCGTGCGGTGGCGCggcgccggcctgcgggaccgcgcagtcgcgcgcagccaagccacgggaccg	osa-miR1427	TGCGGAACCGTGCGGTGGCGC	3'	Yes	((((((((((((((.((((.((((((((((((.(((((((((((((((((((((((((((((.((.(((((((.(((.....(((.......(((((......)))))....(((.(((((((......((((.....)))).....))))))))))..))).....))).))))))).)).))))))))))))))))))))))))))))).)))))))))))).)))).)))))))))))))).....((....))	244	69.3	-190.5	1.1	4	11	3.7238	11.8159	middle
208	301	osa-miR1428e-5p	AATTCACAGGCCCTATCTTGTG	22	chr03	+	23076870	23076979	gcgcttggcgAATTCACAGGCCCTATCTTGTGgtatgaactgggtacgcgatgatttgcactgcgtattgggggcttaccaTAAGATAATGCCATGAATTTGtcaagcgt	1	osa-MIR1428e,	osa-MIR1428e	gcgcttggcgAATTCACAGGCCCTATCTTGTGgtatgaactgggtacgcgatgatttgcactgcgtattgggggcttaccaTAAGATAATGCCATGAATTTGtcaagcgt	osa-miR1428e-5p	AATTCACAGGCCCTATCTTGTG	5'	Yes	((((((((((((((((..(((..((((((((((((....((..((((((..((.....))..))))))..))....))))))))))))..))).))))))))))))))))	110	48.2	-56.5	1.1	19	50.3333	17.688	54.0667	middle
208	302	osa-miR1428e-3p	TAAGATAATGCCATGAATTTG	21	chr03	+	23076870	23076979	gcgcttggcgAATTCACAGGCCCTATCTTGTGgtatgaactgggtacgcgatgatttgcactgcgtattgggggcttaccaTAAGATAATGCCATGAATTTGtcaagcgt	1	osa-MIR1428e,	osa-MIR1428e	gcgcttggcgAATTCACAGGCCCTATCTTGTGgtatgaactgggtacgcgatgatttgcactgcgtattgggggcttaccaTAAGATAATGCCATGAATTTGtcaagcgt	osa-miR1428e-3p	TAAGATAATGCCATGAATTTG	3'	Yes	((((((((((((((((..(((..((((((((((((....((..((((((..((.....))..))))))..))....))))))))))))..))).))))))))))))))))	110	48.2	-56.5	1.1	230.2	832.5	214.305	894.248	high
209	301	osa-miR1428e-5p	AATTCACAGGCCCTATCTTGTG	22	chr07	-	5451329	5451437	tgctttgcgAATTCACAGGCCCTATCTTGTGgtatgaactaagtacgcgatgatttctggtacgtattGGGGGCTTACCATAAGATAatgccgtgaattcgtaaagcgt	1	osa-MIR1428f,	osa-MIR1428f	tgctttgcgAATTCACAGGCCCTATCTTGTGgtatgaactaagtacgcgatgatttctggtacgtattgggggcttaccataagataatgccgtgaattcgtaaagcgt	osa-miR1428e-5p	AATTCACAGGCCCTATCTTGTG	5'	Yes	.(((((((((((((((.(((..((((((((((((....(..((((((...............))))))..)....))))))))))))..))))))))))))))))))..	106	44	-50.2	1	19	50.3333	17.688	54.0667	middle
210	301	osa-miR1428e-5p	AATTCACAGGCCCTATCTTGTG	22	chr10	+	3961370	3961478	cgctttgcgAATTCACAGGCCCTATCTTGTGgtatgaactgagtacgcgatgatttatggcgcatattgggggcttaccAAAAGATAATGCTGTGAATTtgcaaagcgc	1	osa-MIR1428g,	osa-MIR1428g	cgctttgcgAATTCACAGGCCCTATCTTGTGgtatgaactgagtacgcgatgatttatggcgcatattgggggcttaccaaaagataatgctgtgaatttgcaaagcgc	osa-miR1428e-5p	AATTCACAGGCCCTATCTTGTG	5'	Yes	((((((((((((((((((.(..((((((.(((((....(..(...(((.(((...))).)))....)..).....))))).))))))..))))))))))))))))))).	108	45.9	-46.9	0.9	19	50.3333	17.688	54.0667	middle
213	310	osa-miR1431	TTTGCGAGTTGGCCCGCTTGC	21	chr01	-	4766320	4766559	gggattcagaaaggaaagacttagggttgcaagcgggtcAACCCGTGAACCCGCTTATAGGCAaaattagtaggtaacccgtataaatgagtttatggatcgacccacttgcatctctaagtgcggcaaatcggaccacgacgtgaaaacacacgggttatcacttattttacatataagtaggTTTGCGAGTTGGCCCGCTTGCatccctagatgccgtcttagctcttaacaagcatg	1	osa-MIR1431,	osa-MIR1431	gggattcagaaaggaaagacttagggttgcaagcgggtcaacccgtgaacccgcttataggcaaaattagtaggtaacccgtataaatgagtttatggatcgacccacttgcatctctaagtgcggcaaatcggaccacgacgtgaaaacacacgggttatcacttattttacatataagtaggTTTGCGAGTTGGCCCGCTTGCatccctagatgccgtcttagctcttaacaagcatg	osa-miR1431	TTTGCGAGTTGGCCCGCTTGC	3'	Yes	...............(((((((((((.(((((((((((((((.((..((((..((((((...(((((.(((.((((((((((..........(..(((..(((((((((((......)))))).))....)))..)))..).((....))..))))))))))))).)))))...))))))..))))..)).))))))))))))))).)))))).....))))).(((.......)))...	208	46.2	-98.4	0.9	15	14	13.9642	15.0384	middle
214	312	osa-miR1432-3p	CAGGTGTCATCTCCCCTGAAC	21	chr07	-	23401702	23401810	cctgtgATCAGGAGAGATGACACCGACAtcgccggaattcgttcttggtcttgtgccatgatgaattgatggtccgtttgatgCAGGTGTCATCTCCCCTGAACatagg	1	osa-MIR1432,	osa-MIR1432	cctgtgATCAGGAGAGATGACACCGACatcgccggaattcgttcttggtcttgtgccatgatgaattgatggtccgtttgatgCAGGTGTCATCTCCCCTGAACatagg	osa-miR1432-3p	CAGGTGTCATCTCCCCTGAAC	3'	Yes	((((((.(((((.(((((((((((..(((((.(((((((((((..((((.....)))).)))))))......))))..)))))..))))))))))).))))).))))))	109	50.5	-55.8	1	11	17	10.2404	18.2609	middle
224	330	osa-miR1846d-5p	TCCCACCGAGCAGCCGGATCTC	22	chr01	+	39637065	39637180	tgcctgtcccTCCCACCGAGCAGCCGGATCTCccagtgagtaggcccgggccgccagatccggtgaccccggtctcctcgccggtgTATCCGGCGCCGCAGGGAGGgacgagagcc	1	osa-MIR1846d,	osa-MIR1846d	tgcctgtcccTCCCACCGAGCAGCCGGATCTCccagtgagtaggcccgggccgccagatccggtgaccccggtctcctcgccggtgTATCCGGCGCCGCAGGGAGGgacgagagcc	osa-miR1846d-5p	TCCCACCGAGCAGCCGGATCTC	5'	Yes	.(((((((((((((..((.((.(((((((...((.(((((.(((((.(((.((((......)))).))).))))).))))).))...)))))))))))..))))))))).)).)).	114	72.4	-70.5	0.8	25	16	23.2737	17.1868	middle
224	331	osa-miR1846d-3p	TATCCGGCGCCGCAGGGAGG	20	chr01	+	39637065	39637180	tgcctgtcccTCCCACCGAGCAGCCGGATCTCccagtgagtaggcccgggccgccagatccggtgaccccggtctcctcgccggtgTATCCGGCGCCGCAGGGAGGgacgagagcc	1	osa-MIR1846d,	osa-MIR1846d	tgcctgtcccTCCCACCGAGCAGCCGGATCTCccagtgagtaggcccgggccgccagatccggtgaccccggtctcctcgccggtgTATCCGGCGCCGCAGGGAGGgacgagagcc	osa-miR1846d-3p	TATCCGGCGCCGCAGGGAGG	3'	Yes	.(((((((((((((..((.((.(((((((...((.(((((.(((((.(((.((((......)))).))).))))).))))).))...)))))))))))..))))))))).)).)).	114	72.4	-70.5	0.8	9	5	8.37854	5.37086	low
229	339	osa-miR1847.1	TGCAGTTTGCAGTTGTGGCAC	21	chr01	+	20332878	20332987	agactccctaactttgTGCAGTTTGCAGTTGTGGCACtgacatatgggccagacacatttggcccacatgttagtgccaCAACTGCAAACTACATAAAGTcaggggatct	1	osa-MIR1847,	osa-MIR1847	agactccctaactttgTGCAGTTTGCAGTTGTGGCACtgacatatgggccagacacattTGGCCCACATGTTAGTGCCACAACtgcaaactacataaagtcaggggatct	osa-miR1847.1	TGCAGTTTGCAGTTGTGGCAC	5'	Yes	(((..((((.((((((((.((((((((((((((((((((((((.(((((((((....))))))))).)))))))))))))))))))))))).)))))))).))))..)))	110	47.3	-79.7	1.5	18	16	16.7571	17.1868	middle
232	345	osa-miR1850.1	TGGAAAGTTGGGAGATTGGGG	21	chr05	-	26275207	26275339	atgtgatggagatgcgaTGGAAAGTTGGGAGATTGGGGgaagttgtgtgtgaactaaacgtggattggggccctgtttagttcacatcaatcttcctCCAAATTCCCAACTTTTCATCacatcacaatcacat	1	osa-MIR1850,	osa-MIR1850	atgtgatggagatgcgaTGGAAAGTTGGGAGATTGGGGgaagTTGTGTGTGAACTAAACGTGGattggggccctgtttagttcacatcaatcttcctccaaattcccaacttttcatcacatcacaatcacat	osa-miR1850.1	TGGAAAGTTGGGAGATTGGGG	5'	Yes	(((((((...((((.(((((((((((((((..(((((((((((((.((((((((((((((.((........))))))))))))))))))).))))))))))..))))))))))))))).))))...)))))))	133	43.6	-76.4	1.3	451	245	419.858	263.172	high
236	351	osa-miR1856	TATGCGTAAGACGGATTCGTA	21	chr11	-	10376148	10376296	agagcactgcTATGCGTAAGACGGATTCGTActacctgcgtccgaccatatcatgtgcaccgatcaccgtctttagcttctctccaccaatgcaagcagcattcggatgcatgtcgtacgaatccgtcggacgcatagctattttcttt	1	osa-MIR1856,	osa-MIR1856	agagcactgcTATGCGTAAGACGGATTCGTActacctgcgtccgaccatatcatgtgcaccgatcaccgtctttagcttctctccaccaatgcaagcagcattcggatgcatgtcgtacgaatccgtcggacgcatagctattttcttt	osa-miR1856	TATGCGTAAGACGGATTCGTA	5'	Yes	((((....(((((((((..(((((((((((((.((.(((((((((.........((((...(((....)))....((((..............)))).))))))))))))).)).)))))))))))))..)))))))))....))))..	147	49.7	-63.6	0.9	7	8	6.51665	8.59338	low
237	353	osa-miR1857-3p	TCATGCTCCAAGAAAACCAGG	21	chr11	+	2733902	2734031	gtttttatcctggttTTTTTGGAGCATGAGGTTATCtctcagtttttccgtgtccaaaataaaaggacaaaaactgttcttgaaaaccgagagataaccTCATGCTCCAAGAAAACCAGGataaaaaatt	1	osa-MIR1857,	osa-MIR1857	gtttttatccTGGTTTTTTTGGAGCATGAGGttatctctcagtttttccgtgtccaaaataaaaggacaaaaactgttcttgaaaaccgagagataaccTCATGCTCCAAGAAAACCAGGataaaaaatt	osa-miR1857-3p	TCATGCTCCAAGAAAACCAGG	3'	Yes	.(((((((((((((((((((((((((((((((((((((((.((((((...(((((.........)))))............)))))).)))))))))))))))))))))))))))))))))))))))...	126	35.4	-75.1	1.6	4	14	3.7238	15.0384	middle
238	354	osa-miR1859	TTTCCTATGACGTCCATTCCAA	22	chr01	-	673278	673374	gggagttgtaggaatggatgcgtagagaaagaaatgaaatctgaaccagatttgtgatttgattcTTTCCTATGACGTCCATTCCAAtgatttccag	1	osa-MIR1859,	osa-MIR1859	gggagttgtaggaatggatgcgtagagaaagaaatgaaatctgaaccagatttgtgatttgattcTTTCCTATGACGTCCATTCCAAtgatttccag	osa-miR1859	TTTCCTATGACGTCCATTCCAA	3'	Yes	((((((..(.(((((((((((((((.(((((((.(.(((((..............))))).))))))))))))).)))))))))).)..))))))..	95	39.2	-42.5	1.1	4	8	3.7238	8.59338	low
243	362	osa-miR1861h	CGGTCTTGAGGCAGGAACTGAG	22	chr06	-	27238190	27238293	ttcttaggccCGGTCTTGAGGCAGGAACTGAGtagttggtgaactcgctctatgttgttcgttcactcgcgacacGGTTCCTGTCCCAAGACTGAGtctgtgaa	1	osa-MIR1861h,	osa-MIR1861h	ttcttaggccCGGTCTTGAGGCAGGAACTGAGtagttggtgaactcgctctatgttgttcgttcactcgcgacacggttcctgtcccaagactgagtctgtgaa	osa-miR1861h	CGGTCTTGAGGCAGGAACTGAG	5'	Yes	....(((((.((((((((.(((((((((((.((.(..(((((((..((........))..)))))))..).)).))))))))))).)))))))).)))))....	96	51.9	-50.2	0.9	13.2381	29.2857	12.324	31.4579	middle
244	362	osa-miR1861h	CGGTCTTGAGGCAGGAACTGAG	22	chr08	-	15132727	15132836	atattcttaggccCGGTCTTGAGGCAGGAACTGAGtagttggtgaactcgctctatgttgttcgttcactcgcgacacagttcctgtcccaaggctaagtctgtgaatat	1	osa-MIR1861j,	osa-MIR1861j	atattcttaggccCGGTCTTGAGGCAGGAACTGAGtagttggtgaactcgctctatgttgttcgttcactcgcgacacagttcctgtcccaaggctaagtctgtgaatat	osa-miR1861h	CGGTCTTGAGGCAGGAACTGAG	5'	Yes	((((((..((((..(((((((.(((((((((((.((.(..(((((((..((........))..)))))))..).)).))))))))))).)))))))..))))..))))))	110	48.2	-50.8	1	13.2381	29.2857	12.324	31.4579	middle
253	374	osa-miR1862a	ACGAGGTTGGTTTATTTTGGGACG	24	chr01	+	26192308	26192395	gtactcccTCCGTCCCGAAATAACCAAACctcgtaggacatgtcacatcctagtACGAGGTTGGTTTATTTTGGGACGgagggagtat	1	osa-MIR1862a,	osa-MIR1862a	gtactccctccgtcccgaaataaccaaacctcgtaggacatgtcacatcctagtACGAGGTTGGTTTATTTTGGGACGgagggagtat	osa-miR1862a	ACGAGGTTGGTTTATTTTGGGACG	3'	Yes	(((((((((((((((((((((((((((.((((((((((.........))))...)))))))))).)))))))))))))))))))))))	88	48.9	-57.5	1.3	167.4	79.7417	155.841	85.6563	middle
254	374	osa-miR1862a	ACGAGGTTGGTTTATTTTGGGACG	24	chr08	-	8341200	8341398	ggtcatttagatagaacatgtttcatctcagtgcgcctactcccttagtcccaaaataaattaatcttatacaagatttggcACATCATAGTACTACGAATCTGGAtatactaggatgtgtcacattccgtACGAGGTTGGTTTATTTTGGGACGgagggagggagtatctcggatgcctaccgcagtatctcatgacc	1	osa-MIR1862b,	osa-MIR1862b	ggtcatttagatagaacatgtttcatctcagtgcgcctactcccttagtcccaaaataaattaatcttatacaagatttggcacatcatagtactacgaatctggatatactaggatgtgtcacattccgtACGAGGTTGGTTTATTTTGGGACGgagggagggagtatctcggatgcctaccgcagtatctcatgacc	osa-miR1862a	ACGAGGTTGGTTTATTTTGGGACG	3'	Yes	((((((..(((((......((..((((..(((((.((..((((((..(((((((((((((..(((((..(((..(((.(((((((((.((((((((......)))...))))).))))))))).)))..)))..)))))..)))))))))))))..)))))))).))).))..))))...)).....))))).))))))	199	42.7	-79.4	0.9	167.4	79.7417	155.841	85.6563	middle
255	374	osa-miR1862a	ACGAGGTTGGTTTATTTTGGGACG	24	chr10	+	16093884	16093972	actccctccgtcccAAAATAAGTCAATCCCGTACTAGTatatgacacttcctagtACGAGGTTGGTTTATTTTGGGACGgagagagtag	1	osa-MIR1862c,	osa-MIR1862c	actccctccgtcccaaaataagtcaatcccgtactagtatatgacacttcctagtACGAGGTTGGTTTATTTTGGGACGgagagagtag	osa-miR1862a	ACGAGGTTGGTTTATTTTGGGACG	3'	Yes	((((.((((((((((((((((..(((((.((((((((.............)))))))).)))))..)))))))))))))))).))))..	87	44.9	-51.6	1.3	167.4	79.7417	155.841	85.6563	middle
257	380	osa-miR1862d	ACTAGGTTTGTTTATTTTGGGACG	24	chr10	+	4833611	4833760	ctactggctagtctcgtagcttgctaggtactccctctgTCCCAAAATAAACAAAGCTAGTacggggatgtggcacttcctagtcctgtACTAGGTTTGTTTATTTTGGGACGgagggagtatcatagtttgttactcctctggttacta	1	osa-MIR1862d,	osa-MIR1862d	ctactggctagtctcgtagcttgctaggtactccctctgtcccaaaataaacaaagctagtacggggatgtggcacttcctagtcctgtACTAGGTTTGTTTATTTTGGGACGgagggagtatcatagtttgttactcctctggttacta	osa-miR1862d	ACTAGGTTTGTTTATTTTGGGACG	3'	Yes	......(((((....(((((..(((((((((((((((((((((((((((((((((.(((((((((((....((.....))...))))))))))).))))))))))))))))))))))))))))).))))..)))))....))))).....	139	45.3	-86.1	1.3	1555.9	1038.41	1448.46	1115.43	high
258	382	osa-miR1862e	CTAGATTTGTTTATTTTGGGACGG	24	chr11	+	2523232	2523324	tatttccttcATCCCAAAATGAAAAAATCTAGTAcattatgtgtttgacatatcctgtaCTAGATTTGTTTATTTTGGGACGGagggagtatc	1	osa-MIR1862e,	osa-MIR1862e	tatttccttcatcccaaaatgaaaaaatctagtacattatgtgtttgacatatcctgtaCTAGATTTGTTTATTTTGGGACGGagggagtatc	osa-miR1862e	CTAGATTTGTTTATTTTGGGACGG	3'	Yes	((((((((((.((((((((((((.((((((((((((..(((((.....)))))..)))))))))))).)))))))))))).))))))))))..	91	33.3	-48	1.5	246.65	197.158	229.619	211.782	middle
259	384	osa-miR1863a	AGCTCTGATACCATGTTAGATTAG	24	chr02	+	8521746	8522119	ccatatctctAGTCTAATATGGTATCCGAGCTTAttggttagttgctcttgttccctcaatcccgtttgtctccatccacaaccacacgagtgcaaagcctcacattcatgtcaacaacaactctcatgtcattagcaaatctagtgtctagcatcaacacctaggtagcacttattggttaaaaagggcatttgctaggaaaaatgagcaaccactagtccactacacgtttggatgcttgacaatatgtgcgctttggtgcttgcaataataatgttgtgatggaaggtttgtcactaaatattggttagcaaagttgcagtatggggaagaccaataAGCTCTGATACCATGTTAGATTAGtgatatgcct	1	osa-MIR1863a,	osa-MIR1863a	ccatatctctagtctaatatggtatccgagcttattggttagttgctcttgttccctcaatcccgtttgtctccatccacaaccacacgagtgcaaagcctcacattcatgtcaacaacaactctcatgtcattagcaaatctagtgtctagcatcaacacctaggtagcacttattggttaaaaagggcatttgctaggaaaaatgagcaaccactagtccactacacgtttggatgcttgacaatatgtgcgctttggtgcttgcaataataatgttgtgatggaaggtttgtcactaaatattggttagcaaagttgcagtatggggaagaccaataAGCTCTGATACCATGTTAGATTAGtgatatgcct	osa-miR1863a	AGCTCTGATACCATGTTAGATTAG	3'	Yes	.((((((.((((((((((((((((((.(((((((((((((....((....))........((((((((((.((((((.(((((....((((..((((((..(((((...((((((........(((((..((((((.....)))))).((((((......(((...((((........))))...))).....)))))).....))))).........(((((.........)))))..))))))..))))).))))).)..))))..........)))))))))))...(((((.(((((...)))))..)))))...)))).))))))..))))))))))))).)))))))))))))))))).))))))...	370	40.9	-124.9	0.8	13.5	16.25	12.5678	17.4553	middle
261	387	osa-miR1863c	TAGAAACTTGGCTGATGCATTACT	24	chr12	+	4869207	4869497	agcaatgcatcagttatgtttcctggatcattaaatcattgaatgtttatctagcaccaatctgctgctgatctgtttgtagtcatgaaaagcactttatgatctgaaagtgctggctgtatgccatggttttccccattctatggttattattgcaatcgtgacttaatagtgatgcaataatcagtagtggattcgtgttggctctacttcgggtttaggatcatagttattagctctgataccatgttattgattTAGAAACTTGGCTGATGCATTACTtttggagac	1	osa-MIR1863c,	osa-MIR1863c	agcaatgcatcagttatgtttcctggatcattaaatcattgaatgtttatctagcaccaatctgctgctgatctgtttgtagtcatgaaaagcactttatgatctgaaagtgctggctgtatgccatggttttccccattctatggttattattgcaatcgtgacttaatagtgatgcaataatcagtagtggattcgtgttggctctacttcgggtttaggatcatagttattagctctgataccatgttattgattTAGAAACTTGGCTGATGCATTACTtttggagac	osa-miR1863c	TAGAAACTTGGCTGATGCATTACT	3'	Yes	((.((((((((((..(.(((((.(..((((.((((((..((((.((....(((((((.((((..((((((((....((((((((((((..((((((((........)))))))).((.....(((((((...........))))))).......))..))))))))..........))))..))))))))..)))).)))))))....))))))))))))((((((.(((.....))).)))).)).......))))..)))))).)..)))))))))).)).........	282	37.5	-94.7	0.9	75.5	33.75	70.2867	36.2533	middle
263	390	osa-miR1865-5p	TGCTAGTGATGGTGATTCTTCGAC	24	chr03	+	34000594	34000737	ctcgaactacTGCTAGTGATGGTGATTCTTCGACacagtattcggcgagttttgggcttcatcatgcggtgctcgacatggtgacgaagcctgaacttgccaaagactgtCGAAGAATCGCAGTCACTAGTTGtaatttgactc	1	osa-MIR1865,	osa-MIR1865	ctcgaactacTGCTAGTGATGGTGATTCTTCGACacagtattcggcgagttttgggcttcatcatgcggtgctcgacatggtgacgaagcctgaacttgccaaagactgtCGAAGAATCGCAGTCACTAGTTGTaatttgactc	osa-miR1865-5p	TGCTAGTGATGGTGATTCTTCGAC	5'	Yes	.(((((.(((..(((((((..((((((((((((((..((.((.(((((((.(..((((((((((((((.....)).))))))))...))))..)))))))).)).))))))))))))))))..)))))))..))).)))))...	140	47.9	-72.2	1	4	2	3.7238	2.14834	low
267	398	osa-miR1870-3p	TTTAGGGCTAATTCAGCATGAACA	24	chr06	+	21164755	21164963	tagtgtcaaagtaatggaggatttgggaaataaactgcgttcatgctgaATTAGACCTAGTGGGCATTTATACatcacaacacatggtactgttgccctttcctttttctagccttagtgttgtgatctatatatgcccTTTAGGGCTAATTCAGCATGAACAtagtttattctccattcctcaaatcatccattacttttgacactta	1	osa-MIR1870,	osa-MIR1870	tagtgtcaaagtaatggaggatttgggaaataaactgcgttcaTGCTGAATTAGACCTAGTGGGCATttatacatcacaacacatggtactgttgccctttcctttttctagccttagtgttgtgatctatatatgcccTTTAGGGCTAATTCAGCATGAACAtagtttattctccattcctcaaatcatccattacttttgacactta	osa-miR1870-3p	TTTAGGGCTAATTCAGCATGAACA	3'	Yes	.(((((((((((((((((.(((((((((((((((((..((((((((((((((((.((((..((((((.((((.((((((((((..((((....)))).....((......)).....)))))))))).)))).))))))..)))).))))))))))))))))..))))))))......))).)))))).))))))))))).))))))..	206	37.3	-101.5	1.3	26	23	24.2047	24.706	middle
268	400	osa-miR1871	ATGGCTCTGATATCATGTTGGTTT	24	chr06	+	13330464	13330598	taacaatgAATATATCTGTTGTTTCTCTCAAAtctaacatggtatcggatccataggtgtagccatatcaatcttaaagctATGGCTCTGATATCATGTTGGTTTtgaaggaaatgactgatatatttcattgta	1	osa-MIR1871,	osa-MIR1871	taacaatgaatatatctgttgtttctctcaaatctaacatggtatcggatccataggtgtagccatatcaatcttaaagctATGGCTCTGATATCATGTTGGTTTtgaaggaaatgactgatatatttcattgta	osa-miR1871	ATGGCTCTGATATCATGTTGGTTT	3'	Yes	..((((((((((((((.((..((((..(((((.((((((((((((((((.((((((.......................)))))).)))))))))))))))).)))))..))))..)).)))))))).)))))).	132	32.6	-59.2	1.3	165	130	153.607	139.642	middle
271	404	osa-miR1874-5p	TAGGGCTACTACACCATCCATAAG	24	chr08	-	8702798	8702948	ccataatcatctattagtacagtggtgaagacaTAGGGCTACTACACCATCCATAAGggttcgaatcttcgatgtgcctagatagggtacagttggatcccaTATGGATGGAGGTGTAACCCGATGccttttacaaatagatggttatttt	1	osa-MIR1874,	osa-MIR1874	ccataatcatctattagtacagtggtgaagacaTAGGGCTACTACACCATCCATAAGggttcgaatcttcgatgtgcctagatagggtacagttggatcccaTATGGATGGAGGTGTAACCCGATGccttttacaaatagatggttatttt	osa-miR1874-5p	TAGGGCTACTACACCATCCATAAG	5'	Yes	..(((((((((((((.(((.......((((.(((.(((.(((.((.(((((((((.(((.((.(((......(((((((.....)))))))))).)).))).)))))))))..))))).))).))).))))))).)))))))))))))...	146	41.7	-58.1	0.9	2	3	1.8619	3.22252	low
271	405	osa-miR1874-3p	TATGGATGGAGGTGTAACCCGATG	24	chr08	-	8702798	8702948	ccataatcatctattagtacagtggtgaagacaTAGGGCTACTACACCATCCATAAGggttcgaatcttcgatgtgcctagatagggtacagttggatcccaTATGGATGGAGGTGTAACCCGATGccttttacaaatagatggttatttt	1	osa-MIR1874,	osa-MIR1874	ccataatcatctattagtacagtggtgaagacaTAGGGCTACTACACCATCCATAAGggttcgaatcttcgatgtgcctagatagggtacagttggatcccaTATGGATGGAGGTGTAACCCGATGccttttacaaatagatggttatttt	osa-miR1874-3p	TATGGATGGAGGTGTAACCCGATG	3'	Yes	..(((((((((((((.(((.......((((.(((.(((.(((.((.(((((((((.(((.((.(((......(((((((.....)))))))))).)).))).)))))))))..))))).))).))).))))))).)))))))))))))...	146	41.7	-58.1	0.9	1	14	0.930949	15.0384	middle
272	407	osa-miR1875	ACAATGGAGTGAAGTGCAACAGAA	24	chr09	-	17567947	17568198	gctgtccaTTTTCATTGCACTTTGCTCCATTgtggtattgacattctgcaagaacgagtcccagtatcaagtcactgttacggtgttgttggtaccattgattaacataacacttgacggccatacttggtcatgttgtatgttatcagcttcacagaggtacatgtggcactttaacagttatttgatacagtgactaggctgcagttgagcgaaaccACAATGGAGTGAAGTGCAACAGAAatgaacatt	1	osa-MIR1875,	osa-MIR1875	gctgtccattttcattgcactttgctccattgtggtattgacattctgcaagaacgagtcccagtatcaagtcactgttacggtgttgttggtaccattgattaacataacacttgacggccatacttggtcatgttgtatgttatcagcttcacagaggtacatgtggcactttaacagttatttgatacagtgactaggctgcagttgagcgaaaccACAATGGAGTGAAGTGCAACAGAAatgaacatt	osa-miR1875	ACAATGGAGTGAAGTGCAACAGAA	3'	Yes	..(((.((((((..((((((((..((((((((((((.(((.....(((((.(....((((...(((((((((.(((((((..((((..(..(((((..(((.....((((((...((((((((....)))))..)))...)))))).....)))....)))))..)..))))..))))))).)))))))))...))))...)))))).....))).))))))))))))..))))))))..)))))).)))..	248	41.7	-105.7	1	23	14	21.4118	15.0384	middle
273	409	osa-miR1876	ATAAGTGGGTTTGTGGGCTGGCCC	24	chr10	+	4833365	4833521	ggcacatatgttggtattctattggaatgcaagtggGCTGGCTTTTGAACCCATTTATGGgctattcaagtgggtaaaccataggttggtgcacttaaatggcctATAAGTGGGTTTGTGGGCTGGCCCtcttgtatcctgatagtttagtatgatt	1	osa-MIR1876,	osa-MIR1876	ggcacatatgttggtattctattggaatgcaagtgggctggcttttgaacccatttatgggctattcaagtgggtaaaccataggttggtgcacttaaatggcctATAAGTGGGTTTGTGGGCTGGCCCtcttgtatcctgatagtttagtatgatt	osa-miR1876	ATAAGTGGGTTTGTGGGCTGGCCC	3'	Yes	....(((((.....((..((((..(.(((((((.((((..(((...((((((((((((((((((((.(((((....((((...))))....))))).))))))))))))))))))))...)))..)))).))))))).)..))))..)))))))...	150	43.3	-74.2	1.1	1709	861	1590.99	924.862	high
275	412	osa-miR1878	ACTTAATCTGGACACTATAAAAGA	24	chr09	+	16555509	16555608	accactgcagACTTAATCTGGACACTATAAAAGAaaattgtgcatgtgaaaatatgcccattataaATTTGTAGTGTTCAGATTGAGTTTagaatggttg	1	osa-MIR1878,	osa-MIR1878	accactgcagACTTAATCTGGACACTATAAAAGAaaattgtgcatgtgaaaatatgcccattataaatttgtagtgttcagattgagtttagaatggttg	osa-miR1878	ACTTAATCTGGACACTATAAAAGA	5'	Yes	((((....(((((((((((((((((((((((.......((.((((((....)))))).)).......)))))))))))))))))))))))....))))..	98	33	-41.8	1.3	46	37	42.8237	39.7444	middle
276	415	osa-miR1879	GTGTTTGGTTTAGGGATGAGGTGG	24	chr10	+	5635320	5635469	tccaacccatcccACCTCGTCCCCAAACCAAACACATgcacgcaaatggcttgttgaggaataaacatcttgctcccttgcattctaaactatgatattcttcaagcatatGTGTTTGGTTTAGGGATGAGGTGGgatgggttaggtcca	1	osa-MIR1879,	osa-MIR1879	tccaacccatcccacctcgtccccaaaccaaacacatgcacgcaaatggcttgttgaggaataaacatcttgctcccttgcattctaaactatgatattcttcaagcatatGTGTTTGGTTTAGGGATGAGGTGGgatgggttaggtcca	osa-miR1879	GTGTTTGGTTTAGGGATGAGGTGG	3'	Yes	.((((((((((((((((((((((.(((((((((((((((..((.....))...((((((((((.......(((......))).((........)))))))))))))))..)))))))))))).)))))))))))))))))))).))....	145	45.3	-76.1	1.1	34	16	31.6523	17.1868	middle
277	416	osa-miR1880	TTCCAAGCGGGCCACTTAAGCATT	24	chr11	+	13959877	13960005	gttccgcttgtgaaaatcgatttTTCCAAGCGGGCCACTTAAGCATTccgcctgtaaaattaaaggtattttcgcagccggatcgcttaagtggtccgcctggatAAATCGATTTTCGTAGGCGGATGA	1	osa-MIR1880,	osa-MIR1880	gttccgcttgtgaaaatcgatttTTCCAAGCGGGCCACTTAAGCATTccgcctgtaaaattaaaggtattttcgcagccggatcgcttaagtggtccgcctggataaatcgattttcgtaggcggatga	osa-miR1880	TTCCAAGCGGGCCACTTAAGCATT	5'	Yes	..(((((((..((((((((((((.((((.(((((((((((((((..((((.(((((((((.......))))).)))).))))..))))))))))))))).)))).))))))))))))..)))))))...	124	46.5	-77.1	1.3	6	2	5.5857	2.14834	low
279	420	osa-miR1882a	AGATTGCTTTCAAGGTCATTTCTT	24	chr07	+	9122411	9122540	tatcctAGATTGCTTTCAAGGTCATTTCTTtagggaaccccattcccataaattcagtatccaaagctggttgttgtatctatgggaaagggttccctaacgaAATGATCTTGGACGCAATCTAGGAgtt	1	osa-MIR1882c,	osa-MIR1882c	tatcctAGATTGCTTTCAAGGTCATTTCTTtagggaaccccattcccataaattcagtatccaaagctggttgttgtatctatgggaaagggttccctaacgaaatgatcttggacgcaatctaggagtt	osa-miR1882a	AGATTGCTTTCAAGGTCATTTCTT	5'	Yes	..(((((((((((.((((((((((((((.(((((((((((..((((((((.((.((..(.(((....))).)..)).)).)))))))).))))))))))).)))))))))))))).)))))))))))...	125	40.8	-74.2	1.4	1.25	3.91071	1.16369	4.20078	low
280	420	osa-miR1882a	AGATTGCTTTCAAGGTCATTTCTT	24	chr08	+	9847248	9847407	tgttatcgttaccaatatcctAGATTGTTTTCAAGGTCATTTCTTtatggaaccccattcccataaatttattatccaaagatggttgctgtatctatgggaataagggttccataatgaAATGATCTTGGACGCAATCTAGGAgtttgctgatgataac	1	osa-MIR1882b,	osa-MIR1882b	tgttatcgttaccaatatcctAGATTGCTTTCAAGGTCATTTCTTtatggaaccccattcccataaatttattatccaaagatggttgctgtatctatgggaataagggttccataatgaaatgatcttggacgcaatctaggagtttgctgatgataac	osa-miR1882a	AGATTGCTTTCAAGGTCATTTCTT	5'	Yes	.((((((((((.(((..((((((((((..((((((((((((((.(((((((((((.(((((((((.((.......(((....))).......)).)))))))))..))))))))))).))))))))))))))..))))))))))..))).))))))))))	159	35.6	-80.7	1.4	1.25	3.91071	1.16369	4.20078	low
281	420	osa-miR1882a	AGATTGCTTTCAAGGTCATTTCTT	24	chr08	-	18739319	18739478	tgttatcgttaccaatatcctAGATTGCTTTCAAGGTCATTTCTTtaggaaaccccattcccataaattcagtatccaaagatggttgttgtatctatgggaataagggttccctaacgaAATGATCTTGGACGCAATCTAGGAgtttgctgataataac	1	osa-MIR1882d,	osa-MIR1882d	tgttatcgttaccaatatcctAGATTGCTTTCAAGGTCATTTCTTtaggaaaccccattcccataaattcagtatccaaagatggttgttgtatctatgggaataagggttccctaacgaaatgatcttggacgcaatctaggagtttgctgataataac	osa-miR1882a	AGATTGCTTTCAAGGTCATTTCTT	5'	Yes	.(((((..(((.(((..(((((((((((.((((((((((((((.(((((.(((((.(((((((((.((.((..(.(((....))).)..)).)).)))))))))..))))).))))).)))))))))))))).)))))))))))..))).)))..)))))	159	37.5	-75.4	1.3	1.25	3.91071	1.16369	4.20078	low
282	420	osa-miR1882a	AGATTGCTTTCAAGGTCATTTCTT	24	chr10	-	10320904	10321044	ccaatatcctAGATTGCTTTCAAGGTCATTTCTTtagggaaccccattcccataaattcagtatccaaagctggttgctgtatctatgggaataagggttcccttacGAAATGATCTTGGACGTAATCTAGgagtttgctg	1	osa-MIR1882e,	osa-MIR1882e	ccaatatcctAGATTGCTTTCAAGGTCATTTCTTtagggaaccccattcccataaattcagtatccaaagctggttgctgtatctatgggaataagggttcccttacGAAATGATCTTGGACGTAATCTAGgagtttgctg	osa-miR1882a	AGATTGCTTTCAAGGTCATTTCTT	5'	Yes	.(((..(((((((((((.((((((((((((((...(((((((((.(((((((((.((.(((((.(((....))).))))).)).)))))))))..)))))))))...)))))))))))))).)))))))))))..)))...	137	41.1	-76.6	1.3	1.25	3.91071	1.16369	4.20078	low
282	424	osa-miR1882e-3p	GAAATGATCTTGGACGTAATCTAG	24	chr10	-	10320904	10321044	ccaatatcctAGATTGCTTTCAAGGTCATTTCTTtagggaaccccattcccataaattcagtatccaaagctggttgctgtatctatgggaataagggttcccttacGAAATGATCTTGGACGTAATCTAGgagtttgctg	1	osa-MIR1882e,	osa-MIR1882e	ccaatatcctAGATTGCTTTCAAGGTCATTTCTTtagggaaccccattcccataaattcagtatccaaagctggttgctgtatctatgggaataagggttcccttacGAAATGATCTTGGACGTAATCTAGgagtttgctg	osa-miR1882e-3p	GAAATGATCTTGGACGTAATCTAG	3'	Yes	.(((..(((((((((((.((((((((((((((...(((((((((.(((((((((.((.(((((.(((....))).))))).)).)))))))))..)))))))))...)))))))))))))).)))))))))))..)))...	137	41.1	-76.6	1.3	1795	1209.25	1671.05	1298.94	high
283	420	osa-miR1882a	AGATTGCTTTCAAGGTCATTTCTT	24	chr11	+	20828609	20828766	tttatcgttaccaacatcctAGATTGCTTTCAAGGTCATTTCTTtatggaccccattcccataaattcagtatccaaagatggttgctgtatctatgggaataagggttccataacgaAATGATCTTGGACGCAATCTAGGAgtttgctgatgataac	1	osa-MIR1882g,	osa-MIR1882g	tttatcgttaccaacatcctAGATTGCTTTCAAGGTCATTTCTTtatggaccccattcccataaattcagtatccaaagatggttgctgtatctatgggaataagggttccataacgaaatgatcttggacgcaatctaggagtttgctgatgataac	osa-miR1882a	AGATTGCTTTCAAGGTCATTTCTT	5'	Yes	.(((((((((.(((..(((((((((((.((((((((((((((.(((((((.((((((((((((.((.(((((.(((....))).))))).)).)))))))))..))).))))))).)))))))))))))).)))))))))))..))).))))))))).	156	38.6	-84.1	1.4	1.25	3.91071	1.16369	4.20078	low
284	420	osa-miR1882a	AGATTGCTTTCAAGGTCATTTCTT	24	chr12	+	21511519	21511711	catgtctagaaatctgttatcgttaccaatttcctAGATTGCTTTCAAGGTCATTTCTTtctgaaaccccgttcccataaattcagtatccaaagctggttgttgtatctatggaaataagggtttcagaatgaAATGATCTTGGACGCAATCTAGGAgtttgctgacgataacgttaggggtctagtgcaat	1	osa-MIR1882h,	osa-MIR1882h	catgtctagaaatctgttatcgttaccaatttcctAGATTGCTTTCAAGGTCATTTCTTtctgaaaccccgttcccataaattcagtatccaaagctggttgttgtatctatggaaataagggtttcagaatgaaatgatcttggacgcaatctaggagtttgctgacgataacgttaggggtctagtgcaat	osa-miR1882a	AGATTGCTTTCAAGGTCATTTCTT	5'	Yes	..((((((((..(((((((((((((.(((..(((((((((((.((((((((((((((.(((((((((((.(((.(((((.((.((..(.(((....))).)..)).)).))))).)))..))))))))))).)))))))))))))).)))))))))))..))).))))))))))...)))..))))).)))..	189	38.9	-90.6	1.2	1.25	3.91071	1.16369	4.20078	low
285	420	osa-miR1882a	AGATTGCTTTCAAGGTCATTTCTT	24	chr03	-	18923858	18924016	tctgttatcggtaccaatatcctAGATTGCTTTCAAGGTCATTTCTTtatggaagcccattcccataaattcagtatccaaagatggttgttgtatctaaataggggttccataacgaaatgatcttggatgcaatctaggagtttgctgatgataacg	1	osa-MIR1882a,	osa-MIR1882a	tctgttatcggtaccaatatcctAGATTGCTTTCAAGGTCATTTCTTtatggaagcccattcccataaattcagtatccaaagatggttgttgtatctaaataggggttccataacgaaatgatcttggatgcaatctaggagtttgctgatgataacg	osa-miR1882a	AGATTGCTTTCAAGGTCATTTCTT	5'	Yes	..(((((((((((......(((((((((((.((((((((((((((.((((((((.(((.............((..(.(((....))).)..))..........))).)))))))).)))))))))))))).)))))))))))...)))))))))))...	154	37.7	-67.8	1.1	1.25	3.91071	1.16369	4.20078	low
286	420	osa-miR1882a	AGATTGCTTTCAAGGTCATTTCTT	24	chr11	+	11073482	11073641	tgttatcgttaccaatatcctAGATTGCTTTCAAGGTCATTTCTTtagggaaccccattcccataaattcagtatccaaagctggttgctgtatctatgggaataagggttcctaacgaaatgatcttggatgcaatcttggattttgcggacgataacg	1	osa-MIR1882f,	osa-MIR1882f	tgttatcgttaccaatatcctAGATTGCTTTCAAGGTCATTTCTTtagggaaccccattcccataaattcagtatccaaagctggttgctgtatctatgggaataagggttcctaacgaaatgatcttggatgcaatcttggattttgcggacgataacg	osa-miR1882a	AGATTGCTTTCAAGGTCATTTCTT	5'	Yes	.(((((((((..(((.((((.(((((((.((((((((((((((.(((((.(((((.(((((((((.((.(((((.(((....))).))))).)).)))))))))..)))))))))).)))))))))))))).))))))).)))).)))..))))))))).	158	40	-84.9	1.3	1.25	3.91071	1.16369	4.20078	low
289	430	osa-miR2055	TTTCCTTGGGAAGGTGGTTTC	21	chr09	-	431432	431531	agaagatggaggcaccagcccaaggaaacacagacattgacacgcaattcaaggagaagattgcgtcctacttTTTCCTTGGGAAGGTGGTTTCtcttct	1	osa-MIR2055,	osa-MIR2055	agaagatggaggcaccagcccaaggaaacacagacattgacacgcaattcaaggagaagattgcgtcctacttTTTCCTTGGGAAGGTGGTTTCtcttct	osa-miR2055	TTTCCTTGGGAAGGTGGTTTC	3'	Yes	((((((.(((..((((..((((((((((..(((...)))..((((((((.........)))))))).......))))))))))..))))..)))))))))	100	47	-36.1	0.8	17	23	15.8261	24.706	middle
296	442	osa-miR2118b	TTCCCGATGCCTCCCATTCCTA	22	chr04	-	21645285	21645463	atgagcgaggaagaggaagaaagaggtagtcTAAGAGCAGTGGGAATGGGAAcatagaggaaaaatgagctctcagtgttcacttctggaagtggaggtggatatttgtctcagtatttTTCCCGATGCCTCCCATTCCTAtcgttcttaggtgctccttcctcttcctttcagctcat	1	osa-MIR2118b,	osa-MIR2118b	atgagcgaggaagaggaagaaagaggtagtctaagagcagtgggaatgggaacatagaggaaaaatgagctctcagtgttcacttctggaagtggaggtggatatttgtctcagtatttTTCCCGATGCCTCCCATTCCTAtcgttcttaggtgctccttcctcttcctttcagctcat	osa-miR2118b	TTCCCGATGCCTCCCATTCCTA	3'	Yes	(((((((((((((((((((...((.(((.(((((((((..(((((((((((.(((...(((((((((......((((((((((((((......))))))))))))).)......)))))))))..)))..)))))))))))..)))))))))))))))))))))))))))...))))))	179	45.8	-87	1.1	1	1.5	0.930949	1.61126	low
297	442	osa-miR2118b	TTCCCGATGCCTCCCATTCCTA	22	chr04	-	21661494	21661672	gtgagccaggaagaggaagaaagagagagccTAAGAGCAGTGGGAATGGGAAcatggaggaaagcctaaaaaccaaatttcttcctccagcaatggaggtggaaatttggtttggttttTTCCCGATGCCTCCCATTCCTAtcgttcttaagcacttcttcctcttcctttcagctcgc	1	osa-MIR2118n,	osa-MIR2118n	gtgagccaggaagaggaagaaagagagagcctaagagcagtgggaatgggaacatggaggaaagcctaaaaaccaaatttcttcctccagcaatggaggtggaaatttggtttggttttTTCCCGATGCCTCCCATTCCTAtcgttcttaagcacttcttcctcttcctttcagctcgc	osa-miR2118b	TTCCCGATGCCTCCCATTCCTA	3'	Yes	((((((.(((((((((((((.....((.((.(((((((..(((((((((((.(((((..(((((((...((((((((((((..((((((....))))))..)))))))))))))))))))..)).)))..)))))))))))..))))))).)).)))))))))))))))....))))))	179	46.9	-101.7	1.2	1	1.5	0.930949	1.61126	low
298	445	osa-miR2118e	TTCCCAATGCCTCCCATGCCTA	22	chr04	-	21647428	21647604	agtgagtcaggaagaggaagAAAAGAGAGTCTAAGAGcagcaggcatgggaacatggaggaaaaaacatatatagttttcttcccctctaaagttagaggttgaaatttgctgtgtgtttTTCCCAATGCCTCCCATGCCTAcagttcttaggcactccttccacttcctgttggct	1	osa-MIR2118e,	osa-MIR2118e	agtgagtcaggaagaggaagaaaagagagtctaagagcagcaggcatgggaacatggaggaaaaaacatatatagttttcttcccctctaaagttagaggttgaaatttgctgtgtgtttTTCCCAATGCCTCCCATGCCTAcagttcttaggcactccttccacttcctgttggct	osa-miR2118e	TTCCCAATGCCTCCCATGCCTA	3'	Yes	((..((.(((((((.(((((....(((.((((((((((...((((((((((.(((...((((((...(((((((((....(((.((((((....))))))..)))....)))))))))))))))..)))..))))))))))...)))))))))).)))))))).)))))))))..))	177	44.1	-78.4	1	2.5	0	2.32737	0	low
299	445	osa-miR2118e	TTCCCAATGCCTCCCATGCCTA	22	chr11	-	7810223	7810397	gtgagtcgggaagaggaagaaaagagggtctaagagcagtgggcatgggaacatggaggaagaacatgtacttttcttccctctaaatttagaggttgagatttgctaagcatttTTCCCAATGCCTCCCATGCCTAcagttcttaggtactccttccccttcctgttggcttgc	1	osa-MIR2118r,	osa-MIR2118r	gtgagtcgggaagaggaagaaaagagggtctaagagcagtgggcatgggaacatggaggaagaacatgtacttttcttccctctaaatttagaggttgagatttgctaagcatttTTCCCAATGCCTCCCATGCCTAcagttcttaggtactccttccccttcctgttggcttgc	osa-miR2118e	TTCCCAATGCCTCCCATGCCTA	3'	Yes	(..((((((((((.(((((....(((..(((((((((.((((((((((((.(((...(((((((...(((..((((...((((((....))))))..))))..)))......)))))))..)))..)))))))))))).)))))))))..)))))))).))))))...))))..)	175	46.9	-80.5	1	2.5	0	2.32737	0	low
309	456	osa-miR2118o	CTCCTGATGCCTCCCAAGCCTA	22	chr04	-	21661272	21661426	ggaagaggaagaaaagagggccaaggagcagtgggcatggggacatgaaggaatgcttaagcccctctccaatcctcgcatgagattggagatggagttatgagttCTCCTGATGCCTCCCAAGCCTAttgttccttggtgctccttcctcttcc	1	osa-MIR2118o,	osa-MIR2118o	ggaagaggaagaaaagagggccaaggagcagtgggcatggggacatgaaggaatgcttaagcccctctccaatcctcgcatgagattggagatggagttatgagttCTCCTGATGCCTCCCAAGCCTAttgttccttggtgctccttcctcttcc	osa-miR2118o	CTCCTGATGCCTCCCAAGCCTA	3'	Yes	(((((((((((....(((..((((((((((((((((.(((((.(((..((((..((((((((((.(((((((((.((....))))))))))).)).))).)))))..)))).))).).)))).))))))))))))))))..))))))))))))))	155	52.3	-90.2	1.1	9	8	8.37854	8.59338	low
313	462	osa-miR2121a	AAAACGGAGCGGTCCATTAGCGCG	24	chr01	+	16373428	16373547	gTGCTAATCTATCGCTCCGTTTTCCgtgcggaacacagccgcggccttaggctgtgttcccatctaccagatgggaactcatttcccctgcacggAAAACGGAGCGGTCCATTAGCGCGt	1	osa-MIR2121a,	osa-MIR2121a	gtgctaatctatcgctccgttttccgtgcggaacacagccgcggccttaggctgtgttcccatctaccagatgggaactcatttcccctgcacggAAAACGGAGCGGTCCATTAGCGCGt	osa-miR2121a	AAAACGGAGCGGTCCATTAGCGCG	3'	Yes	((((((((..(((((((((((((((((((((...((((((.........))))))(((((((((.....))))))))).........)))))))))))))))))))))..))))))))..	118	56.7	-75.6	1.1	3.5	3.5	3.25832	3.7596	low
314	462	osa-miR2121a	AAAACGGAGCGGTCCATTAGCGCG	24	chr04	+	16882244	16882420	gcgctaataagtcgtttcattttgcgtgcgtgagagttttcaagaacctcctgtctaaccaacccaaaattgggttggccacgtatagtccaaggatgtgtgtgtgagatgcattcatttatgtgcgttgggaactcattccctccgcacggAAAACGGAGCGGTCCATTAGCGCGt	1	osa-MIR2121b,	osa-MIR2121b	gcgctaataagtcgtttcattttgcgtgcgtgagagttttcaagaacctcctgtctaaccaacccaaaattgggttggccacgtatagtccaaggatgtgtgtgtgagatgcattcatttatgtgcgttgggaactcattccctccgcacggAAAACGGAGCGGTCCATTAGCGCGt	osa-miR2121a	AAAACGGAGCGGTCCATTAGCGCG	3'	Yes	((((((((...(((((((.((((.((((((.(((((((..(((....(((........((((((((....)))))))).(((..(((.((....)))))..))).)))..((((........)))).)))..)))))......)))))))).)))).)))))))...))))))))..	175	48.6	-68.6	0.8	3.5	3.5	3.25832	3.7596	low
316	466	osa-miR2863c	TTAGTAGGACTAGAATGGGCCAAA	24	chr02	+	29869493	29869606	gggtatttctTGACCCACTTTAGTTCAactaaaatgaactaagtttcacttttagagagtctaaagtgaaatttagttcatTTAGTAGGACTAGAATGGGCCAAAgaataccca	1	osa-MIR2863c,	osa-MIR2863c	gggtatttcttgacccactttagttcaactaaaatgaactaagtttcacttttagagagtctaaagtgaaatttagttcatTTAGTAGGACTAGAATGGGCCAAAgaataccca	osa-miR2863c	TTAGTAGGACTAGAATGGGCCAAA	3'	Yes	(((((((..(((.((((.((((((((.(((.(((((((((((((((((((((.((.....)))))))))))))))))))))))))).)))))))).)))).)))..))))))).	113	34.2	-59.9	1.5	19	17	17.688	18.2609	middle
317	468	osa-miR2863b	TTCGTTTATTTGGACTAGAGT	21	chr02	-	4195665	4195765	tcttttacccaCACTAGTTCAACTAAATGAACtaaatttcacttttagaatcacaaaaaatgaaatgtagTTCGTTTATTTGGACTAGAGTgggtcaatta	1	osa-MIR2863b,	osa-MIR2863b	tcttttacccacactagttcaactaaatgaactaaatttcacttttagaatcacaaaaaatgaaatgtagTTCGTTTATTTGGACTAGAGTgggtcaatta	osa-miR2863b	TTCGTTTATTTGGACTAGAGT	3'	Yes	......((((((.(((((((((.(((((((((((.((((((.((((.........)))).)))))).))))))))))).))))))))).))))))......	89	29.7	-40.1	1.3	10	17	9.30949	18.2609	middle
322	477	osa-miR2867-3p	CCAGGACGTGTGGGATGGCA	20	chr11	+	16277650	16277750	caattgacggcgTGTGCCATCCCACACATCCCGATCatggcgtgtgacacaactggatgtgcgtgccacgaCCAGGACGTGTGGGATGGCAcatgttgtca	1	osa-MIR2867,	osa-MIR2867	caattgacggcgTGTGCCATCCCACACATCCCGAtcatggcgtgtgacacaactggatgtgcgtgccacgaCCAGGACGTGTGGGATGGCAcatgttgtca	osa-miR2867-3p	CCAGGACGTGTGGGATGGCA	3'	Yes	....((((..(((((((((((((((((.(((...((.(((((..((.((((......))))))))))).))...))).)))))))))))))))))..))))	97	57.4	-58	1	17	13	15.8261	13.9642	middle
324	481	osa-miR2870	TAATCAGTTTGGGGAGACAAA	21	chr01	-	27181872	27182032	cttgtacttcagttTGTCTCTCCAAACTAATTAGTccaatgaacttctgattacaaatgagtaaccactaacttctgagttctgattatggagatataactattgcaatttctttccaaagttcattgcacTAATCAGTTTGGGGAGACAAActgaaatgc	1	osa-MIR2870,	osa-MIR2870	cttgtacttcagtttgtctctccaaactaattagtccaatgaacttctgattacaaatgagtaaccactaacttctgagttctgattatggagatataactattgcaatttctttccaaagttcattgcacTAATCAGTTTGGGGAGACAAActgaaatgc	osa-miR2870	TAATCAGTTTGGGGAGACAAA	3'	Yes	...(((.(((((((((((((((((((((.((((((.((((((((((..((.....(((.((.(((((........)).))))).)))..((((((............)))))).))..)))))))))).)))))).))))))))))))))))))))).)))	158	34.8	-59.6	1.1	16	16	14.8952	17.1868	middle
325	483	osa-miR2871a-3p	TATTTTAGTTTCTATGGTCAC	21	chr04	+	8340799	8340939	atggctgcccACCATGGTGACCGTAGAAACTAacatagaaaaagaggtagatatctcaagtgactttgttcatttacgttggaatagacaagtaactaccttttcTATTTTAGTTTCTATGGTCACtatggtggcagccat	1	osa-MIR2871b,	osa-MIR2871b	atggctgcccaccatggtgaccgtagaaactaacatagaaaaagaggtagatatctcaagtgactttgttcatttacgttggaatagacaagtaactaccttttcTATTTTAGTTTCTATGGTCACtatggtggcagccat	osa-miR2871a-3p	TATTTTAGTTTCTATGGTCAC	3'	Yes	(((((((.(((((((((((((((((((((((((.((((((((.(((((....))))).(((.((((.((..((((......))))..)))))).)))...)))))))).))))))))))))))))))))))))))))))))	141	39	-74.3	1.4	20	32.3333	18.619	34.7316	middle
326	483	osa-miR2871a-3p	TATTTTAGTTTCTATGGTCAC	21	chr05	+	3877013	3877133	catggTGACCGTAGAAACTAGCATAGaaaaaagtagatatctcaagtgactttgttcatttacgttgggatagacaagtaactaccttttcTATTTTAGTTTCTATGGTCACtttggtggc	1	osa-MIR2871a,	osa-MIR2871a	catggtGACCGTAGAAACTAGCATAGAAAAaagtagatatctcaagtgactttgttcatttacgttgggatagacaagtaactaccttttcTATTTTAGTTTCTATGGTCACtttggtggc	osa-miR2871a-3p	TATTTTAGTTTCTATGGTCAC	3'	Yes	((..((((((((((((((((..((((((((..((((.((((((((((((..........)))).)))))))).........)))).))))))))..))))))))))))))))..)).....	116	36.4	-43.1	1	20	32.3333	18.619	34.7316	middle
331	493	osa-miR2873a	AAGTTTGGACTTAAATTTGGTAAC	24	chr11	-	28933582	28933682	aatatattcttACCAAATTTCAAGTTCAAACTCaactttatttgtgagaatttttgtttctctcaaatgaagttAAGTTTGGACTTAAATTTGGTAACaat	1	osa-MIR2873a,	osa-MIR2873a	aatatattcttaccaaatttcaagttcaaactcaactttatttgtgagaatttttgtttctctcaaatgaagttAAGTTTGGACTTAAATTTGGTAACaat	osa-miR2873a	AAGTTTGGACTTAAATTTGGTAAC	3'	Yes	.........(((((((((((.(((((((((((.(((((((((((.(((((.......))))).))))))))))).))))))))))))))))))))))....	88	24.8	-43.4	1.7	509	633	473.853	679.951	high
333	497	osa-miR2875	ATTTACAGTCATATACAGTTTATA	24	chr08	+	27092061	27092141	tgatcaaatataTGAACTGTAGATGACTGTAAATATacaATTTACAGTCATATACAGTTTATAtatttgatcgtgtttgta	1	osa-MIR2875,	osa-MIR2875	tgatcaaatatatgaactgtagatgactgtaaatatacaATTTACAGTCATATACAGTTTATAtatttgatcgtgtttgta	osa-miR2875	ATTTACAGTCATATACAGTTTATA	3'	Yes	.((((((((((((((((((((.((((((((((((.....)))))))))))).)))))))))))))))))))).........	71	24.7	-42.1	2.1	1	0	0.930949	0	low
335	501	osa-miR2877	TTGCATCCTCTGCACTTTGGGCCT	24	chr04	-	28585208	28585568	aatcttggtttaatgtATCATCCGATGTCCAAAGTGCAGAtgacgcagcttgggtgctgatgtggcaatccacggtggtgagaattttgcatttagccccctcatgctacagtatgccttcaagtctactcccaccactcccaaatcttttggtgcatggcttaaactatgaatttgctggatgctgagaaatgcatatttgttgatttggggtggtaggagtcgatttcggggcatactatagtgaagaggcgtaagtgcaaaattctcgtcactgtggacaagcctgagTTGCATCCTCTGCACTTTGGGCCTcgagtgatacattaaaccaagattaagggtgttttttagagggaaa	1	osa-MIR2877,	osa-MIR2877	aatcttggtttaatgtatcatccgatgtccaaagtgcagatgacgcagcttgggtgctgatgtggcaatccacggtggtgagaattttgcatttagccccctcatgctacagtatgccttcaagtctactcccaccactcccaaatcttttggtgcatggcttaaactatgaatttgctggatgctgagaaatgcatatttgttgatttggggtggtaggagtcgatttcggggcatactatagtgaagaggcgtaagtgcaaaattctcgtcactgtggacaagcctgagTTGCATCCTCTGCACTTTGGGCCTcgagtgatacattaaaccaagattaagggtgttttttagagggaaa	osa-miR2877	TTGCATCCTCTGCACTTTGGGCCT	3'	Yes	((((((((((((((((((((..(((.((((((((((((((.((.((((((..((((((.....)))..(((((((((..(((((((((((((((((((..((...((((.(((((((((..(((((.(((((.(((((.((((((((.....((((((..((((............((.....))))))..)))))).......))))))))))))).))))).)))))..))))))))).))))..)).))).))))))))))))))))..)))))))))...)))..)))))).)).)))))))))))))).)))..))))))))))))))))))))......................	339	44.9	-190.1	1.2	407	167	378.896	179.387	middle
336	502	osa-miR2878-5p	TACATGTATAAAATTCTGAGGATG	24	chr08	+	26181373	26181473	ataatgtttctttagttcttTACATGTATAAAATTCTGAGGATGttatatatatgacatcctCAGGATTTTATACATGTAAAGAATtaaacatacattata	1	osa-MIR2878,	osa-MIR2878	ataatgtttctttagttcttTACATGTATAAAATTCTGAGGATGttatatatatgacatcctCAGGATTTTATACATGTAAAGAATtaaacatacattata	osa-miR2878-5p	TACATGTATAAAATTCTGAGGATG	5'	Yes	(((((((...((((((((((((((((((((((((((((((((((((((....))))))))))))))))))))))))))))))))))))))...))))))).	100	22.8	-57.9	2.5	136	155	126.609	166.497	middle
336	503	osa-miR2878-3p	CAGGATTTTATACATGTAAAGAAT	24	chr08	+	26181373	26181473	ataatgtttctttagttcttTACATGTATAAAATTCTGAGGATGttatatatatgacatcctCAGGATTTTATACATGTAAAGAATtaaacatacattata	1	osa-MIR2878,	osa-MIR2878	ataatgtttctttagttcttTACATGTATAAAATTCTGAGGATGttatatatatgacatcctCAGGATTTTATACATGTAAAGAATtaaacatacattata	osa-miR2878-3p	CAGGATTTTATACATGTAAAGAAT	3'	Yes	(((((((...((((((((((((((((((((((((((((((((((((((....))))))))))))))))))))))))))))))))))))))...))))))).	100	22.8	-57.9	2.5	30	45	27.9285	48.3378	middle
337	505	osa-miR2879	GCCAGATGTGTTAAAATAATGACC	24	chr02	-	18895908	18896208	tgcccagacgcgctcTGGTCATTATTCTAACATATCcggatcaactggagagagaatttttagaaaggatgtttgtgcacttgttcaacctgtttaacaatcacaatcagatcacaaaagattatactgacactaaattcatctgatctagtactttatttttccgcataatgcctcttgttttgactacttgatcatttttagatgtttgtcaatggatggcacgagggtaaaagcgccatttataaaatttaatctctccaattgaGCCAGATGTGTTAAAATAATGACCatagtatgt	1	osa-MIR2879,	osa-MIR2879	tgcccagacgcgctctggtcattattctaacatatccggatcaactggagagagaatttttagaaaggatgtttgtgcacttgttcaacctgtttaacaatcacaatcagatcacaaaagattatactgacactaaattcatctgatctagtactttatttttccgcataatgcctcttgttttgactacttgatcatttttagatgtttgtcaatggatggcacgagggtaaaagcgccatttataaaatttaatctctccaattgaGCCAGATGTGTTAAAATAATGACCatagtatgt	osa-miR2879	GCCAGATGTGTTAAAATAATGACC	3'	Yes	.......(((..((.(((((((((((.(((((((((.((.((((.(((((((((((((((..(((.((.(((((.(((.((((((((.((...................((((......))))....(((((.......(((((((((.((((.((.........((.....))..........)).)))).))))......)))))..)))))..)).))).))))).))).))))))).)))..)))))))..)))))))).)))).)).))))))))).))))))))))).))..)))	294	35.5	-86.2	0.8	68	27	63.3046	29.0027	middle
338	506	osa-miR2880	ACGGTATCCCGTTCGGACAGGATG	24	chr03	+	22741618	22741797	atgctacaggACGGTATCCCGTTCGGACAGGATGatacctcagaggtatcgtctgatacccaggtatgccaatacctagtaggtattggcgataccttgaggtatcatcatgtccaaacggggtatcagccgataccttagatgatcatcccgtctgaacgggaaaccgtcccgtagcat	1	osa-MIR2880,	osa-MIR2880	atgctacaggACGGTATCCCGTTCGGACAGGATGatacctcagaggtatcgtctgatacccaggtatgccaatacctagtaggtattggcgataccttgaggtatcatcatgtccaaacggggtatcagccgataccttagatgatcatcccgtctgaacgggaaaccgtcccgtagcat	osa-miR2880	ACGGTATCCCGTTCGGACAGGATG	5'	Yes	(((((((.(((((((.((((((((((((.(((((((...((..((((((((.(((((((((..((..(((((((((.....)))))))))((((((....))))))...........)).))))))))).))))))))..))..))))))).)))))))))))).))))))).)))))))	180	50	-113.3	1.3	38	31	35.3761	33.2993	middle
339	508	osa-miR2905	TACATGTCAGTGACAAAGGCA	21	chr03	-	13591894	13591974	actgcactgtgccTTTGTCACTGACATGTGGGCCcattgatctccaggccTACATGTCAGTGACAAAGGCAcgatgcagtc	1	osa-MIR2905,	osa-MIR2905	actgcactgtgcctttgtcactgacatgtgggcccattgatctccaggccTACATGTCAGTGACAAAGGCAcgatgcagtc	osa-miR2905	TACATGTCAGTGACAAAGGCA	3'	Yes	((((((..((((((((((((((((((((((((((............))))))))))))))))))))))))))..)))))).	80	53.1	-60.5	1.4	4	1	3.7238	1.07417	low
368	548	osa-miR5147	ACAACTCTTGTGGATGGAGGG	21	chr02	-	17049859	17050224	ctagtactcgctccatccacgagagttgtacatataacttttttcacagtgaccaaggagaacactaactcctctgatccatttattcatctatatggattcatacgcagtgtcgtttcgtttttcccgcatatcgcgcatacgcaaccaacagccccgccctcgtgcactggtgccgcatgcatgcagttgccttgccaattgcatgtgcatgctcaactggttggctgctcgggccgcgttatcaaattaatccatccgcagccatacgattactgcttcgaggcacaaacaaaatacgttcaactcttgtggataaactgagaaatgttatgcgcACAACTCTTGTGGATGGAGGGagtaatg	1	osa-MIR5147,	osa-MIR5147	ctagtactcgctccatccacgagagttgtacatataacttttttcacagtgaccaaggagaacactaactcctctgatccatttattcatctatatggattcatacgcagtgtcgtttcgtttttcccgcatatcgcgcatacgcaaccaacagccccgccctcgtgcactggtgccgcatgcatgcagttgccttgccaattgcatgtgcatgctcaactggttggctgctcgggccgcgttatcaaattaatccatccgcagccatacgattactgcttcgaggcacaaacaaaatacgttcaactcttgtggataaactgagaaatgttatgcgcACAACTCTTGTGGATGGAGGGagtaatg	osa-miR5147	ACAACTCTTGTGGATGGAGGG	3'	Yes	....(((((.(((((((((((((((((((...((((((.(((((((..(((.((.(((((........)))))..(((((((.((......)).))))))).....((((((((((...........(((.....))).....(((.(((((.((((.((......))...)).)).(((((((((((((((......))))))))..))))))).......))))).)))...(((.(((..................))).)))..)))).)))))).....)))))...........(((((.(....))))))....))))))).))))))...))))))))))))))))))).)))))...	359	47.3	-127.4	0.7	7	1	6.51665	1.07417	low
373	555	osa-miR5150-5p	AGCTTCTGACAGCTGCAGTTTCTC	24	chr04	+	18470790	18470868	gtttgggggAGCTTCTGACAGCTGCAGTTTCTCttgttctaggAGAAGCTGCAGCTGTCAGAAGCTCccccaaacatgg	1	osa-MIR5150,	osa-MIR5150	gtttgggggAGCTTCTGACAGCTGCAGTTTCTCttgttctaggAGAAGCTGCAGCTGTCAGAAGCTCccccaaacatgg	osa-miR5150-5p	AGCTTCTGACAGCTGCAGTTTCTC	5'	Yes	((((((((((((((((((((((((((((((((((((...))))))))))))))))))))))))))))))))))))....	75	53.2	-70.9	1.7	36	50	33.5142	53.7086	middle
373	556	osa-miR5150-3p	AGAAGCTGCAGCTGTCAGAAGCTC	24	chr04	+	18470790	18470868	gtttgggggAGCTTCTGACAGCTGCAGTTTCTCttgttctaggAGAAGCTGCAGCTGTCAGAAGCTCccccaaacatgg	1	osa-MIR5150,	osa-MIR5150	gtttgggggAGCTTCTGACAGCTGCAGTTTCTCttgttctaggAGAAGCTGCAGCTGTCAGAAGCTCccccaaacatgg	osa-miR5150-3p	AGAAGCTGCAGCTGTCAGAAGCTC	3'	Yes	((((((((((((((((((((((((((((((((((((...))))))))))))))))))))))))))))))))))))....	75	53.2	-70.9	1.7	136	113	126.609	121.381	middle
376	562	osa-miR5153	TGGATTCCACTGACACGTAGACGT	24	chr05	+	2518353	2518558	ccacgatagtgtatacgtgttAGTTGGACTCACGTGCTagtcacatagaataaaatataattagaaaaacatattttctcctctctaccttataatttttatcttttttctgtctacctaagaggagaaaatatggtttttaattttaatttttatatatgtttgacatgTGGATTCCACTGACACGTAGACGTcaccgtggcatt	1	osa-MIR5153,	osa-MIR5153	ccacgatagtgtatacgtgttagttggactcacgtgctagtcacatagaataaaatataattagaaaaacatattttctcctctctaccttataatttttatcttttttctgtctacctaagaggagaaaatatggtttttaattttaatttttatatatgtttgacatgTGGATTCCACTGACACGTAGACGTcaccgtggcatt	osa-miR5153	TGGATTCCACTGACACGTAGACGT	3'	Yes	(((((....(((.(((((((((((.(((..((((((..((..(((((..((((((...(((((((((..(((((((((((((((....................................))))))))))))))).))))))))).....)))))).)))))))..))))))..))).))))))))))).)))....)))))....	202	32	-65.404	1	16	9	14.8952	9.66755	middle
381	572	osa-miR5158	TGAGCCACTGGGATGAGGATGAAT	24	chr08	+	23993370	23993635	tcagagtaatTCGTCCTCATCCCAATGCTCGTCatctacggttggaaaaagccatgaactttatgtggcataacggctcacctctatgggtacacagtgtggaagcggacaaagtctctagctcacaaagatgagtggagatgactttgtccgcttccgctcggtctgcctgcattggagaaccgttgtgccgtgtaaagggcatgaattcttccagttgttgatgatggTGAGCCACTGGGATGAGGATGAATactccgacaaca	1	osa-MIR5158,	osa-MIR5158	tcagagtaattcgtcctcatcccaatgctcgtcatctacggttggaaaaagccatgaactttatgtggcataacggctcacctctatgggtacacagtgtggaagcggacaaagtctctagctcacaaagatgagtggagatgactttgtccgcttccgctcggtctgcctgcattggagaaccgttgtgccgtgtaaagggcatgaattcttccagttgttgatgatggTGAGCCACTGGGATGAGGATGAATactccgacaaca	osa-miR5158	TGAGCCACTGGGATGAGGATGAAT	3'	Yes	((.((((.((((((((((((((((..((((((((((.((..((((((.((..((((..(((((..(((((((((((.((.((.....(((((.((...(((((((((((((((((((((.(((((......)))))..))).))))))))))))))))))...)).))))).....)).)).)))))))))))..)))))..))))..)).))))))..)).))))))...))))...)))))))))))))))))))).)).....	261	48.9	-147.5	1.1	2	2	1.8619	2.14834	low
382	574	osa-miR5159	AACTAGAGTGGGTCAACGGGTACC	24	chr11	+	11920712	11920787	tgtacctgttGACTGACTCTGGTTCAACAAAACCaattttacttttgttgAACTAGAGTGGGTCAACGGGTACCca	1	osa-MIR5159,	osa-MIR5159	tgtacctgttgactgactctggttcaacaaaaccaattttacttttgttgAACTAGAGTGGGTCAACGGGTACCca	osa-miR5159	AACTAGAGTGGGTCAACGGGTACC	3'	Yes	.((((((((((((..(((((((((((((((((..........)))))))))))))))))..))))))))))))...	72	42.1	-44.5	1.4	42	26	39.0999	27.9285	middle
389	585	osa-miR5339	CAGATAGAGAATCTTCTCAGA	21	chr06	-	29362467	29362823	atgctgtaaggcatcgttaaCAGATAGAGAATCTTCTCAGAaaattctccaaatttgatgtttgaaatctgactgattctttgagaactgtgagcctgtagttaagctatcagcttgaaatcctttactgcagcactacatactccggaaccttgttactgttattagccaccagcaagccagctcaatttacagttagtgccaccacaaaaggactcttcccagttatatgtaagctataccacccagatattcagctacaccttgaaggcataagaagcatatgcttttggatacaatcaaatggagaatctgaTGGGAATATTCTTTATCTGTTaacaacaaacaaaggctcag	1	osa-MIR5339,	osa-MIR5339	atgctgtaaggcatcgttaaCAGATAGAGAATCTTCTCAGAaaattctccaaatttgatgtttgaaatctgactgattctttgagaactgtgagcctgtagttaagctatcagcttgaaatcctttactgcagcactacatactccggaaccttgttactgttattagccaccagcaagccagctcaatttacagttagtgccaccacaaaaggactcttcccagttatatgtaagctataccacccagatattcagctacaccttgaaggcataagaagcatatgcttttggatacaatcaaatggagaatctgatgggaatattctttatctgttaacaacaaacaaaggctcag	osa-miR5339	CAGATAGAGAATCTTCTCAGA	5'	Yes	(((((....))))).(((((((((((((((((.((((((....((((((((..((((((..((((((((((...((.(((((...((((((((((((((((((((((.....))))).........))))))).............((...((((((..((........))..)))))))).)))).....)))))).(((....)))..))))).)).....((((.......))))........))))).))))).......(..((((((((.......))))))))..).....))))))))))))))....)))))).))))))))))))))))).................	325	38.9	-95	0.7	4	4	3.7238	4.29669	low
397	596	osa-miR5501	TCTTGTGGCTAGAAGGGTGAG	21	chr04	+	28837880	28838245	atctttgccgattattccttctgcaccacaaggatgccatgaggttcccttccttctgtagacagatatggtgcaaggtggaactttccacatgatagggaaggcaccgtgaggtagggaatggtgtgccttccttcgtgcaagagggaaaagagggatgtcagagccagcatagatgattgcagcggaccagggtgattggagcaggctcctccccttgtttggtgccggttggttgtgcctgctatggctttccctgccagcatcaagccatcaactgtgatgggggtgcgcaagggagggatgcacatttgggataagcaaagatgttgatcTCTTGTGGCTAGAAGGGTGAGgggcaaaata	1	osa-MIR5501,	osa-MIR5501	atctttgccgattattccttctgcaccacaaggatgccatgaggttcccttccttctgtagacagatatggtgcaaggtggaactttccacatgatagggaaggcaccgtgaggtagggaatggtgtgccttccttcgtgcaagagggaaaagagggatgtcagagccagcatagatgattgcagcggaccagggtgattggagcaggctcctccccttgtttggtgccggttggttgtgcctgctatggctttccctgccagcatcaagccatcaactgtgatgggggtgcgcaagggagggatgcacatttgggataagcaaagatgttgatcTCTTGTGGCTAGAAGGGTGAGgggcaaaata	osa-miR5501	TCTTGTGGCTAGAAGGGTGAG	3'	Yes	...((((((..(((.((((((((..((((((((((.(((....(((((((((((((((....))).((((((((...(((((....)))))............)))))))).((((((((..((..(.(((((((((......))))))....))).)..))..(((((((((((..((..(((.(..((.((((.((..((((....)))))))))).))..).)).)..))..))))))......))))).)))))))).(((((...((((((....)))))).)))))..)))))))))).)).....)))....((((....)))).))).))))))).)))))))))))..))))))...	360	52.2	-146.3	0.8	1	4	0.930949	4.29669	low
399	599	osa-miR5503	TTCGGATCTTTCTAGAGGCATT	22	chr08	-	10797422	10797677	ttttgctagacctccctcctatcaggatctgaagccaacctattactattagccatacagttttgcaaactgattctgattcttctaaggatctgattcacggagaatcctttggatttccttttttgatcaatgataacctctgcattgttgtcatagcgtattattataccatcttcgcatttgaactctttacatgtatgtacaattacacctcaaattacTTCGGATCTTTCTAGAGGCATTtggggcactg	1	osa-MIR5503,	osa-MIR5503	ttttgctagacctccctcctatcaggatctgaagccaacctattactattagccatacagttttgcaaactgattctgattcttctaaggatctgattcacggagaatcctttggatttccttttttgatcaatgataacctctgcattgttgtcatagcgtattattataccatcttcgcatttgaactctttacatgtatgtacaattacacctcaaattacTTCGGATCTTTCTAGAGGCATTtggggcactg	osa-miR5503	TTCGGATCTTTCTAGAGGCATT	3'	Yes	...((((.......(((.(((..(((((((((((.....(((.......))).((((((((....((((.(((.((.((((((....)))))).)).))).(((((.(((...))))))))...))))....((((((((.........)))))))).(((.................))).............)).))))))....................)))))))))))..)))))).......))))...	228	37.9	-51.6	0.5	1	0	0.930949	0	low
403	603	osa-miR5508	TAGATGGCTGATCTGGTGTGG	21	chr06	-	638203	638355	gctattgaacTAGATGGCTGATCTGGTGTGGcttggctttgggtaagaaggattggcctctgtctagtgcctcactttccttctgcggttctgtctactgtcctggtttggaagaagTCAAACCAAGCCAGATCAGCCATCtagttgagtctc	1	osa-MIR5508,	osa-MIR5508	gctattgaacTAGATGGCTGATCTGGTGTGGcttggctttgggtaagaaggattggcctctgtctagtgcctcactttccttctgcggttctgtctactgtcctggtttggaagaagtcaaaccaagccagatcagccatctagttgagtctc	osa-miR5508	TAGATGGCTGATCTGGTGTGG	5'	Yes	...(((.(((((((((((((((((((..(((.((((((((..(((.((((((..(((((......)).)))......)))))))))..............(((......))).)))))))).)))..))))))))))))))))))).)))...	147	49	-69.1	0.9	12	11	11.1714	11.8159	middle
408	613	osa-miR5513	TAACAAAGGACAACAGACTGA	21	chr03	+	34008003	34008148	gtcattattcTTCAGTCCGTTGTCCTTTGTGAtaacatatctgtacttatacgtttgttcatttaggatagacaaggctcaaagccacgctagctgacattagccggatatgttaTAACAAAGGACAACAGACTGAagaataatga	1	osa-MIR5513,	osa-MIR5513	gtcattattcttcagtccgttgtcctttgtgataacatatctgtacttatacgtttgttcatttaggatagacaaggctcaaagccacgctagctgacattagccggatatgttaTAACAAAGGACAACAGACTGAagaataatga	osa-miR5513	TAACAAAGGACAACAGACTGA	3'	Yes	.((((((((((((((((.((((((((((((.((((((((((((.........((((((((.....))))))))..(((.....)))..(((((......))))))))))))))))).)))))))))))).))))))))))))))))	145	37.7	-71.7	1.3	42	28	39.0999	30.0768	middle
423	638	osa-miR5540	TTGTGCGAGATCGACGGTATA	21	chr01	-	35552728	35553070	ttttgcgataatataacgtcgatctcgcacgatctcgcacaaccgttgcgcgaaaatgacgtggatgtgacattgcagacggtATTGCGCATTGAAAGTACGAGACCgcaccgtgcacgataattaatcactaattattattagctaatagttaattatgtacttgatcactaattaaatggagccggttaatactgtcgcagactgtttcagcaagacctcgctctttcatttcgtaagaccgcgcggtctcgcacatagcccacgcgataccgcctgcgacgtcacgcatccgttattttcgcgcaatgaTTGTGCGAGATCGACGGTATAttttcgcaaa	1	osa-MIR5540,	osa-MIR5540	ttttgcgataatataacgtcgatctcgcacgatctcgcacaaccgttgcgcgaaaatgacgtggatgtgacattgcagacggtattgcgcattgaaagtacgagaccgcaccgtgcacgataattaatcactaattattattagctaatagttaattatgtacttgatcactaattaaatggagccggttaatactgtcgcagactgtttcagcaagacctcgctctttcatttcgtaagaccgcgcggtctcgcacatagcccacgcgataccgcctgcgacgtcacgcatccgttattttcgcgcaatgaTTGTGCGAGATCGACGGTATAttttcgcaaa	osa-miR5540	TTGTGCGAGATCGACGGTATA	3'	Yes	.(((((((.((((((.((((((((((((((((((..........(((((((((((((((((.((.((((((.((((((.((((((((((........((.(((((((((...(((((..(((((((....(((((....)))))....))))).))..))))).................(((((.((((....(((..((.....))..)))...))))..)))))......((....))....))))))))).))........)))))))))).)))))).))))))..))))))))))))))))))))))))))))))))))))).)))))).)))))))	160	45.5	-149.8	1	7.5	9	6.98212	9.66755	low
424	639	osa-miR5542	TTTGAGAAGGTATCATGAGAT	21	chr04	-	32797606	32797757	ttctacggtcTTTGAGAAGGTATCATGAGATacaaaaaatttagtgtaaaatttagtatcttatgatacctcatagtacctaggtaccataagatactaaATTTACAATAGAAAAAATGGTACCttgtgatacctcctcaaggaacgtaaaa	1	osa-MIR5542,	osa-MIR5542	ttctacggtcTTTGAGAAGGTATCATGAGATacaaaaaatttagtgtaaaatttagtatcttatgatacctcatagtacctaggtaccataagatactaaatttacaatagaaaaaatggtaccttgtgatacctcctcaaggaacgtaaaa	osa-miR5542	TTTGAGAAGGTATCATGAGAT	5'	Yes	...((((.((((((((.((((((((..((.(((......((((.(((.(((((((((((((((((.(((((..........))))).)))))))))))))))))))).)))).......))).))..)))))))).)))))))).))))...	146	30.9	-62.6	1.3	119	85	110.783	91.3046	middle
427	643	osa-miR5788	TGGATGTGACATACTCTAGTA	21	chr03	+	30006944	30007059	aaaaaaacgattctagaacTGGATGTGACATACTCTAGTAcaatgaatctggatagaggtatatccagattcGTAGTACTAGGATATGTCACATCCagtactagattgattttttt	1	osa-MIR5788,	osa-MIR5788	aaaaaaacgattctagaacTGGATGTGACATACTCTAGTAcaatgaatctggatagaggtatatccagattcgtagtactaggatatgtcacatccagtactagattgattttttt	osa-miR5788	TGGATGTGACATACTCTAGTA	5'	Yes	((((((((((.(((((.(((((((((((((((..(((((((.(((((((((((((......))))))))))))).)))))))..))))))))))))))).)))))))).)))))))	116	33.6	-67.4	1.7	1232.67	1663.7	1147.55	1787.1	high
432	651	osa-miR5802	ATGGACTGTACTTTGTAAAGCGGA	24	chr01	+	13088727	13088790	agggatATGGACTGTACTTTGTAAAGCGGACTCTTTCCCCTATAtaaggagggttcgtgtgcct	1	osa-MIR5802,	osa-MIR5802	agggatATGGACTGTACTTTGTAAAGCGGActctttcccctatataaggagggttcgtgtgcct	osa-miR5802	ATGGACTGTACTTTGTAAAGCGGA	5'	Yes	(((.(((((((((...(((((((.((.(((.....))).)).)))))))..))))))))).)))	64	46.9	-22.7	0.8	4	2	3.7238	2.14834	low
434	656	osa-miR5804	TGCGAAGTAGAGATGCCGACT	21	chr04	-	20810160	20810286	gatcagattgcaTCGGCATCTCTACTCTGCAGCcgctgcctctgccgcctctttcatccgctgtccgtgcgacggcaagagagtgttgacagcggcTGCGAAGTAGAGATGCCGACTtgatctgagc	1	osa-MIR5804,	osa-MIR5804	gatcagattgcatcggcatctctactctgcagccgctgcctctgccgcctctttcatccgctgtccgtgcgacggcaagagagtgttgacagcggcTGCGAAGTAGAGATGCCGACTtgatctgagc	osa-miR5804	TGCGAAGTAGAGATGCCGACT	3'	Yes	..(((((((...((((((((((((((..((((((((((..((...((((((((......((((((.....))))))))))).)))..))))))))))))..))))))))))))))...)))))))..	123	58.3	-71.8	1	21	19	19.5499	20.4093	middle
435	657	osa-miR5805	ACGAGTGATGGCGGCGTATACCTG	24	chr12	-	13821490	13821896	cgacatcagcACGAGTGATGGCGGCGTATACCTGcgggaaggcggcggcggcatgaaggtacaggggcaagcagctgcgcggcgcagcctgctggagcacctccaagacgttgcggcacttgttctgctcaatacacaagcaaaataatgaggatagctagcgtttggggatgggccaggcggccaacatgacgaggtaatgatggagctgcttgtgcgccggcagaagtagtgggactgcatggatatggccacacagacacCCAGTTGGCCTGCAGGCtctggcatcgaagttcttctcgcgccccgggagcactgcgctgcagctgcttgccccatccgcctccaccacgccgtcggatgtcgcctctgcaggtgcacgccgtcgccacccgtgtt…	1	osa-MIR5805,	osa-MIR5805	cgacatcagcACGAGTGATGGCGGCGTATACCTGcgggaaggcggcggcggcatgaaggtacaggggcaagcagctgcgcggcgcagcctgctggagcacctccaagacgttgcggcacttgttctgctcaatacacaagcaaaataatgaggatagctagcgtttggggatgggccaggcggccaacatgacgaggtaatgatggagctgcttgtgcgccggcagaagtagtgggactgcatggatatggccacacagacacccagttggcctgcaggctctggcatcgaagttcttctcgcgccccgggagcactgcgctgcagctgcttgccccatccgcctccaccacgccgtcggatgtcgcctctgcaggtgcacgccgtcgccacccgtgtt…	osa-miR5805	ACGAGTGATGGCGGCGTATACCTG	5'	Yes	(..((((((((((.(((..((((((((..((((((((..(((((((((((((.((.((((...(((((((((((((((..(((((((..(((..((((.(((((.(((((((((....((..((.((((.........))))....))..))....)).)))))))..))).)).....(((((((((...................(((((((.(((....))).)))))))(((.(((..(((......)))..)))...))).))))))).))..))))..))).........((((((.....))))))..))))))))))))))))))))))....)))).))....))))))....)))))))))))))))..))))))))..))).))))))…	406	61.9	-202.8	0.8	15	2	13.9642	2.14834	middle
436	659	osa-miR5807	AGGAGGTCTGGAGAGTTATGTGGC	24	chr08	-	3597497	3597849	atctgaaagtAGGAGGTCTGGAGAGTTATGTGGCaggaagccaagccaggaaatgtaatgtaatcgacagctctaactgaaacatcccttataagttatttttagggaacaaacccttataagtaatcacacttcataatgaggcacattactcctctaactgaaacatcccttataagttatttttagggaacaaacccttataagtaatcacacttcataatgaggcacattactcatctataaaatcaatgtggatagattgatcatcatgacctacatgtgaGCTGTCGATTAGATTAGATTTCCTggcttcctgtcacataactctccacgcctcctattttcagatt	1	osa-MIR5807,	osa-MIR5807	atctgaaagtAGGAGGTCTGGAGAGTTATGTGGCaggaagccaagccaggaaatgtaatgtaatcgacagctctaactgaaacatcccttataagttatttttagggaacaaacccttataagtaatcacacttcataatgaggcacattactcctctaactgaaacatcccttataagttatttttagggaacaaacccttataagtaatcacacttcataatgaggcacattactcatctataaaatcaatgtggatagattgatcatcatgacctacatgtgagctgtcgattagattagatttcctggcttcctgtcacataactctccacgcctcctattttcagatt	osa-miR5807	AGGAGGTCTGGAGAGTTATGTGGC	5'	Yes	((((((((((((((((..((((((((((((((((((((.....(((((((((((.((((.(((((((((((((....((((......((((((((((((((..((((......))))...))))))......((((....((((.........))))....))))......))))))))((((((..((((......))))...))))))......))))..((((((((.((((.(((((((((.......))))))).)).)))).....)).))).)))..))))))))))))).)))).)))))))))))))))))))))))))))))))..)))))))))))))))).	352	37.4	-147.9	1.1	11	3	10.2404	3.22252	middle
440	665	osa-miR5811	CCTAACCTAGGAGTTCGATGGGAC	24	chr03	-	13197994	13198070	aaaaaaaaaaCCTAACCTAGGAGTTCGATGGGACataagattatgtctcatccaacttctaggttagtttttttttt	1	osa-MIR5811,	osa-MIR5811	aaaaaaaaaaCCTAACCTAGGAGTTCGATGGGACataagattatgtctcatccaacttctaggttagtttttttttt	osa-miR5811	CCTAACCTAGGAGTTCGATGGGAC	5'	Yes	((((((((((.((((((((((((((.(((((((((((....))))))))))).))))))))))))))))))))))))	77	31.2	-41.2	1.7	6	8	5.5857	8.59338	low
442	668	osa-miR5813	AAGCAGCGACTCTGGTCATGGA	22	chr04	-	9952990	9953124	tggtgagctaattttcATGACCAGGTCACTGCTTGCCtttgcagtaccattatgggttaccgtgccagattgagggaaggaatgaaaagggtaaagcaaaggcAAGCAGCGACTCTGGTCATGGAattggagcca	1	osa-MIR5813,	osa-MIR5813	tggtgagctaattttcatgaccaggtcactgcttgcctttgcagtaccattatgggttaccgtgccagattgagggaaggaatgaaaagggtaaagcaaaggcAAGCAGCGACTCTGGTCATGGAattggagcca	osa-miR5813	AAGCAGCGACTCTGGTCATGGA	3'	Yes	.(((...((((.(((((((((((((((.((((((((((((((..((((..(((((....)))))((.......))..............))))..)))))))))))))).))).)))))))))))))))).))).	133	48.1	-66.7	1	1	4	0.930949	4.29669	low
443	669	osa-miR5814	AATCAAGTTAGGAACCATGCAAGT	24	chr06	-	26661349	26661456	ggctactggtAATCAAGTTAGGAACCATGCAAGTtgtttatgagttgtgccctctgtgcctagcgccatAGATGACTTGCAAGATTTCTAACTtgagtgccagtgtcc	1	osa-MIR5814,	osa-MIR5814	ggctactggtAATCAAGTTAGGAACCATGCAAGTtgtttatgagttgtgccctctgtgcctagcgccatagatgacttgcaagatttctaacttgagtgccagtgtcc	osa-miR5814	AATCAAGTTAGGAACCATGCAAGT	5'	Yes	(((.(((((((.((((((((((((...(((((((..((((((.((((..(.....)..)..)))..))))))..)))))))...)))))))))))).)))))))))).	107	46.3	-49.9	1	66	34	61.4427	36.5219	middle
453	684	osa-miR5827	TTTGTTGCAATTTGGACTACC	21	chr04	-	30081902	30082077	tattttcaccTTTGTTGCAATTTGGACTACCctaaaccacttcttcagcacatcaattccagcccaccggtgaactcctccacctctttgcagattcatatctttgctggaggagaggccagacatggctagggaagagagttgaggTGGTCCAAAGTGCAACAAAGTaaaaaata	1	osa-MIR5827,	osa-MIR5827	tattttcaccTTTGTTGCAATTTGGACTACCctaaaccacttcttcagcacatcaattccagcccaccggtgaactcctccacctctttgcagattcatatctttgctggaggagaggccagacatggctagggaagagagttgaggtggtccaaagtgcaacaaagtaaaaaata	osa-miR5827	TTTGTTGCAATTTGGACTACC	5'	Yes	((((((...((((((((((.(((((((((((...(((..(((((..(((.(((.....((.(((....)))...((((((((.......(((((........))))))))))))).))......))))))..)))))...)))..))))))))))).))))))))))...))))))	176	44.9	-65.6	0.8	101	244	94.0259	262.098	middle
454	686	osa-miR5828	TTACGGCATTAAAAGTAAATC	21	chr06	+	16015691	16015801	aagtaacttgTTACGGCATTAAAAGTAAATCtattgtgggtttagaaacataagtctatttggaaattaaccccacaatggatttactTCTAATGTTGTGACAAGTTACTt	1	osa-MIR5828,	osa-MIR5828	aagtaacttgTTACGGCATTAAAAGTAAATCtattgtgggtttagaaacataagtctatttggaaattaaccccacaatggatttacttctaatgttgtgacaagttactt	osa-miR5828	TTACGGCATTAAAAGTAAATC	5'	Yes	((((((((((((((..(((((.((((((((((((((((((.((((...((..........))....)))).)))))))))))))))))).)))))..))))))))))))))	111	30.6	-53.6	1.6	1	4	0.930949	4.29669	low
464	703	osa-miR6251	TGTGTAGCCACATTGTAAGGG	21	chr09	+	15792337	15792550	tggcatgccaTGTGTAGCCACATTGTAAGGGagtccttgtgcacatggtcaatctcgcagaaagcccactgcaatccaaatcttcttcacgattgttcctattcaccaaatcacccgtcttctcgaatgaccgcccaccatttccctctgttgctgttgctaacatccatggcccagggacccaCTTGCAGCGTGGCTACATGTGgcatgccac	1	osa-MIR6251,	osa-MIR6251	tggcatgccaTGTGTAGCCACATTGTAAGGGagtccttgtgcacatggtcaatctcgcagaaagcccactgcaatccaaatcttcttcacgattgttcctattcaccaaatcacccgtcttctcgaatgaccgcccaccatttccctctgttgctgttgctaacatccatggcccagggacccacttgcagcgtggctacatgtggcatgccac	osa-miR6251	TGTGTAGCCACATTGTAAGGG	5'	Yes	((((((((((..(((((((((..((((((((.(((((((.((.((((((((.((..((((........))))......((((........))))..............................)).)))))................((((((....)).))))...))))).))))))))).))))))..)))))))))..)))))))))).	213	51.9	-85.6	0.8	18	40	16.7571	42.9669	middle
467	708	osa-miR6254	TGCTCCGGATATTATGGCATG	21	chr12	+	1970862	1971199	aattgcataaTGCTCCGGATATTATGGCATGtagcatataaccctagtcattatggtatcaaggtttcgcaaaacccagcattcactcaaatcataaaaaaaacaacttgttgacacatattcacttcatttttcatgccataaaccactatgtattgttcaaatgttggttacttgatcaggatgaccagtttaatcagtcaacgttttgaacattattatgTCAAGGATGGTAAAATTAGCtgaaatttgaactaggatggattttatgatacttctaggttatagagcatagggttatgtgcctcgagtcataatatccggaggtttatgcaact	1	osa-MIR6254,	osa-MIR6254	aattgcataaTGCTCCGGATATTATGGCATGtagcatataaccctagtcattatggtatcaaggtttcgcaaaacccagcattcactcaaatcataaaaaaaacaacttgttgacacatattcacttcatttttcatgccataaaccactatgtattgttcaaatgttggttacttgatcaggatgaccagtttaatcagtcaacgttttgaacattattatgtcaaggatggtaaaattagctgaaatttgaactaggatggattttatgatacttctaggttatagagcatagggttatgtgcctcgagtcataatatccggaggtttatgcaact	osa-miR6254	TGCTCCGGATATTATGGCATG	5'	Yes	..((((((((..((((((((((((((((..(..(((((((((((((........(((((((.(((((....)))))...(((((...................(((....)))............((((..(((((((((((.....((...(((.(((((((((((((..(..((((...((....))...))))..)..))))).)))))))).)))...)).....))))))........)))))..))))...))))).......)))))))((((.....))))...)))))))))))))..)..))))))))))))))))..))))))))..	334	34.6	-103.1	0.9	0	5	0	5.37086	low
miRNAs with changes in the 5ʹ/3ʹ end,or have no more than one mismatches
2	3	osa-miR156b-3p_1ss12AC	GCTCACTCTCTCTCTGTCAGC	21	chr01	+	4666341	4666516	ttgtcttgagaggggaagagatctctatgggttttggaggtcTGACAGAAGAGAGTGAGCACacacggtgctttcttagcatgcaagagccatgctgggagctgtgcgtGCTCACTCTCTATCTGTCAGCcgttcaccatgcccaatatgattaatctccttctctcagttgacag	2	osa-MIR156b,sbi-MIR156b,	osa-MIR156b	ttgtcttgagaggggaagagatctctatgggttttggaggtcTGACAGAAGAGAGTGAGCACacacggtgctttcttagcatgcaagagccatgctgggagctgtgcgtGCTCACTCTCTATCTGTCAGCcgttcaccatgcccaatatgattaatctccttctctcagttgacag	osa-miR156b-3p	GCTCACTCTCTATCTGTCAGC	3'	Diff	.(((((((((((..(.(((((((....(((((..((((((.(((((((((((((((((((((.((((((....((..(((((((....).))))))..)))))))).))))))))))))).)))))))))).))))....)))))....))))..))).)..)))))))..)))).	174	49.4	-92.3	1.1	0	1	0	1.07417	low
4	5	zma-miR156i-3p_1ss13AG	GCTCACTGCTCTGTCTGTCATC	22	chr02	-	24119983	24120088	gggcggTGACAGAAGAGAGTGAGCACacggccgggcggaacggcaccggcggatgtgccgtcgcggccgcgtGCTCACTGCTCTGTCTGTCATCcactcctctccc	4	osa-MIR156i,sbi-MIR156g,zma-MIR156i,zma-MIR156l,	zma-MIR156i	cgcggcgggcggTGACAGAAGAGAGTGAGCACacggccgggcggaacggcaccggcggatggtgccgtcgcggacgcgtGCTCACTGCTCTATCTGTCATCcactctctcccccgct	zma-miR156i-3p	GCTCACTGCTCTATCTGTCATC	3'	Diff	(((.((((((((((((((((((((((.(((((..(((..(((((((........))))))))))))))).))))))))).)))).))))))).)).))).......	99	68.9	-64	0.9	14	26.5	13.0333	28.4656	middle
7	7	osa-miR156a_L+1	TTGACAGAAGAGAGTGAGCAC	21	chr02	-	4512884	4513012	ggagaagctctcatgagaTTGACAGAAGAGAGTGAGCACacggcgtgatggccggcataaaatctatcccgtcctcgccgcgtGCTCACTCCTCTTTCTGTCACCctctttctctcagggctcaactcc	2	osa-MIR156d,sbi-MIR156a,	osa-MIR156d	ggagaagctctcatgagatTGACAGAAGAGAGTGAGCACacggcgtgatggccggcataaaatctatcccgtcctcgccgcgtgctcactcctctttctgtcaccctctttctctcagggctcaactcc	osa-miR156a	TGACAGAAGAGAGTGAGCAC	5'	Diff	((((.((((((...(((..((((((((((((((((((((.(((((....((.(((.(((.....))).))).)).))))).)))))))))).)))).))))))..)))........))))))...))))	129	55	-61.1	0.9	2276.92	2203.61	2119.69	2367.06	high
8	7	osa-miR156a_L+1	TTGACAGAAGAGAGTGAGCAC	21	chr06	+	26554795	26554959	ttggggcggggcgggatcgagcatatgaaaggcgagattgTTGACAGAAGAGAGTGAGCACacggcgcggcggctagccatcggcgggatgcctgcccccgccgcgTGCTCGCTCCTCTTTCTGTCAGcatctctcatcactccctcccgcatcccccgccccga	1	osa-MIR156j,	osa-MIR156j	ttggggcggggcgggatcgagcatatgaaaggcgagattgtTGACAGAAGAGAGTGAGCACacggcgcggcggctagccatcggcgggatgcctgcccccgccgcgtGCTCGCTCCTCTTTCTGTCAGCatctctcatcactccctcccgcatcccccgccccga	osa-miR156a	TGACAGAAGAGAGTGAGCAC	5'	Diff	((((((((((((((((..(((...((((.....((((.(((((((((((((((((((((((.(((((.((.(((.((.((((.....)))).)))))))))))).))))))))).))).)))))))))))))))))))..)))..))))))....))))))))))	165	65.5	-102.1	0.9	2276.92	2203.61	2119.69	2367.06	high
8	9	osa-miR156j-3p_L+1R-1	TGCTCGCTCCTCTTTCTGTCAG	22	chr06	+	26554795	26554959	ttggggcggggcgggatcgagcatatgaaaggcgagattgTTGACAGAAGAGAGTGAGCACacggcgcggcggctagccatcggcgggatgcctgcccccgccgcgTGCTCGCTCCTCTTTCTGTCAGcatctctcatcactccctcccgcatcccccgccccga	1	osa-MIR156j,	osa-MIR156j	ttggggcggggcgggatcgagcatatgaaaggcgagattgtTGACAGAAGAGAGTGAGCACacggcgcggcggctagccatcggcgggatgcctgcccccgccgcgtGCTCGCTCCTCTTTCTGTCAGCatctctcatcactccctcccgcatcccccgccccga	osa-miR156j-3p	GCTCGCTCCTCTTTCTGTCAGC	3'	Diff	((((((((((((((((..(((...((((.....((((.(((((((((((((((((((((((.(((((.((.(((.((.((((.....)))).)))))))))))).))))))))).))).)))))))))))))))))))..)))..))))))....))))))))))	165	65.5	-102.1	0.9	78	67	72.614	71.9695	middle
9	7	osa-miR156a_L+1	TTGACAGAAGAGAGTGAGCAC	21	chr08	+	21478230	21478415	agTTGACAGAAGAGAGTGAGCACacagcggccagactgcatcgatctatcaatcttcccttcgacaggatagctagatagaaagaaagagaggccgtcggcggccatggaagagagagagagagagagatgaaatgatgatgatgatacagctgccgctgcgtGCTCACTTCTCTTTCTGTCAGCt	1	osa-MIR156f,	osa-MIR156f	agtTGACAGAAGAGAGTGAGCACacagcggccagactgcatcgatctatcaatcttcccttcgacaggatagctagatagaaagaaagagaggccgtcggcggccatggaagagagagagagagagagatgaaatgatgatgatgatacagctgccgctgcgtGCTCACTTCTCTTTCTGTCAGCt	osa-miR156a	TGACAGAAGAGAGTGAGCAC	5'	Diff	(((((((((((((((((((((((.(((((((.((.(((((((..(((.((..((((..((((....((....)).................(((((....)))))...)))).))))..)).)))..))))..((.((....)).)).)))))))))))).)))))))).)))).)))))))))))	186	50	-79.9	0.9	2276.92	2203.61	2119.69	2367.06	high
10	11	osa-miR156l-5p_L-1R-2	GACAGAAGAGAGTGAGCA	18	chr05	+	5230609	5230764	gctagggagccGACAGAAGAGAGTGAGCAtatatagttctttccttgcatatgtggtcatatgtgtgttgactgaagagatacatatatatagagagagagagttcatgtgcttgaagctatatgtGCTCACTTCTCTTTCTGTCAGCaaattatc	1	osa-MIR156l,	osa-MIR156l	gctagggagcCGACAGAAGAGAGTGAGCATAtatagttctttccttgcatatgtggtcatatgtgtgttgactgaagagatacatatatatagagagagagagttcatgtgcttgaagctatatgtGCTCACTTCTCTTTCTGTCAGCaaattatc	osa-miR156l-5p	CGACAGAAGAGAGTGAGCATA	5'	Diff	........((.((((((((((((((((((((((((((...(((...(((((((...(((((((((((((.........)))))))))))...........))...)))))))..))))))))))))))))))).))))).))))).))........	140	39.7	-58.2	0.9	1	2.3	0.930949	2.4706	low
11	12	osa-miR156k_R-1	TGACAGAAGAGAGAGAGCAC	20	chr09	-	18289107	18289212	ttgagagtgaTGACAGAAGAGAGAGAGCACaacccggcagcagcgacgacggcggtcgcttctgccagggccgtgtgctctctgatctatctgtcattgccgtcca	1	osa-MIR156k,	osa-MIR156k	ttgagagtgaTGACAGAAGAGAGAGAGCACAacccggcagcagcgacgacggcggtcgcttctgccagggccgtgtgctctctgatctatctgtcattgccgtcca	osa-miR156k	TGACAGAAGAGAGAGAGCACA	5'	Diff	..((..(..(((((((((((.((((((((((.((((((((.((((((.......)))))).))))).)))...))))))))))..))).))))))))..)..))..	102	58.5	-60.3	1	1	4	0.930949	4.29669	low
14	17	osa-miR159f_R-1	CTTGGATTGAAGGGAGCTCT	20	chr01	+	6693112	6693299	gaagaagaagacgAGCTCCCTTCGATCCAATCCAggagaggaagtggtaggatgcagctgccggttcatggatacctctgcagtgcatgtcgtaggcttgcacttgcatgggtttgcatgacccgggagatgaacccaccattgtcttcctcttatgCTTGGATTGAAGGGAGCTCTacacctctctc	1	osa-MIR159f,	osa-MIR159f	gaagaagaagacgagctcccttcgatccaatccaggagaggaagtggtaggatgcagctgccggttcatggatacctctgcagtgcatgtcgtaggcttgcacttgcatgggtttgcatgacccgggagatgaacccaccattgtcttcctcttatgCTTGGATTGAAGGGAGCTCTAcacctctctc	osa-miR159f	CTTGGATTGAAGGGAGCTCTA	3'	Diff	..(((((.....((((((((((((((((((..((..((((((((((((.((...((.((.((((.(((((...(((..(((((((((.((.....)).))))).))))..)))...))))).)))).)).))..)).))))....))))))))..)).)))))))))))))))))).....)).))).	185	52.7	-93.4	0.9	896.5	429	834.596	460.82	high
15	19	osa-miR159c_R-1	ATTGGATTGAAGGGAGCTCC	20	chr01	-	6556048	6556244	gaggaggaagaggagctcctttcgatccaattcaGGAGAGGAAGTGGTAGGATGCagctgccgattcatggatacctctggagtgcatggcagcaatgctgtaggcctgcacttgcatgggtttgcatgacccgggagatgaacccaccattgtcttcctctattgATTGGATTGAAGGGAGCTCCacatctctctc	1	osa-MIR159c,	osa-MIR159c	gaggaggaagaggagctcctttcgatccaattcaggagaggaagtggtaggatgcagctgccgattcatggatacctctggagtgcatggcagcaatgctgtaggcctgcacttgcatgggtttgcatgacccgggagatgaacccaccattgtcttcctctattgATTGGATTGAAGGGAGCTCCAcatctctctc	osa-miR159c	ATTGGATTGAAGGGAGCTCCA	3'	Diff	(((..(((...((((((((((((((((((((.((..((((((((((((.((...((.((.(((..(((((...(((..(((((((((.(((.(((....)))..)))))))))).))..)))...)))))..))).)).))..)).))))....))))))))..))))))))))))))))))))))...)))..)))	197	52.3	-99	1	28.1667	32.3333	26.2217	34.7316	middle
16	21	osa-miR159d_1ss20CT	ATTGGATTGAAGGGAGCTCTG	21	chr01	-	6563756	6563944	tgatgtgaggaggagctcctttcgatccaattcaggagaggaagtggtgggatgcAGCTGCCGGTTCATGGATACCtctgcagttcatgccggtaggcctgcacttgcatgggtttgcatgacctgggagatgaacctgccattgtgttcctctattgATTGGATTGAAGGGAGCTCCGgctacaccta	1	osa-MIR159d,	osa-MIR159d	tgatgtgaggaggagctcctttcgatccaattcaggagaggaagtggtgggatgcagctgccggttcatggatacctctgcagttcatgccggtaggcctgcacttgcatgggtttgcatgacctgggagatgaacctgccattgtgttcctctattgATTGGATTGAAGGGAGCTCCGgctacaccta	osa-miR159d	ATTGGATTGAAGGGAGCTCCG	3'	Diff	....(((((..((((((((((((((((((((.((..(((((((((((..((...((.((.((((.(((((...(((..((((((.((.(((....))).)).)).))))..)))...))))).)))).)).))..))..))))....)))))))..))))))))))))))))))))))..)).)))...	182	52.9	-97.2	1	30	72.3333	27.9285	77.6985	middle
17	23	osa-miR159e_R-1	ATTGGATTGAAGGGAGCTCC	20	chr01	-	9760708	9760898	gatgaagaagaagagctccctttcgatccaattcaggagaggaagtggtaggatgcAGCTGCCGGTTCATGGATACCtctggagtgcagggcaaatagtcctaccctttcatgggtttgcatgactcgggagatgaacccgccattgtcttcctctattgATTGGATTGAAGGGAGCTCCtctagctacat	1	osa-MIR159e,	osa-MIR159e	gatgaagaagaagagctccctttcgatccaattcaggagaggaagtggtaggatgcagctgccggttcatggatacctctggagtgcagggcaaatagtcctaccctttcatgggtttgcatgactcgggagatgaacccgccattgtcttcctctattgATTGGATTGAAGGGAGCTCCTctagctacat	osa-miR159e	ATTGGATTGAAGGGAGCTCCT	3'	Diff	.(((.((.(((.((((((((.(((((((((((.((..(((((((((((..((...((.((.(((..(((((...(((..(((((...(((((.....)))))....)))))..)))...)))))..))).)).))..))..)))....))))))))..))))))))))))))))))))).)))..)).)))	190	49.7	-86.1	0.9	20.6667	27.3333	19.2396	29.3607	middle
20	26	osa-miR160c-3p_R+4	GCGTGCACGGAGCCAAGCATATTCA	25	chr08	+	1707568	1707666	ggaatgTGCCTGGCTCCCTGTATGCCActcatctagagcaacaaacttctgcgagaggttgcctatgatggatgGCGTGCACGGAGCCAAGCATATTCC	4	osa-MIR160c,sbi-MIR160c,ttu-MIR160,zma-MIR160c,	osa-MIR160c	ggaatgTGCCTGGCTCCCTGTATGCCActcatctagagcaacaaacttctgcgagaggttgcctatgatggatgGCGTGCACGGAGCCAAGCATAttcc	osa-miR160c-3p	GCGTGCACGGAGCCAAGCATA	3'	Diff	(((((((((.(((((((.(((((((((..(((((((.(((((...(((....)))..)))))))).))))..))))))))).))))))).)))))))))	99	53.5	-60.2	1.1	1	0	0.930949	0	low
42	56	osa-miR166i-3p_L+2R-2	TCTCGGATCAGGCTTCATTCC	21	chr03	+	25294953	25295097	agataggtgtttggAATGCAGTTTGATCCAAGATCtgcctatatatatggtgtgtatatcatatcttgtgatatgggggatatgcaacaggtgtgtgacaggggtaggtagaTCTCGGATCAGGCTTCATTCCtcacaccaatac	1	osa-MIR166i,	osa-MIR166i	agataggtgtttggAATGCAGTTTGATCCAAGATCtgcctatatatatggtgtgtatatcatatcttgtgatatgggggatatgcaacaggtgtgtgacaggggtaggtagatcTCGGATCAGGCTTCATTCCTCacaccaatac	osa-miR166i-3p	TCGGATCAGGCTTCATTCCTC	3'	Diff	.....(((((..((((((.((..((((((.((((((((((((((((((.((.(((((((((((((....)))))....))))))))))..)))))).......)))))))))))).))))))..)).))))))..))))).....	135	42.8	-63.5	1	675.905	478.619	629.233	514.119	high
43	57	osa-miR166g-5p_R+2	AATGGAGGCTGATCCAAGATCTT	23	chr12	+	18329367	18329511	agcatggtgtctggAATGGAGGCTGATCCAAGATCATtgcttggtgcaaaatactagggcattgttgtaagtgccattagttcttttttgtttccgagtttgttatcgaggaTCTCGGACCAGGCTTCATTCCtcacaccgtgct	1	osa-MIR166g,	osa-MIR166g	agcatggtgtctggAATGGAGGCTGATCCAAGATCattgcttggtgcaaaatactagggcattgttgtaagtgccattagttcttttttgtttccgagtttgttatcgaggatcTCGGACCAGGCTTCATTCCTCacaccgtgct	osa-miR166g-5p	AATGGAGGCTGATCCAAGATC	5'	Diff	((((((((((..(((((((((.(((.(((.(((((...((((((.((((((.(((((((((((......)))))).)))))....))))))..))))))(((....))).))))).))).))).)))))))))..))))))))))	145	45.5	-69.2	1	1	0	0.930949	0	low
43	58	osa-miR166g-3p_L+2R-2	TCTCGGACCAGGCTTCATTCC	21	chr12	+	18329367	18329511	agcatggtgtctggAATGGAGGCTGATCCAAGATCATtgcttggtgcaaaatactagggcattgttgtaagtgccattagttcttttttgtttccgagtttgttatcgaggaTCTCGGACCAGGCTTCATTCCtcacaccgtgct	1	osa-MIR166g,	osa-MIR166g	agcatggtgtctggAATGGAGGCTGATCCAAGATCattgcttggtgcaaaatactagggcattgttgtaagtgccattagttcttttttgtttccgagtttgttatcgaggatcTCGGACCAGGCTTCATTCCTCacaccgtgct	osa-miR166g-3p	TCGGACCAGGCTTCATTCCTC	3'	Diff	((((((((((..(((((((((.(((.(((.(((((...((((((.((((((.(((((((((((......)))))).)))))....))))))..))))))(((....))).))))).))).))).)))))))))..))))))))))	145	45.5	-69.2	1	7394.2	3117.94	6883.63	3349.21	high
44	59	osa-miR166m_R-2	TCGGACCAGGCTTCATTCC	19	chr08	+	23045356	23045555	ctctgctttggtggttggctgatgttctcggttaaggggtttgttgtctggttcaaggcctcctgctgtcctacatcacatttttttttctttgttctgaatttctgatggatgtgtgtgtgcatgatgcatggctggtggtgaccTCGGACCAGGCTTCATTCCctttaaccagcatttgcgttaataccatcaggcat	1	osa-MIR166m,	osa-MIR166m	ctctgctttggtggttggctgatgttctcggttaaggggtttgttgtctggttcaaggcctcctgctgtcctacatcacatttttttttctttgttctgaatttctgatggatgtgtgtgtgcatgatgcatggctggtggtgaccTCGGACCAGGCTTCATTCCCTttaaccagcatttgcgttaataccatcaggcat	osa-miR166m	TCGGACCAGGCTTCATTCCCT	3'	Diff	...(((.((((((((..((..(((((...((((((((((..((..(((((((((.(((((.((.(((....((((((.((((.....(((........))).....))))))))))...((((.....))))))).)).))...))).)))))))))..))..)))))))))))))))..))......))))))))))).	196	46.5	-76.5	0.8	661.561	350.74	615.88	376.755	high
45	60	osa-miR167d-5p_R+1	TGAAGCTGCCAGCATGATCTGA	22	chr01	-	32686068	32686227	ttgtgatgtgtgcaccttaagcagcTGAAGCTGCCAGCATGATCTGAtcttttgcgatctctttttttatctgaataagttgatggaaatattgggttcctaagattcagATCGTGCTGCGCAGTTTCATCtgctaatcgatgcactacactgtgaattt	1	osa-MIR167j,	osa-MIR167j	ttgtgatgtgtgcaccttaagcagcTGAAGCTGCCAGCATGATCTGatcttttgcgatctctttttttatctgaataagttgatggaaatattgggttcctaagattcagatcgtgctgcgcagtttcatctgctaatcgatgcactacactgtgaattt	osa-miR167d-5p	TGAAGCTGCCAGCATGATCTG	5'	Diff	(..(..((((((((.....(((((.((((((((((((((((((((((((((....((.(((..(((..(((..........)))..)))....))).))..)))).))))))))))))).))))))))).)))))......))))).)))..)..)....	156	40.6	-63.7	1	3208.71	2252.06	2987.14	2419.11	high
46	60	osa-miR167d-5p_R+1	TGAAGCTGCCAGCATGATCTGG	22	chr02	-	3742241	3742513	tgtgagagaaTGAAGCTGCCAGCATGATCTGGttgtcaggcatgagccaaatctatccatggtgttggtggtactgaaattaccgcgttttcgaggtttttcgtcgtgtcaacttgcgaagggaattacgggttcttgatgagcattggtgataggaggtgtgggcttggttagtagaggtagaattatgattgttcttgtgagtttcagtaagaggtgggagtgattggaatttggctccatcAGATCATGTTGCAGCTTCACTctctcacc	1	osa-MIR167e,	osa-MIR167e	tgtgagagaaTGAAGCTGCCAGCATGATCTGgttgtcaggcatgagccaaatctatccatggtgttggtggtactgaaattaccgcgttttcgaggtttttcgtcgtgtcaacttgcgaagggaattacgggttcttgatgagcattggtgataggaggtgtgggcttggttagtagaggtagaattatgattgttcttgtgagtttcagtaagaggtgggagtgattggaatttggctccatcAGATCATGTTGCAGCTTCACTctctcacc	osa-miR167d-5p	TGAAGCTGCCAGCATGATCTG	5'	Diff	.((((((((.((((((((.((((((((((((((((.....)).((((((((((((..(((...........((((((((((.(((((..(((....(..(((((.((....))..)))))..).(((((..((((.....))))....))))).)))..))))).................(((((.......)))))....))))))))))..........)))..))).))))))))).)))))))))))))))))))))).)))))))).	271	45.8	-98.5	0.8	3208.71	2252.06	2987.14	2419.11	high
47	60	osa-miR167d-5p_R+1	TGAAGCTGCCAGCATGATCTGA	22	chr03	+	3347682	3347763	cataagcaggTGAAGCTGCCAGCATGATCTGAaagcatctcaaaccagcgatcagaTCATCCGGCAGCTTCATCTTCtcatg	1	osa-MIR167g,	osa-MIR167g	cataagcaggTGAAGCTGCCAGCATGATCTGaaagcatctcaaaccagcgatcagatcatccggcagcttcatcttctcatg	osa-miR167d-5p	TGAAGCTGCCAGCATGATCTG	5'	Diff	(((.((.(((((((((((((...(((((((((..((...........))..)))))))))..))))))))))))).)).)))	82	48.8	-39.3	1	3208.71	2252.06	2987.14	2419.11	high
48	60	osa-miR167d-5p_R+1	TGAAGCTGCCAGCATGATCTGG	22	chr06	+	27674749	27674949	tgtgagaggcTGAAGCTGCCAGCATGATCTGGtccatgagttgcactgctgaatatattgaattcagccaggagctgctactgcagttctgatctcgatctgcattcgttgttctgagctatgtatggatttgatcggtttgaaggcatccatgtctttaatttcatcgatcAGATCATGTTGCAGCTTCACTctctcact	1	osa-MIR167i,	osa-MIR167i	tgtgagaggcTGAAGCTGCCAGCATGATCTGgtccatgagttgcactgctgaatatattgaattcagccaggagctgctactgcagttctgatctcgatctgcattcgttgttctgagctatgtatggatttgatcggtttgaaggcatccatgtctttaatttcatcgatcAGATCATGTTGCAGCTTCACTctctcact	osa-miR167d-5p	TGAAGCTGCCAGCATGATCTG	5'	Diff	.(((((((..((((((((.(((((((((((((((.(((((.......(((((((.......)))))))..((((((((....))))))))((((..(((((((((..(((......))).))))..))))).))))...(((((((((....))))))))).))))).)))))))))))))))))))))))..))))))).	199	44.8	-90.7	1	3208.71	2252.06	2987.14	2419.11	high
49	60	osa-miR167d-5p_R+1	TGAAGCTGCCAGCATGATCTGA	22	chr07	-	4166295	4166404	cattaggagcTGAAGCTGCCAGCATGATCTGAtgagtgcttattaggtgagggcagaattgactgccaaaacaaagatcaGATCATGCTGTGCAGTTTCATCtgcttgtg	1	osa-MIR167d,	osa-MIR167d	cattaggagcTGAAGCTGCCAGCATGATCTGatgagtgcttattaggtgagggcagaattgactgccaaaacaaagatcaGATCATGCTGTGCAGTTTCATCtgcttgtg	osa-miR167d-5p	TGAAGCTGCCAGCATGATCTG	5'	Diff	((..((.((.(((((((((((((((((((((((....(((.....)))...(((((......))))).........)))))))))))))).))))))))).)).))..))	110	45.5	-51.2	1	3208.71	2252.06	2987.14	2419.11	high
50	60	osa-miR167d-5p_R+1	TGAAGCTGCCAGCATGATCTGA	22	chr10	-	14723044	14723156	cacaagtggaTGAAGCTGCCAGCATGATCTGAtcacagtagttctctagctgatgatgatttacaaaacctagagacatgcatcAGATCATCTGGCAGTTTCATCttctcatg	1	osa-MIR167f,	osa-MIR167f	cacaagtggaTGAAGCTGCCAGCATGATCTGatcacagtagttctctagctgatgatgatttacaaaacctagagacatgcatcagatcatctggcagtttcatcttctcatg	osa-miR167d-5p	TGAAGCTGCCAGCATGATCTG	5'	Diff	....((..((((((((((((((.((((((((((....(((..(((((((....((........))....)))))))..)))))))))))))))))))))))))))..))....	105	42.5	-50	1	3208.71	2252.06	2987.14	2419.11	high
51	60	osa-miR167d-5p_R+1	TGAAGCTGCCAGCATGATCTGA	22	chr12	+	25480618	25480737	cacaagttggTGAAGCTGCCAGCATGATCTGAtgatgatgatgatccacctctctcatctgtgttcttgattaattacggatcaatcgatcAGGTCATGCTGTAGTTTCATCtgctggtt	1	osa-MIR167h,	osa-MIR167h	cacaagttggTGAAGCTGCCAGCATGATCTGatgatgatgatgatccacctctctcatctgtgttcttgattaattacggatcaatcgatcAGGTCATGCTGTAGTTTCATCtgctggtt	osa-miR167d-5p	TGAAGCTGCCAGCATGATCTG	5'	Diff	.((.((..((((((((((.(((((((((((((((((((.((.((......))))))))).......((((((.......))))))...))))))))))))))))))))))))..)).)).	118	43.3	-47	0.9	3208.71	2252.06	2987.14	2419.11	high
54	70	osa-miR167a-3p_R-1	ATCATGCATGACAGCCTCATT	21	chr12	+	25476808	25476948	tagtgtgaatgagTGAAGCTGCCAGCATGATCTAgctctgattaatcggcactgttggcgtacagtcgattgactaatcgtcagatctgtgtgtgtaaatcactgttagATCATGCATGACAGCCTCATTtcttcacactg	1	osa-MIR167a,	osa-MIR167a	tagtgtgaatgagTGAAGCTGCCAGCATGATCTAgctctgattaatcggcactgttggcgtacagtcgattgactaatcgtcagatctgtgtgtgtaaatcactgttagATCATGCATGACAGCCTCATTTcttcacactg	osa-miR167a-3p	ATCATGCATGACAGCCTCATTT	3'	Diff	(((((((((..(((((.((((.((((((((((((((..(((((.((..((((..((((((...((((....))))...))))))....))))..)).)))))..)))))))))))).)).)))).)))))..)))))))))	141	44	-65	1	1	14	0.930949	15.0384	middle
55	72	osa-miR168a-3p_L-3	CCCGCCTTGCACCAAGTGAAT	21	chr02	-	1553146	1553246	cgccgccgcctcgggcTCGCTTGGTGCAGATCGGGACccgccgccgccgctgccggggccggatCCCGCCTTGCACCAAGTGAATcggagccggcgtagcg	6	osa-MIR168a,hvu-MIR168,sof-MIR168a,ssp-MIR168a,zma-MIR168a,zma-MIR168b,	osa-MIR168a	cgcctcgggcTCGCTTGGTGCAGATCGGGACccgccgccgccgctgccggggccgGATCCCGCCTTGCACCAAGTGAATcggagccg	osa-miR168a-3p	GATCCCGCCTTGCACCAAGTGAAT	3'	Diff	((((((((.(((.(..(((((((((((((..(((((.(((..(((.(((....))))))))).)))))..)))))))))))))..).))).)))))..)))	101	76.2	-64.3	0.8	12665	6881	11790.5	7391.38	high
56	73	osa-miR168b_L-2_1ss14CA	GCTTGGTGCAGATCGGGAA	19	chr02	+	27336428	27336533	tggtcttgtgagGCTTGGTGCAGCTCGGGAActgttcttgatggactggcaggaactccatgtccaccactgccactcctgtgttgtggcattcctccttgccgtt	1	osa-MIR168b,	osa-MIR168b	tggtcttgtgAGGCTTGGTGCAGCTCGGGAActgttcttgatggactggcaggaactccatgtccaccactgccactcctgtgttgtggcattcctccttgccgtt	osa-miR168b	AGGCTTGGTGCAGCTCGGGAA	5'	Diff	.(((.....((((..((..(((((.(((((...((...((.((((((((.((...))))).))))).))..))...))))).)))))..))..))))...)))...	102	55.7	-35.1	0.6	0.5	0	0.465475	0	low
58	76	osa-miR169f.1_R-1	TAGCCAAGGATGACTTGCCT	20	chr02	-	18558299	18558512	gggccttccatgaggacaagagctgattcggTAGCCAAGGATGACTTGCCTaatgcctatgtgcatgtgtttatacgctgctcatctgcattttgattatcccctgatcagtcctgtcgtcaattatatgtgtgtgtagtactctgtactcatacatatatagGCATGTCTTCCTTGGCTATTCggagcggctcttgtctctcgtggaaggctg	1	osa-MIR169f,	osa-MIR169f	gggccttccaTGAGGACAAGAGCTGATTCGGTAGCCAAGGATGACTTGCCTAatgcctatgtgcatgtgtttatacgctgctcatctgcattttgattatcccctgatcagtcctgtcgtcaattatatgtgtgtgtagtactctgtactcatacatatataggcatgtcttccttggctattcggagcggctcttgtctctcgtggaaggctg	osa-miR169f.1	TAGCCAAGGATGACTTGCCTA	5'	Diff	.((((((((((((((((((((((((.(((((((((((((((.(((.((((.(((((..(((.(((.((((....))))))).)))..)))))(((((((.....))))))).............((((((((((((.(((((...))))))))))))))))))))).))).)))))))))).))))).))))))))))).))))))))))))).	212	46.7	-112.8	1.1	10.3889	17.7778	9.67153	19.0964	middle
59	76	osa-miR169f.1_R-1	TAGCCAAGGATGACTTGCCT	20	chr04	+	19420077	19420202	ctgcctctggTAGCCAAGGATGACTTGCCTattgtgctcttctgaatgatgcagtgccatgatcagtgtggcctggctggttcagatgagccgagataGGCAGTCTCCTTGGCTAGCctgagtggc	1	osa-MIR169g,	osa-MIR169g	ctgcctctggTAGCCAAGGATGACTTGCCTAttgtgctcttctgaatgatgcagtgccatgatcagtgtggcctggctggttcagatgagccgagataggcagtctccttggctagcctgagtggc	osa-miR169f.1	TAGCCAAGGATGACTTGCCTA	5'	Diff	..(((.((((((((((((((.((((.(((((((..((((.(((((((...((((.(((((.......))))))).))..))))))).))))...))))))))))))))))))))).))..)).)))	124	54.8	-66.4	1	10.3889	17.7778	9.67153	19.0964	middle
60	79	osa-miR169r-5p_R+1	TAGCCAAGGATGATTTGCCTGT	22	chr03	+	35782416	35782544	aggccatcttcgaTAGCCAAGGATGATTTGCCTGTagccccattgtcatcagctctctccgtcgagagcgacaaccgggctctacTGGCAAGTCTCCTCGGCTACCcgagtacctcttatgctatccca	1	osa-MIR169r,	osa-MIR169r	aggccatcttcgaTAGCCAAGGATGATTTGCCTGtagccccattgtcatcagctctctccgtcgagagcgacaaccgggctctacTGGCAAGTCTCCTCGGCTACCcgagtacctcttatgctatccca	osa-miR169r-5p	TAGCCAAGGATGATTTGCCTG	5'	Diff	(((.....((((.(((((.((((.((((((((.(((((((..(((((....((((((......)))))))))))..)))))..)).)))))))))))).)))))..))))..)))..............	115	55	-53.2	0.7	9	52	8.37854	55.857	middle
61	81	osa-miR169b_L-1R+1	AGCCAAGGATGACTTGCCGGC	21	chr04	-	30712338	30712449	gaacgggatgcAGCCAAGGATGACTTGCCGGCtcctggtattgggggaatctcagctttgctgaagcgccttggagttagccggcaAGTCTGTCCTTGGCTACACCTAGCtc	1	osa-MIR169c,	osa-MIR169c	gaacgggatgCAGCCAAGGATGACTTGCCGGctcctggtattgggggaatctcagctttgctgaagcgccttggagttagccggcaagtctgtccttggctacacctagctc	osa-miR169b	CAGCCAAGGATGACTTGCCGG	5'	Diff	....(((.((.((((((((((((((((((((((((.(((..(((((...)))))(((((...))))))))..)))....))))))))))).)))))))))).))))).....	103	57.1	-55.4	0.9	6.83333	15.6667	6.36149	16.8287	middle
71	96	osa-miR169e_L-1R+1	AGCCAAGGATGACTTGCCGGC	21	chr02	-	31205866	31205997	gctggttgtgtAGCCAAGGATGACTTGCCGGCctggtttgtgttcatcagcaatccagcatatgctgtattgccgtgtgtgatcgatcgatgcatggaccggcaagttattttctttggctacattacaacc	1	osa-MIR169e,	osa-MIR169e	gctggttgtgTAGCCAAGGATGACTTGCCGGcctggtttgtgttcatcagcaatccagcatatgctgtattgccgtgtgtgatcgatcgatgcatggaccggcaagttattttctttggctacattacaacc	osa-miR169e	TAGCCAAGGATGACTTGCCGG	5'	Diff	...((((((((((((((((((((((((((((((((..(((...(((((((((((.((((....)))).)))))..)).)))).....)))..)).)).)))))))))))...)))))))))))...))))))	129	48.5	-59.5	0.9	1.05556	9.11111	0.982669	9.7869	low
79	107	osa-miR171h_L-1R+1	TGAGCCGAACCAATATCACTC	21	chr04	+	28482456	28482556	agaagaagaggacatggTTTGGTATTGTTTCGGCTCATGTCgttcacacagatgTGAGCCGAACCAATATCACTCatgtattcttcattcagagaacttct	1	osa-MIR171h,	osa-MIR171h	agaagaagaggacatggtttggtattgtttcggctcatgtcgttcacacagatGTGAGCCGAACCAATATCACTcatgtattcttcattcagagaacttct	osa-miR171h	GTGAGCCGAACCAATATCACT	3'	Diff	.((((((((..((((((..((((((((.(((((((((..((.........))..))))))))).)))))))).))))))..))))).)))...........	89	41.6	-42.9	1	12	26.5	11.1714	28.4656	middle
82	111	osa-miR172d-5p_R+1	GCAGCACCATCAAGATTCACA	21	chr02	-	35143537	35143666	aaacagtcggtgcttgcaggtGCAGCACCATCAAGATTCACAtcgagttcatccctaaacgagatcgaggttggctgactatatgtgatgAGAATCTTGATGATGCTGCATcagcaaacgctcgactact	1	osa-MIR172d,	osa-MIR172d	aaacagtcggtgcttgcaggtGCAGCACCATCAAGATTCACatcgagttcatccctaaacgagatcgaggttggctgactatatgtgatgAGAATCTTGATGATGCTGCATcagcaaacgctcgactact	osa-miR172d-5p	GCAGCACCATCAAGATTCAC	5'	Diff	....((((((((.((((.(((((((((.(((((((((((.((((((((.((.((.....((....)).....)).))))).....))))).))))))))))).))))))))).)))).))).)))))...	123	46.9	-56.7	0.9	20	19	18.619	20.4093	middle
84	113	osa-miR172b_L-1	GAATCTTGATGATGCTGCAT	20	chr01	-	42923736	42923973	gtgatttctgacgtggcatcatcaagattcacacattacattgcatgcatgcatatgtctatgcatctttgagcttgttgttctgatctcaacaacctagctagctaatatttctctcctggccctgacctgcatgatgcatggttgcacgcatggagagagaagagagagatcgaagctaattaaacgcatgtgtatatatgtgtggGAATCTTGATGATGCTGCATcggaaattaa	1	osa-MIR172b,	osa-MIR172b	gtgatttctgacgtggcatcatcaagattcacacattacattgcatgcatgcatatgtctatgcatctttgagcttgttgttctgatctcaacaacctagctagctaatatttctctcctggccctgacctgcatgatgcatggttgcacgcatggagagagaagagagagatcgaagctaattaaacgcatgtgtatatatgtgtgGGAATCTTGATGATGCTGCATcggaaattaa	osa-miR172b	GGAATCTTGATGATGCTGCAT	3'	Diff	.((((((((((.(..(((((((((((((((((((((......((((((.((((((....))))))......(((((.......(((((((.......(((....)))...(((((((((..((...(((((((.....))).))))....))..))))))))).....))))))))))))........))))))......))))))..)))))))))))))))..).)))))))))).	236	42	-95.2	1	2	1.25	1.8619	1.34272	low
85	114	osa-miR172c_R+1	TGAATCTTGATGATGCTGCACC	22	chr07	-	13111485	13111595	cttgttgcgggtgcagcgtcatcaagattcacgtgtgccgcacggcacacgtatcggttttcaagtgtagtcatcgtgcgTGAATCTTGATGATGCTGCACCagcaaagag	1	osa-MIR172c,	osa-MIR172c	cttgttgcgggtgcagcgtcatcaagattcacgtgtgccgcacggcacacgtatcggttttcaagtgtagtcatcgtgcgTGAATCTTGATGATGCTGCACcagcaaagag	osa-miR172c	TGAATCTTGATGATGCTGCAC	3'	Diff	((..((((.((((((((((((((((((((((((((((((....)))))................(((....)))...))))))))))))))))))))))))).))))..))	111	52.3	-61.9	1.1	1	0.25	0.930949	0.268543	low
86	116	osa-miR319a-3p.2-3p_R+1	TTGGACTGAAGGGTGCTCCCT	21	chr01	-	6677570	6677766	gatggatggaagAGAGCGTCCTTCAGTCCACTCAtgggcggtgctagggtcgaattagctgccgactcattcacccacatgccaagcaagaaacgcttgagatagcgaagcttagcagatgagtgaatgaagcgggaggtaacgttccgatctcgcgccgtctttgcTTGGACTGAAGGGTGCTCCCTcctcctcga	1	osa-MIR319b,	osa-MIR319b	gatggatggaagagagcgtccttcagtccactcatgggcggtgctagggtcgaattagctgccgactcattcacccacatgccaagcaagaaacgcttgagatagcgaagcttagcagatgagtgaatgaagcgggaggtaacgttccgatctcgcgccgtctttgcTTGGACTGAAGGGTGCTCCCtcctcctcga	osa-miR319a-3p.2-3p	TTGGACTGAAGGGTGCTCCC	3'	Diff	((.(((.((.((.((((..(((((((((((..((..((((((((..(((((((((((.((.(((..((((((((.((..(((.((((......((((......))))..)))).)))..)).))))))))..))).)).))..))).)))))).))))))))..))..)))))))))))..)))).)))))))))..	195	54.8	-98.4	0.9	80	57	74.4759	61.2278	middle
87	116	osa-miR319a-3p.2-3p_R+1	TTGGACTGAAGGGTGCTCCCT	21	chr01	-	26823282	26823472	tgtgtaagaagagagctctcttcagtccactctcagatggctgtagggttttattagctgccgaatcatccattcacctaccaagaaagttgcaggagtgtatctcttggtagcggactggatgacgcgggagctaaaatttagctctgcgccgtttgtggTTGGACTGAAGGGTGCTCCCTtgctcaagc	2	osa-MIR319a,bdi-MIR319b,	osa-MIR319a	tgtgtaagaagagagctctcttcagtccactctcagatggctgtagggttttattagctgccgaatcatccattcacctaccaagaaagttgcaggagtgtatctcttggtagcggACTGGATGACGCGGGAGCTAAaatttagctctgcgccgtttgtggTTGGACTGAAGGGTGCTCCCttgctcaagc	osa-miR319a-3p.2-3p	TTGGACTGAAGGGTGCTCCC	3'	Diff	((.(((((....((((.((((((((((((..(.((((((((.((((((((...((((((.(((..(((((((.((..(((((((((....((((....))))..)))))))))..)).)))))))..))).)))))).....)))))))))))))))).)..)))))))))))).)))).))))).))...	188	49.7	-101.5	1.1	80	57	74.4759	61.2278	middle
89	120	osa-miR393b-3p_1ss20AT	TCAGTGCAATCCCTTTGGATT	21	chr04	-	34931876	34932007	tcggcctgaggaaactagtggaggacTCCAAAGGGATCGCATTGATCtggctagctatctcgatcgatcgcctcatcgatcgacgacgacgtgcgtgatcgaTCAGTGCAATCCCTTTGGAATtttcctctt	1	osa-MIR393b,	osa-MIR393b	tcggcctgaggaaactagtggaggacTCCAAAGGGATCGCATTGATCtggctagctatctcgatcgatcgcctcatcgatcgacgacgacgtgcgtgatcgaTCAGTGCAATCCCTTTGGAATtttcctctt	osa-miR393b-3p	TCAGTGCAATCCCTTTGGAAT	3'	Diff	........((....))...((((((.(((((((((((.(((((((((.(..((((..(((((.(((((((......)))))))))).))...)).))..)))))))))).)))))))))))....)))))).	112	51.5	-58.2	0.9	4	3	3.7238	3.22252	low
92	123	bdi-miR395f-5p_L+1R+3_2ss13AG19TC	AGTTCCCTTCAAGCACTTCACGACG	25	chr04	+	32622228	32622323	gtttggagaccccaggAGTTCCCTTCAAGCACTTCACGACGcactatttagagagttgttgTGAAGTGTTTGGGGGAACTCtcggtgtcgccaagc	2	osa-MIR395n,bdi-MIR395f,	bdi-MIR395f	gtttggtgtccccgggaGTTCCCTTCAAACACTTTACGaagcatctttctaagactatttgTGAAGTGTTTGGGGGAACTCtcggtgtcaccaagc	bdi-miR395f-5p	GTTCCCTTCAAACACTTTACG	5'	Diff	((((((.(((.((..((((((((.(((((((((((((((((.(((........))))))))))))))))))))))))))))..)).))).))))))	96	52.1	-57.6	1.2	1	0	0.930949	0	low
92	124	osa-miR395b_L-1	TGAAGTGTTTGGGGGAACTC	20	chr04	+	32622228	32622323	gtttggagaccccaggAGTTCCCTTCAAGCACTTCACGACGcactatttagagagttgttgTGAAGTGTTTGGGGGAACTCtcggtgtcgccaagc	2	osa-MIR395n,bdi-MIR395f,	osa-MIR395n	gagttcccttcaagcacttcacgacgcactatttagagagttgttGTGAAGTGTTTGGGGGAACTC	osa-miR395b	GTGAAGTGTTTGGGGGAACTC	3'	Diff	((((((.(((.((..((((((((.(((((((((((((((((.(((........))))))))))))))))))))))))))))..)).))).))))))	96	52.1	-57.6	1.2	15.25	18.125	14.197	19.4694	middle
93	124	osa-miR395b_L-1	TGAAGTGTTTGGGGGAACTC	20	chr04	+	32622525	32622592	gaGTTCCCTTCAAGCACTTCACGTGGCactatttcaatgcgtaccgtgTGAAGTGTTTGGGGGAACTC	1	osa-MIR395p,	osa-MIR395p	gagttcccttcaagcacttcacgtggcactatttcaatgcgtaccgtGTGAAGTGTTTGGGGGAACTC	osa-miR395b	GTGAAGTGTTTGGGGGAACTC	3'	Diff	((((((((.(((((((((((((..((.(((((....))).)).))..)))))))))))))))))))))	68	50	-37.1	1.1	15.25	18.125	14.197	19.4694	middle
94	124	osa-miR395b_L-1	TGAAGTGTTTGGGGGAACTC	20	chr04	+	32622668	32622735	gaGTTCCCTTCAAGCACTTCACAtgacactatttcaatgtctattatgTGAAGTGTTTGGGGGAACTC	1	osa-MIR395q,	osa-MIR395q	gagttcccttcaagcacttcacatgacactatttcaatgtctattatGTGAAGTGTTTGGGGGAACTC	osa-miR395b	GTGAAGTGTTTGGGGGAACTC	3'	Diff	((((((((.(((((((((((((((((((.........))))....)))))))))))))))))))))))	68	41.2	-36	1.3	15.25	18.125	14.197	19.4694	middle
95	124	osa-miR395b_L-1	TGAAGTGTTTGGGGGAACTC	20	chr04	+	32622943	32623028	gtatcaccgtgaGTTCCCTTCAAGCACTTCACGTGGCactatttcaatgcctattgTGAAGTGTTTGGGGGAACTCtcgatgttcc	1	osa-MIR395s,	osa-MIR395s	gtatcaccgtgagttcccttcaagcacttcacgtggcactatttcaatgcctattGTGAAGTGTTTGGGGGAACTCtcgatgttcc	osa-miR395b	GTGAAGTGTTTGGGGGAACTC	3'	Diff	....((.((.((((((((.((((((((((((((.((((.........))))...)))))))))))))))))))))).)).))....	78	47.7	-41.4	1	15.25	18.125	14.197	19.4694	middle
96	124	osa-miR395b_L-1	TGAAGTGTTTGGGGGAACTC	20	chr04	-	31805055	31805142	gtattgtcgtgaGTTCCCTTCAAGCACTTCACGTGGCactatctcaatgcctactatgTGAAGTGTTTGGGGGAACTCtcgatatcac	1	osa-MIR395d,	osa-MIR395d	gtattgtcgtgagttcccttcaagcacttcacgtggcactatctcaatgcctactatGTGAAGTGTTTGGGGGAACTCtcgatatcac	osa-miR395b	GTGAAGTGTTTGGGGGAACTC	3'	Diff	((..(((((.((((((((.(((((((((((((((((((.........))))....))))))))))))))))))))))).)))))..))	88	46.6	-45.7	1.1	15.25	18.125	14.197	19.4694	middle
97	124	osa-miR395b_L-1	TGAAGTGTTTGGGGGAACTC	20	chr04	-	31805334	31805419	gagtccctaggagttcctttcaagcactttACGACACACTGTATTGAGAGTTgtcgTGAAGTGTTTGGGGGAACTCttagtgtcgc	1	osa-MIR395b,	osa-MIR395b	gagtccctaggagttcctttcaagcactttacgacacactgtattgagagttgtcGTGAAGTGTTTGGGGGAACTCttagtgtcgc	osa-miR395b	GTGAAGTGTTTGGGGGAACTC	3'	Diff	......(((((((((.((..((((((((((((((((.(((........)))))))))))))))))))..)))))))))))......	74	47.7	-42.4	1	15.25	18.125	14.197	19.4694	middle
98	124	osa-miR395b_L-1	TGAAGTGTTTGGGGGAACTC	20	chr08	+	3299319	3299417	gttttaccgggagttctcttcAAGCACTTCACGTAGAGCTTTCTAttgacatggagctttagaacaatgTGAAGTGTTTGGGGGAACTCttggtaccaa	1	osa-MIR395i,	osa-MIR395i	gttttaccgggagttctcttcaagcacttcacgtagagctttctattgacatggagctttagaacaatGTGAAGTGTTTGGGGGAACTCttggtaccaa	osa-miR395b	GTGAAGTGTTTGGGGGAACTC	3'	Diff	....((((..((((((.(..(((((((((((((((((((..(((((....))))))))))......))))))))))))))..)))))))..))))....	91	43.4	-45.9	1.1	15.25	18.125	14.197	19.4694	middle
99	124	osa-miR395b_L-1	TGAAGTGTTTGGGGGAACTC	20	chr08	+	3299479	3299590	gtgttcccaagagttccttgcaAGCACTTCACATAGAACTTCTGTTActctcatgtaacattgggaacttgagaagctactgTGAAGTGTTTGGGGGAACTCtaggtggcac	1	osa-MIR395j,	osa-MIR395j	gtgttcccaagagttccttgcaagcacttcacatagaacttctgttactctcatgtaacattgggaacttgagaagctactGTGAAGTGTTTGGGGGAACTCtaggtggcac	osa-miR395b	GTGAAGTGTTTGGGGGAACTC	3'	Diff	((((..((.((((((((...((((((((((((((((..(((((.....(((((........))))).....)))))))).)))))))))))))..)))))))).))..))))	112	45.5	-50.3	1	15.25	18.125	14.197	19.4694	middle
100	124	osa-miR395b_L-1	TGAAGTGTTTGGGGGAACTC	20	chr08	+	3299652	3299750	gttttatcgggagtttccttcAAGCACTTCACGTAGAGCTTTCTAttgatatggagctttggaacaatgTGAAGTGTTTGGGGGAACTCttgataccaa	1	osa-MIR395k,	osa-MIR395k	gttttatcgggagtttccttcaagcacttcacgtagagctttctattgatatggagctttggaacaatGTGAAGTGTTTGGGGGAACTCttgataccaa	osa-miR395b	GTGAAGTGTTTGGGGGAACTC	3'	Diff	....((((..(((.((((..(((((((((((((((((((((..((....))..)))))))......))))))))))))))..)))))))..))))....	91	41.4	-44.8	1.1	15.25	18.125	14.197	19.4694	middle
101	124	osa-miR395b_L-1	TGAAGTGTTTGGGGGAACTC	20	chr08	+	3299815	3299924	tggccccaggaGTTCCTTGCAAGCACTTCACAtagaacttcagttactctcatacaacattgtgattttgagaagctattgTGAAGTGTTTGGGGGAACTCtcggtgcca	1	osa-MIR395y,	osa-MIR395y	tggccccaggagttccttgcaagcacttcacatagaacttcagttactctcatacaacattgtgattttgagaagctattGTGAAGTGTTTGGGGGAACTCtcggtgcca	osa-miR395b	GTGAAGTGTTTGGGGGAACTC	3'	Diff	.(((.((..(((((((...((((((((((((((((...(((((......(((((......)))))..)))))...))).)))))))))))))..)))))))..)).))).	108	45.5	-47	0.9	15.25	18.125	14.197	19.4694	middle
102	124	osa-miR395b_L-1	TGAAGTGTTTGGGGGAACTC	20	chr08	+	3299997	3300090	gCGTTCCTTCCAAGCACTTCACAcagagcttttatttctctcacatcgattgagaacttaattagaagcttttgTGAAGTGTTTGGGGGAACTC	1	osa-MIR395l,	osa-MIR395l	gcgttccttccaagcacttcacacagagcttttatttctctcacatcgattgagaacttaattagaagcttttGTGAAGTGTTTGGGGGAACTC	osa-miR395b	GTGAAGTGTTTGGGGGAACTC	3'	Diff	..(((((.(((((((((((((((.((((((((((....(((((.......))))).......))))))))))))))))))))))))))))))..	90	41.5	-44.7	1.1	15.25	18.125	14.197	19.4694	middle
103	124	osa-miR395b_L-1	TGAAGTGTTTGGGGGAACTC	20	chr04	+	32621993	32622112	gagttctcctcaaatcacttcagtagatagctagctaggcttcattgcattacactgttacaaaactgtgagcatggggccaaaagctagttgtatatagTGAAGTGTTTGGGGGAACTC	1	osa-MIR395m,	osa-MIR395m	gagttctcctcaaatcacttcagtagatagctagctaggcttcattgcattacactgttacaaaactgtgagcatggggccaaaagctagttgtatataGTGAAGTGTTTGGGGGAACTC	osa-miR395b	GTGAAGTGTTTGGGGGAACTC	3'	Diff	((((((.(((((((.(((((((.((.((((((((((.(((..(((.((.(((((..(((....)))))))))))))..)))...))))))))))...)).))))))))))))))))))))	120	42.5	-56.5	1.1	15.25	18.125	14.197	19.4694	middle
104	124	osa-miR395b_L-1	TGAAGTGTTTGGGGGAACTC	20	chr04	+	32622811	32622878	gagttcccttcaaccacttcacgtggcactattttaggacctactatgTGAAGTGTTTGGGGGAACTC	1	osa-MIR395r,	osa-MIR395r	gagttcccttcaaccacttcacgtggcactattttaggacctactatGTGAAGTGTTTGGGGGAACTC	osa-miR395b	GTGAAGTGTTTGGGGGAACTC	3'	Diff	((((((((.((((.((((((((((((..(((...)))..))....)))))))))).))))))))))))	68	47.1	-32.3	1	15.25	18.125	14.197	19.4694	middle
105	124	osa-miR395b_L-1	TGAAGTGTTTGGGGGAACTC	20	chr04	-	31804633	31804718	gtatcaccgtgagttcccttcgaacacttcacgtggcactatttcaatgcctattgTGAAGTGTTTGGGGGAACTCtcgatgtcat	1	osa-MIR395g,	osa-MIR395g	gtatcaccgtgagttcccttcgaacacttcacgtggcactatttcaatgcctattGTGAAGTGTTTGGGGGAACTCtcgatgtcat	osa-miR395b	GTGAAGTGTTTGGGGGAACTC	3'	Diff	....((.((.((((((((.((((((((((((((.((((.........))))...)))))))))))))))))))))).)).))....	78	46.5	-41.1	1	15.25	18.125	14.197	19.4694	middle
106	124	osa-miR395b_L-1	TGAAGTGTTTGGGGGAACTC	20	chr04	-	31804912	31804999	gtattatcgagagttcccttcaaccacttcacgtggcactgtttcaaggcctattgtgTGAAGTGTTTGGGGGAACTCtcgatatcac	1	osa-MIR395e,	osa-MIR395e	gtattatcgagagttcccttcaaccacttcacgtggcactgtttcaaggcctattgtGTGAAGTGTTTGGGGGAACTCtcgatatcac	osa-miR395b	GTGAAGTGTTTGGGGGAACTC	3'	Diff	((..(((((((((((((((.(((.(((((((((.(((.((......))))).....))))))))).))))))))))))))))))..))	88	46.6	-45.5	1.1	15.25	18.125	14.197	19.4694	middle
107	124	osa-miR395b_L-1	TGAAGTGTTTGGGGGAACTC	20	chr08	+	3299144	3299255	ttgttacctggagtttcctcaacacacttcacatctgctaggccctattacaattgcgcaatgtggagtctgcaattggtagTGAAGTGTTTGGGGGAACTCtaggtggcac	1	osa-MIR395h,	osa-MIR395h	ttgttacctggagtttcctcaacacacttcacatctgctaggccctattacaattgcgcaatgtggagtctgcaattggtaGTGAAGTGTTTGGGGGAACTCtaggtggcac	osa-miR395b	GTGAAGTGTTTGGGGGAACTC	3'	Diff	.((..(((((((((((((((((.(((((((((((((((.((((.((((..............)))).)))))))...))).))))))))))))))))))))))))))..)).	110	47.3	-54.7	1	15.25	18.125	14.197	19.4694	middle
108	136	osa-miR395c_L-1	TGAAGTGTTTGGAGGAACTC	20	chr04	-	31805193	31805281	gtATTATCAAGAGTTCTCTttaagcacttcatacgacaccattatttatagggttgttgTGAAGTGTTTGGAGGAACTCtcggtgtcat	1	osa-MIR395c,	osa-MIR395c	gtattatcaagagttctctttaagcacttcatacgacaccattatttatagggttgttGTGAAGTGTTTGGAGGAACTCtcggtgtcat	osa-miR395c	GTGAAGTGTTTGGAGGAACTC	3'	Diff	....((((.(((((((.((..((((((((((((((((.((..........)))))).))))))))))))..))))))))).))))....	81	38.2	-37.7	1.1	1.5	1.5	1.39642	1.61126	low
109	137	osa-miR395o_L-1	TGAAGTGTTTGGAGGAACTC	20	chr04	+	32622381	32622449	gagttctctttaagcacttcatacgacaccattattgttagggttgttaTGAAGTGTTTGGAGGAACTC	1	osa-MIR395o,	osa-MIR395o	gagttctctttaagcacttcatacgacaccattattgttagggttgttATGAAGTGTTTGGAGGAACTC	osa-miR395o	ATGAAGTGTTTGGAGGAACTC	3'	Diff	((((((.((..((((((((((((((((.((..........)))))).))))))))))))..))))))))	69	39.1	-32.5	1.2	0.5	2.5	0.465475	2.68543	low
110	138	osa-miR395f_R+1	GTGAATTGTTTGGGGGAACTCT	22	chr04	-	31804774	31804855	ttatcgcgggttcccttcaatcacttcacatggtactatttcaaggcctactatGTGAATTGTTTGGGGGAACTCTcgatgt	1	osa-MIR395f,	osa-MIR395f	ttatcgcgggttcccttcaatcacttcacatggtactatttcaaggcctactatGTGAATTGTTTGGGGGAACTCtcgatgt	osa-miR395f	GTGAATTGTTTGGGGGAACTC	3'	Diff	.(((((.((((((((.((((.((.(((((((((((((......))...))))))))))).)).)))))))))))).))))).	80	43.9	-36	1	1.2	1	1.11714	1.07417	low
111	139	osa-miR395a_L-1	TGAAGTGCTTGGGGGAACTC	20	chr04	-	31805494	31805635	ttgtccactggagttctcctcaatccacttcagtagatagctatggctaggcctcattgcattgcactgttacataactgtgatcatggggccaaaagctagctatgtatagTGAAGTGCTTGGGGGAACTCcagttgacac	1	osa-MIR395a,	osa-MIR395a	ttgtccactggagttctcctcaatccacttcagtagatagctatggctaggcctcattgcattgcactgttacataactgtgatcatggggccaaaagctagctatgtataGTGAAGTGCTTGGGGGAACTCcagttgacac	osa-miR395a	GTGAAGTGCTTGGGGGAACTC	3'	Diff	.((((.(((((((((((((.(((..((((((((((.((((((..((((.((((((((.(.((..((..(((....)))))..)))))))))))...)))))))))).)))..))))))).)))))))))))))))).)))).	140	46.5	-69.2	1	2	1	1.8619	1.07417	low
113	142	osa-miR396d_R-2	TCCACAGGCTTTCTTGAAC	19	chr02	+	32841661	32841801	agggcgccggggaggaggtggtggtggtggtgggGGCGACGCCGGCGGAGGtgttcgacgcggcggaggtggcggaggaggacggcggcggcggcgtggccaaggacattTCCACAGGCTTTCTTGAACggttcttgccac	1	osa-MIR396h,	osa-MIR396h	agggcgccggggaggaggtggtggtggtggtgggggcgacgccggcggaggtgttcgacgcggcggaggtggcggaggaggacggcggcggcggcgtggccaaggacattTCCACAGGCTTTCTTGAACGGttcttgccac	osa-miR396d	TCCACAGGCTTTCTTGAACGG	3'	Diff	..(((((((..((((((((.((((..(((.....(((.((((((.((....(((((..(((..(....)..))).....)))))....)).)))))).))).....)))..))))..))))))))...))))....)))..	137	70.9	-61.7	0.6	56.3	42.7333	52.4124	45.903	middle
114	142	osa-miR396d_R-2	TCCACAGGCTTTCTTGAAC	19	chr04	+	30320096	30320216	tacagcgagtggttctggaaggcggtGGAGGTGACGGCGGCGGccggcgccgtggcggggggctgcgagtggggggcgacgagctgcgctTCCACAGGCTTTCTTGAACggttgcggccgc	1	osa-MIR396d,	osa-MIR396d	tacagcgagtggttctggaaggcggtggaggtgacggcggcggccggcgccgtggcggggggctgcgagtggggggcgacgagctgcgctTCCACAGGCTTTCTTGAACGGttgcggccgc	osa-miR396d	TCCACAGGCTTTCTTGAACGG	3'	Diff	....((((...((((..((((((.(((((((((.((((..((.((..(((((..((.....))..)).)))..)).))....)))))))))))))..))))))..))))..))))......	111	71.9	-58.3	0.7	56.3	42.7333	52.4124	45.903	middle
115	142	osa-miR396d_R-2	TCCACAGGCTTTCTTGAAC	19	chr06	-	5300630	5300810	ggcgacgtcgaggcgtggaaggagtcgaggtggagctggagaggagcgccggcgccggcgccgtagctgggcgcgtcggcgtcgtgcggcggcggcgagatggagagcgcggacgggcggtagacggcggcggcggcggggggcggcattTCCACAGGCTTTCTTGAACggttcttgccgc	1	osa-MIR396g,	osa-MIR396g	ggcgacgtcgaggcgtggaaggagtcgaggtggagctggagaggagcgccggcgccggcgccgtagctgggcgcgtcggcgtcgtgcggcggcggcgagatggagagcgcggacgggcggtagacggcggcggcggcggggggcggcattTCCACAGGCTTTCTTGAACGGttcttgccgc	osa-miR396d	TCCACAGGCTTTCTTGAACGG	3'	Diff	(((.((((....))))...............(((((((..(((((((.(((.(((((.((((((.(((..((.((((.(((((((((....)).))).........)))).)))).)))))..)))))).))))).))).(((.......)))....)).)))))...))))))).)))..	144	74	-80.2	0.6	56.3	42.7333	52.4124	45.903	middle
116	145	osa-miR396a-3p_R+1	GTTCAATAAAGCTGTGGGAAA	21	chr02	+	34280384	34280537	ctttgtgatcTTCCACAGCTTTCTTGAACTGcacgcatgatgaataatccctttggttaattgtgatctggtctctgagagatcgtagttagactcgatcggttgcattggcatcagagagagcaGTTCAATAAAGCTGTGGGAAAttgcagag	1	osa-MIR396a,	osa-MIR396a	ctttgtgatcTTCCACAGCTTTCTTGAACTGcacgcatgatgaataatccctttggttaattgtgatctggtctctgagagatcgtagttagactcgatcggttgcattggcatcagagagagcaGTTCAATAAAGCTGTGGGAAattgcagag	osa-miR396a-3p	GTTCAATAAAGCTGTGGGAA	3'	Diff	(((((..((.((((((((((((.(((((((((...((..((...(((((.....)))))))..))......(((((((..(((((.((.....)))))))...(((....))))))))))..))))))))).)))))))))))).))..)))))	154	43.5	-63.4	0.9	5	0.5	4.65475	0.537086	low
117	145	osa-miR396a-3p_R+1	GTTCAATAAAGCTGTGGGAAA	21	chr06	+	3669649	3669764	ctttgtggtcTTCCACAGCTTTCTTGAACTGcatctttgagagagattagcatccctatgtgtggattttgcttgcacgagtgtgcaGTTCAATAAAGCTGTGGGAAAttacagag	1	osa-MIR396b,	osa-MIR396b	ctttgtggtcTTCCACAGCTTTCTTGAACTGcatctttgagagagattagcatccctatgtgtggattttgcttgcacgagtgtgcaGTTCAATAAAGCTGTGGGAAattacagag	osa-miR396a-3p	GTTCAATAAAGCTGTGGGAA	3'	Diff	((((((..(.((((((((((((.((((((((((((((.(((..((((..((((......))))..))))..)))....))).))))))))))).)))))))))))).)..))))))	116	43.1	-50.6	1	5	0.5	4.65475	0.537086	low
124	158	osa-miR398a_L+4R-2	TAACTGTGTTCTCAGGTCACCCC	23	chr10	-	9216250	9216364	gctgaacccagaGGAGTGGTACTGAGAACACAGGtgccaatacaatgtatggtgagctactgtataatggagtaattctgTAACTGTGTTCTCAGGTCACCCCtttgggtttctt	1	osa-MIR398a,	osa-MIR398a	gctgaacccagaggagtggtactgagaacacaggtgccaatacaatgtatggtgagctactgtataatggagtaattctgtaacTGTGTTCTCAGGTCACCCCTTtgggtttctt	osa-miR398a	TGTGTTCTCAGGTCACCCCTT	3'	Diff	...(((((((((((.(((...((((((((((((.(((........((((..(((...)))..))))..(((....))).))).))))))))))))..))).)))))))))))...	109	45.2	-49.6	1	0	1	0	1.07417	low
129	163	osa-miR399j_R-1	TGCCAAAGGAGAGTTGCCCT	20	chr04	+	28873121	28873226	agtccagtttcagggctcctctctcttggcagggagcatgtgaagtcttttgtagctcactcattttcagccctcTGCCAAAGGAGAGTTGCCCTaaaactggact	1	osa-MIR399j,	osa-MIR399j	agtccagtttcagggctcctctctcttggcagggagcatgtgaagtcttttgtagctcactcattttcagccctcTGCCAAAGGAGAGTTGCCCTAaaactggact	osa-miR399j	TGCCAAAGGAGAGTTGCCCTA	3'	Diff	((((((((((.(((((..(((((..(((((((((.((..(((((((........)))...)))).....)).)))))))))..)))))..))))).))))))))))	106	50	-55.6	1.1	5	3.5	4.65475	3.7596	low
132	166	osa-miR408-5p_L+1R-1_1ss11GT	ACAGGGATGATGCAGAGCATG	21	chr01	+	12301661	12301873	gggagttctgtgattggagaggagaggagACAGGGATGAGGCAGAGCATGggatggggctatcaacagatgtagattattccttgcacaagagatgatgatgagctgtgaatgagttctgagagatggctggtgttgttgttgctccctcccCTGCACTGCCTCTTCCCTGGCtcccctgcacacctctctctctctctctctctctctgtgt	1	osa-MIR408,	osa-MIR408	gggagttctgtgattggagaggagaggagaCAGGGATGAGGCAGAGCATGGgatggggctatcaacagatgtagattattccttgcacaagagatgatgatgagctgtgaatgagttctgagagatggctggtgttgttgttgctccctcccCTGCACTGCCTCTTCCCTGGCtcccctgcacacctctctctctctctctctctctctgtgt	osa-miR408-5p	CAGGGATGAGGCAGAGCATGG	5'	Diff	(((((......((..((((((((((((...((((((.(((((((.(((.((((.(((((...((((((...((((((((..(((....)))..)))))...(((((.......)))))..........)))...))))))..))))).)))).))).))))))).))))))((......))...)))))).)))))).))...))))).....	141	52.6	-88.1	0.8	25	25	23.2737	26.8543	middle
133	168	osa-miR416_L+1R+2_1ss10CA	GTGTTCGTCAGTACACTGTTCATC	24	chr04	+	17456166	17456274	gatgaggagtatgaatagaaagaattagaaaagctacggtggttgttgagcagcgccaaaaaaaactctgctttgctctgtttctGTGTTCGTCCGTACACTGTTCATC	1	osa-MIR416,	osa-MIR416	gatgaggagtatgaatagaaagaattagaaaagctacggtggttgttgagcagcgccaaaaaaaactctgctttgctctgtttctgTGTTCGTCCGTACACTGTTCAtc	osa-miR416	TGTTCGTCCGTACACTGTTCA	3'	Diff	(((((((.(((((....(((((((..((((((((...(((..((.(((.((...))))).))..)))..)))))..)))..))))...)))...))))).))..)))))	109	42.2	-22.1	0.5	1	0	0.930949	0	low
149	196	osa-miR530-5p_R+1	TGCATTTGCACCTGCACCTAC	21	chr04	-	8303538	8303694	gtgatagagcTGCATTTGCACCTGCACCTACagagaggaagatgaagcagcaagctagcaatacgtgcttgatcgctatacgctagcttcttgcacacaatgttgttcctggtctcttcctgatccctAGGTGCAGAGGCAGATGCAACtatgtcat	1	osa-MIR530,	osa-MIR530	gtgatagagcTGCATTTGCACCTGCACCTAcagagaggaagatgaagcagcaagctagcaatacgtgcttgatcgctatacgctagcttcttgcacacaatgttgttcctggtctcttcctgatccctAGGTGCAGAGGCAGATGCAACtatgtcat	osa-miR530-5p	TGCATTTGCACCTGCACCTA	5'	Diff	((((((.((.(((((((((..(((((((((..((.(((((((.((..(((..(((.((((....((((..((..((((.....)))).))..))))....))))))).))).)))))))))..))..)))))))))..))))))))).)).))))))	157	48.4	-67.9	0.9	2341	6880	2179.35	7390.31	high
150	198	osa-miR531a_R-5	CTCGCCGGGGCTGCGTGCC	19	chr01	-	833931	833999	ccgagccttgCTCGCCGGGGCTGCGTGCCgccaTAGCTGGTGCGCATCCCCGTCGAGCgttgctcgacg	1	osa-MIR531b,	osa-MIR531b	ccgagccttgCTCGCCGGGGCTGCGTGCCGCCATagctggtgcgcatccccgtcgagcgttgctcgacg	osa-miR531a	CTCGCCGGGGCTGCGTGCCGCCAT	5'	Diff	.(((((..((((((.(((((.((((..((((....)).))..)))).))))).))))))..)))))...	65	72.5	-46.8	0.9	8.5	3	7.91307	3.22252	low
151	198	osa-miR531a_R-5	CTCGCCGGGGCTGCGTGCC	19	chr08	-	1220358	1220438	ggcgccgccgagccttgCTCGCCGGGGCTGCGTGCCgccatagctggcgcgcATCCCCGTCGAGCGTTGCTCgacggtgcc	1	osa-MIR531a,	osa-MIR531a	ggcgccgccgagccttgCTCGCCGGGGCTGCGTGCCGCCATagctggcgcgcatccccgtcgagcgttgctcgacggtgcc	osa-miR531a	CTCGCCGGGGCTGCGTGCCGCCAT	5'	Diff	(((((((.(((((..((((((.(((((.((((((((((....)).)))))))).))))).))))))..))))).)))))))	81	76.5	-63.6	1	8.5	3	7.91307	3.22252	low
160	216	osa-miR812s_1ss11AG	AAGACGGACAGTCAAACGTTGGAC	24	chr03	-	6033231	6033401	tgggttttcgtgtacaacatgatcgtTCGTCTTATTTGAAAATTTtatgaaaaaattaaaaaaatcacacataaagtactattcatattttatcatccaataataataaaaatactaatcacaaaagaatttttaatAAGACGGACAATCAAACGTTGGACacagaaattc	1	osa-MIR812s,	osa-MIR812s	tgggttttcgtgtacaacatgatcgttcgtcttatttgaaaattttatgaaaaaattaaaaaaatcacacataaagtactattcatattttatcatccaataataataaaaatactaatcacaaaagaatttttaatAAGACGGACAATCAAACGTTGGACacagaaattc	osa-miR812s	AAGACGGACAATCAAACGTTGGAC	3'	Diff	.(..(((..((((.((((.((((.((((((((((((.(((((((((.(((..............)))...((((((((.......))))))))................................))))))))))))))))))))).))))...)))).))))..)))..)	170	25.1	-36	0.8	44.8333	44.5	41.7376	47.8007	middle
163	222	osa-miR812v_L-1R-2_1ss15AG	TGGCTGCACTTAAGATGGGAC	21	chr05	-	18432835	18433066	actgcatcctccgttccaattttagtgaaaccataagtttccgtgcttaattttaactgtttattttatttaaattttttttataattAGTATTTTTGTTGTTATGAGATGAtaaaacataagtattactttatgcgtgacttatgtttttattttttttcaaataaaaaggacgattaaagttagatataaaaactcaTGGCTGCACTTAAAATGGGACggagagagtact	1	osa-MIR812v,	osa-MIR812v	actgcatcctccgttccaattttagtgaaaccataagtttccgtgcttaattttaactgtttattttatttaaattttttttataattagtatttttgttgttatgagatgataaaacataagtattactttatgcgtgacttatgtttttattttttttcaaataaaaaggacgattaaagttagatataaaaactcATGGCTGCACTTAAAATGGGACGGagagagtact	osa-miR812v	ATGGCTGCACTTAAAATGGGACGG	3'	Diff	..(((.((((((((((((.(((.((((...((((.(((((..(((..(((((((((..(((..((((((((.......(((((((((.............)))))))))....(((((((((((..(((.......))))))))))))))...........))))))))..)))..)))))))))..)))..))))).))))...)))).))).)))))))))).)))))..	31	26.7	-63.6	1	31.3333	27.25	29.1697	29.2712	middle
175	246	osa-miR812n-3p_R+1	ACGGAAAATCATGGCTGCACTTAAT	25	chr11	-	8663581	8663797	tgttttattttaagtgtaaccataaaatttcatgcccaattttgatcgttcatcttatttggatttttttataattaatatttttattattATGAGATAATAAGACATGAATAGTtactttatttgtaacttacgtttttaatttttttaagttttttaaaagacggacggtcaaagttgatcACGGAAAATCATGGCTGCACTTAAAaatgggaca	1	osa-MIR812u,	osa-MIR812u	tgttttattttaagtgtaaccataaaatttcatgcccaattttgatcgttcatcttatttggatttttttataattaatatttttattattatgagataataagacatgaatagttactttatttgtaacttacgtttttaatttttttaagttttttaaaagacggacggtcaaagttgatcACGGAAAATCATGGCTGCACTTAAaaatgggaca	osa-miR812n-3p	ACGGAAAATCATGGCTGCACTTAA	3'	Diff	.(((..((((((((((((.((((....((((.((..(((((((((((((((.((((..........(((((((((.((((....)))))))))))))...(((((.(((...((((((.......))))))..))))))))...................)))).)))))))))))))))..)).))))....)))).))))))))))).)..))).	41	24.9	-58.1	1.1	7.16667	3.5	6.6718	3.7596	low
180	255	osa-miR815a_L+1R+2	GAAGGGGATTGAGGAGATTGGGAA	24	chr07	-	5426885	5426987	cttctcctctcttctctcCTCCACCTCAGCATTTAGCCGGCTtatagcctatacttcctctaagggtgtgtttgaggaGAAGGGGATTGAGGAGATTGGGAAg	1	osa-MIR815c,	osa-MIR815c	cttctcctctcttctctcctccacctcagcatttagccggcttatagcctatacttcctctaagggtgtgtttgaggagAAGGGGATTGAGGAGATTGGGaag	osa-miR815a	AAGGGGATTGAGGAGATTGGG	3'	Diff	((((((.(((((((((((((...((((((.........(((.....))).((((..((.....))..))))))))))...))))))..)))))))..))))))	103	49.5	-36.9	0.7	18.5	7.5	17.2226	8.05629	middle
184	261	osa-miR818a_L+2_1ss18GC	AAAATCCCTTATATTATCGGACGG	24	chr01	+	40415422	40415565	tccctccatcccatagtataagggatttgggaatgatgtGACATATCCTAGTATAATGAATCTggacaaaccgtctgtccaaattcattgtcctagtatgtgtcacatctactcAAAATCCCTTATATTATGGGACGGaaggga	1	osa-MIR818a,	osa-MIR818a	tccctccatcccatagtataagggatttgggaatgatgtgacatatcctagtataatgaatctggacaaaccgtctgtccaaattcattgtcctagtatgtgtcacatctactcaaAATCCCTTATATTATGGGACGGaaggga	osa-miR818a	AATCCCTTATATTATGGGACGG	3'	Diff	(((((((.(((((((((((((((((((((((...((((((((((((.((((.(((((((((.((((((.......)))))).))))))))).)))).))))))))))))..))).)))))))))))))))))))).))).))))	144	40.3	-85.1	1.5	4.95	9.05	4.6082	9.72126	low
185	261	osa-miR818a_L+2_1ss18GC	AAAATCCCTTATATTATCGGACGG	24	chr02	+	35928738	35928913	ataatatactcatttcgtcctatAATATAAGGGATTTTGAAGGGATGtgacacatcctagctataaccatatatctagacatagctaggaacatatatctagacatgctcttgtctagatatatgtgttatatctctccAAAATCCCTTATATTATGGGACGGatgaatatgttat	1	osa-MIR818c,	osa-MIR818c	ataatatactcatttcgtcctataatataagggattttgaagggatgtgacacatcctagctataaccatatatctagacatagctaggaacatatatctagacatgctcttgtctagatatatgtgttatatctctccaaAATCCCTTATATTATGGGACGGatgaatatgttat	osa-miR818a	AATCCCTTATATTATGGGACGG	3'	Diff	((((((((.(((.((((((((((((((((((((((((((.(((((((((((((.((((((((((................))))))))))..(((((((((((((......)))))))))))))))))))))))))).))))))))))))))))))))))))))))).))))))))	176	32.4	-95	1.7	4.95	9.05	4.6082	9.72126	low
186	264	osa-miR818a_L-1R+3_1ss14AG	ATCCCTTATATTGTGGGACGGAGG	24	chr02	+	4007190	4007302	cctccgTCCCATAATATAAGAGATTTTagatggatgtgatacatctcagtacaatgaatctgtactataatatatcatatccatccaaaATCCCTTATATTATGGGACGGAGG	1	osa-MIR818b,	osa-MIR818b	cctccgtcccataatataagagattttagatggatgtgatacatctcagtacaatgaatctgtactataatatatcatatccatccaaAATCCCTTATATTATGGGACGGagg	osa-miR818a	AATCCCTTATATTATGGGACGG	3'	Diff	((((((((((((((((((((.((((((.(((((((((((((.((...((((((.......))))))...)).))))))))))))).)))))).))))))))))))))))))))	113	35.4	-64.9	1.6	8.7	7.50833	8.09926	8.06524	low
190	271	osa-miR820a_R+1	TCGGCCTCGTGGATGGACCAGG	22	chr01	+	14130479	14130669	tgcgTCGGCCTCGTGGATGGACCAGGagctcaacattccttaaggttgttctttcaaacccatacaaggttccaccgcctgcattgttccaagagtgtcttggatgaaagtaggaagtggaaccttgttagggttggaacGAACTGCCTTAAGGAAGTCGATGCtccaggtccgtccaggaggacgactca	1	osa-MIR820a,	osa-MIR820a	tgcgTCGGCCTCGTGGATGGACCAGgagctcaacattccttaaggttgttctttcaaacccatacaaggttccaccgcctgcattgttccaagagtgtcttggatgaaagtaggaagtggaaccttgttagggttggaacgaactgccttaaggaagtcgatgctccaggtccgtccaggaggacgactca	osa-miR820a	TCGGCCTCGTGGATGGACCAG	5'	Diff	.(.((((.((((.((((((((((.(((((((.((.((((((((((..((((.(((.(((((..((((((((((((..(((((.((..((((((.....))))))..)).)))))..))))))))))))..))))).))).))))..)))))))))))).)).))))).)))))))))).)))).)))).).	189	51.3	-118.4	1.2	114.333	90.3333	106.439	97.0336	middle
191	271	osa-miR820a_R+1	TCGGCCTCGTGGATGGACCAGG	22	chr07	-	13120534	13120734	gtacatgcgTCGGCCTCGTGGATGGACCAGGagctcgacgttccttaaggccgttctttccgacccatacaaggttccgtcgcctgcattgttccaagagtgtcttggacgaaagcaggaagtggaaccttgttaaggtcggaacGAACTGCCTTAAGGAAGTCGATGCtttaggtccgtccacgaggacgacgcagctag	1	osa-MIR820b,	osa-MIR820b	gtacatgcgTCGGCCTCGTGGATGGACCAGgagctcgacgttccttaaggccgttctttccgacccatacaaggttccgtcgcctgcattgttccaagagtgtcttggacgaaagcaggaagtggaaccttgttaaggtcggaacgaactgccttaaggaagtcgatgctttaggtccgtccacgaggacgacgcagctag	osa-miR820a	TCGGCCTCGTGGATGGACCAG	5'	Diff	.....(((((((.(((((((((((((((..(((((((((.(((((((((((.((((.((((((((...(((((((((((...(((((.((((.(((((.....)))))))))..)))))...)))))))))))...)))))))).)))).)))))))))))))))).))))..))))))))))))))).))))))).....	191	54.7	-136.4	1.2	114.333	90.3333	106.439	97.0336	middle
192	271	osa-miR820a_R+1	TCGGCCTCGTGGATGGACCAGG	22	chr10	+	6928681	6928871	tgcgTCGGCCTCGTGGATGGACCAGGagctcgacattccttaaggtcgttctttccgacccatacaaggttccgctgcctgcattgttccaagagtgtcttggacaaaagcaggaagtggaaccttgttaaggtcggaacGAACTGCCTTAAGGAAGTCGATGCtccaggtccgtccacgaggacgacgca	1	osa-MIR820c,	osa-MIR820c	tgcgTCGGCCTCGTGGATGGACCAGgagctcgacattccttaaggtcgttctttccgacccatacaaggttccgctgcctgcattgttccaagagtgtcttggacaaaagcaggaagtggaaccttgttaaggtcggaacgaactgccttaaggaagtcgatgctccaggtccgtccacgaggacgacgca	osa-miR820a	TCGGCCTCGTGGATGGACCAG	5'	Diff	.((((((.(((((((((((((((.((((((((((.((((((((((..((((.((((((((...(((((((((((((.(((((.((((.(((((.....)))))))))..))))).)))))))))))))...)))))))).))))..))))))))))))))).))))).))))))))))))))).)))))).	189	54.5	-142.3	1.4	114.333	90.3333	106.439	97.0336	middle
197	283	osa-miR1319b_L-1R+1	CTTTAATATATTATAGGTGTCGGT	24	chr03	+	23399893	23400011	ataggtgccggttttttaaaaaaacccgacacCTTTAATATATTATAGGTGTCGGTaaattaaaaatcggcacctataaTAAATTATAGGTGTCGGTTTttttaaaaaccggcacctgt	1	osa-MIR1319b,	osa-MIR1319b	ataggtgccggttttttaaaaaaacccgacaCCTTTAATATATTATAGGTGTCGGtaaattaaaaatcggcacctataataaattataggtgtcggtttttttaaaaaccggcacctgt	osa-miR1319b	CCTTTAATATATTATAGGTGTCGG	5'	Diff	(((((((((((.((((((((((((.(((((((((.((((.((((((((((((((((.........)))))))))))))))).)))).))))))))))))))))))))))))))))))))	119	33.6	-71.3	1.8	0	3.5	0	3.7596	low
199	287	osa-miR1320-5p_L-1R+1	GGAACGGAGGAATTTTATAGG	21	chr06	-	5073507	5073602	ttaggcctactttGGAACGGAGGAATTTTATAGGatttttgcgggaattttaacagaTTCCTGTAAAATTCATTCGTTccaatgtagccctattag	1	osa-MIR1320,	osa-MIR1320	ttaggcctacttTGGAACGGAGGAATTTTATAGgatttttgcgggaattttaacagattccTGTAAAATTCATTCGTTCCAAtgtagccctattag	osa-miR1320-5p	TGGAACGGAGGAATTTTATAG	5'	Diff	.((((.((((.((((((((((.(((((((((((((..((((...(.....)..)))).))))))))))))).)))))))))).)))).))))....	91	36.5	-41.9	1.2	481	222	447.787	238.466	high
200	289	osa-miR1423-5p_L-2R+2	GCAACTACACGTTGGGCGCTCGAT	24	chr04	+	19715117	19715252	gcacaacactagtatttgggagGCAACTACACGTTGGGCGCTCGATccaggggtgggaaaatcgggcgcccacgttttccccacccccggatcgagcgcccaAGCGGTAGTTGTCTCCCAAATACTtgtgctgtgc	1	osa-MIR1423,	osa-MIR1423	gcacaacactagtatttgggAGGCAACTACACGTTGGGCGCTCGatccaggggtgggaaaatcgggcgcccacgttttccccacccccggatcgAGCGCCCAAGCGGTAGTTGTCtcccaaatacttgtgctgtgc	osa-miR1423-5p	AGGCAACTACACGTTGGGCGCTCG	5'	Diff	(((((.(((.((((((((((((((((((((.(((((((((((((((((.(((((((((((((.((....))..))))).)))))))).))))))))))))).)))))))))))))))))))))))).))).)))))	136	58.8	-104.3	1.3	4286	1203	3990.05	1292.23	high
204	296	osa-miR1428a-5p_R+1	CGTTTTGCAAATTCGCAGGCCC	22	chr01	+	13160777	13160896	ggttagtgCGTTTTGCAAATTCGCAGGCCCtatcttgtggtatgaactgagtacgcgatgatttatcctgcgtattgggggcttaccataagataaaGCCGTGAATTTGCAAAACGTTca	1	osa-MIR1428a,	osa-MIR1428a	ggttagtgCGTTTTGCAAATTCGCAGGCCctatcttgtggtatgaactgagtacgcgatgatttatcctgcgtattgggggcttaccaTAAGATAAAGCCGTGAATTTGcaaaacgttca	osa-miR1428a-5p	CGTTTTGCAAATTCGCAGGCC	5'	Diff	.......(((((((((((((((((.(((..((((((((((((....(..((((((((..((....)).))))))))..)....))))))))))))..))))))))))))))))))))...	110	44.2	-56	1.1	3	26.3333	2.79285	28.2865	middle
205	299	osa-miR1428b_R-2	TAAGATAATGCCATGAATT	19	chr01	+	25390346	25390469	ggttagtgcgctttgcgaattcacgggtctTATCTTGTGGTATGAACTGAGtacgtaatgatttatggtgcatattgggggcttaccaTAAGATAATGCCATGAATTcgcaaagcgttcaaacc	1	osa-MIR1428b,	osa-MIR1428b	ggttagtgcgctttgcgaattcacgggtcttatcttgtggtatgaactgagtacgtaatgatttatggtgcatattgggggcttaccaTAAGATAATGCCATGAATTCGcaaagcgttcaaacc	osa-miR1428b	TAAGATAATGCCATGAATTCG	3'	Diff	((((...((((((((((((((((..((..(((((((((((((....(..(((((((((....)))).))))...)..).....)))))))))))))..)).))))))))))))))))...))))	124	42.7	-55.2	1	2.2	5.5	2.04809	5.90795	low
206	299	osa-miR1428b_R-2	TAAGATAATGCCATGAATT	19	chr02	+	2535020	2535161	gcttcagtaggTTAGTGCACTTTGCGAATTCGcaggccctatcctgtggtatgaactgagtacgcgataatttatggtgcatattaggggcttaccaTAAGATAATGCCATGAATTcgcaaagtgttcaaacccactgaagt	1	osa-MIR1428c,	osa-MIR1428c	gcttcagtaggttagtgcactttgcgaattcgcaggccctatcctgtggtatgaactgagtacgcgataatttatggtgcatattaggggcttaccaTAAGATAATGCCATGAATTCGcaaagtgttcaaacccactgaagt	osa-miR1428b	TAAGATAATGCCATGAATTCG	3'	Diff	((((((((.((((...((((((((((((((((..(((..((((.(((((((....((((...(((.(((...))).)))....)))).....))))))).))))..))).))))))))))))))))...)))).))))))))	142	43.7	-62.4	1	2.2	5.5	2.04809	5.90795	low
207	299	osa-miR1428b_R-2	TAAGATAATGCCATGAATT	19	chr03	+	23077268	23077391	ggttagtgtactttgcgaattcacaggccctatattgtggtatgaactgagtacgcgatgatttatggtgcatattgggggcttaccaTAAGATAATGCCATGAATTcgcaaagtgttcaaacc	1	osa-MIR1428d,	osa-MIR1428d	ggttagtgtactttgcgaattcacaggccctatattgtggtatgaactgagtacgcgatgatttatggtgcatattgggggcttaccaTAAGATAATGCCATGAATTCGcaaagtgttcaaacc	osa-miR1428b	TAAGATAATGCCATGAATTCG	3'	Diff	((((....(((((((((((((((..(((..(((.((((((((....(..(...(((.(((...))).)))....)..).....)))))))).)))..))).)))))))))))))))....))))	124	41.9	-42.5	0.8	2.2	5.5	2.04809	5.90795	low
211	305	osa-miR1429-5p_R+3	GTAATATACTAATCCGTGCATCCA	24	chr08	-	2036953	2037072	GTAATATACTAATCCGTGCATCCAtcgtatatcttacacgtcatgtgaacgtgcatcggttcataatgttgtgtttataaatgttaatggtatgtgtggTTGCACGGGTTTGTATGTTGC	1	osa-MIR1429,	osa-MIR1429	GTAATATACTAATCCGTGCATccatcgtatatcttacacgtcatgtgaacgtgcatcggttcataatgttgtgtttataaatgttaatggtatgtgtgGTTGCACGGGTTTGTATGTTGc	osa-miR1429-5p	GTAATATACTAATCCGTGCAT	5'	Diff	(((((((((.((((((((((.(((.(..(((((..((((..(((((((((........)))))).)))..))))..............)))))..)))).)))))))))).)))))))))	120	38.3	-44.4	1	30	42	27.9285	45.1152	middle
211	306	osa-miR1429-3p_L-1R+1	TTGCACGGGTTTGTATGTTGC	21	chr08	-	2036953	2037072	GTAATATACTAATCCGTGCATCCAtcgtatatcttacacgtcatgtgaacgtgcatcggttcataatgttgtgtttataaatgttaatggtatgtgtggTTGCACGGGTTTGTATGTTGC	1	osa-MIR1429,	osa-MIR1429	GTAATATACTAATCCGTGCATccatcgtatatcttacacgtcatgtgaacgtgcatcggttcataatgttgtgtttataaatgttaatggtatgtgtgGTTGCACGGGTTTGTATGTTGc	osa-miR1429-3p	GTTGCACGGGTTTGTATGTTG	3'	Diff	(((((((((.((((((((((.(((.(..(((((..((((..(((((((((........)))))).)))..))))..............)))))..)))).)))))))))).)))))))))	120	38.3	-44.4	1	6	2	5.5857	2.14834	low
214	311	osa-miR1432-5p_R+1	ATCAGGAGAGATGACACCGACA	22	chr07	-	23401702	23401810	cctgtgATCAGGAGAGATGACACCGACAtcgccggaattcgttcttggtcttgtgccatgatgaattgatggtccgtttgatgCAGGTGTCATCTCCCCTGAACatagg	1	osa-MIR1432,	osa-MIR1432	cctgtgATCAGGAGAGATGACACCGACatcgccggaattcgttcttggtcttgtgccatgatgaattgatggtccgtttgatgCAGGTGTCATCTCCCCTGAACatagg	osa-miR1432-5p	ATCAGGAGAGATGACACCGAC	5'	Diff	((((((.(((((.(((((((((((..(((((.(((((((((((..((((.....)))).)))))))......))))..)))))..))))))))))).))))).))))))	109	50.5	-55.8	1	7295	5274	6791.28	5665.18	high
225	332	osa-miR1846e_L-1R+4	AACGAGGAGGCCGGGACCACCGG	23	chr09	-	13211437	13211505	cgcatccgccAACGAGGAGGCCGGGACCACCGGatccGGTGACTCCGGCCTCCTCGCCggcagatccgg	1	osa-MIR1846e,	osa-MIR1846e	cgcatccgcCAACGAGGAGGCCGGGACCAccggatccggtgactccggcctcctcgccggcagatccgg	osa-miR1846e	CAACGAGGAGGCCGGGACCA	5'	Diff	((.(((.(((..(((((((((((((..(((((....)))))..)))))))))))))..))).))).)).	68	73.9	-48.4	0.9	173	120	161.054	128.901	middle
230	341	osa-miR1848_L-2_1ss3TC	CCGCCGGCGCGCGCGTGCA	19	chr04	+	18131807	18131869	ccgcgggcccccTCGCCGGCGCGCGCGTGCAggtgtgCGCGCGGCCGTCGAGTGgctcctagg	1	osa-MIR1848,	osa-MIR1848	ccgcgggcccCCTCGCCGGCGCGCGCGTGCAggtgtgcgcgcggccgtcgagtggctcctagg	osa-miR1848	CCTCGCCGGCGCGCGCGTGCA	5'	Diff	((..(((((..((((.((((.((((((..(....)..)))))))))).)))).)))))...))	63	82.5	-40.4	0.8	6	2	5.5857	2.14834	low
240	357	osa-miR1861c_L-2R+1_1ss10AG	ATCTTGTGGCAAGAACTGAGT	21	chr02	+	20716174	20716280	cggtgttgcatattcttagacccgATCTTGTAGCAAGAACTGAGTagttcgttaactcgctacgcggTTCTTGTCACAAGACCGAGCCtgtgaatatgcaaaggtgg	1	osa-MIR1861c,	osa-MIR1861c	cggtgttgcatattcttagaccCGATCTTGTAGCAAGAACTGAGtagttcgttaactcgctacgcggttcttgtcacaagaccgagcctgtgaatatgcaaaggtgg	osa-miR1861c	CGATCTTGTAGCAAGAACTGAG	5'	Diff	((...((((((((((..((...((.((((((..(((((((((.(((((..........))))).)))))))))..)))))).))...))..))))))))))...)).	106	47.7	-42.2	0.8	1.5	1	1.39642	1.07417	low
241	359	osa-miR1861e_L-3R+2	TCTTGTGGCAAGAACTGAGTA	21	chr04	+	6536556	6536647	gcatattcttaggcccggTCTTGTGGCAAGAACTGAGTAgttcgttaactcgctacgcggTTCTTGTCACAAGACCGAGTCTgtgaatatgc	1	osa-MIR1861e,	osa-MIR1861e	gcatattcttaggccCGGTCTTGTGGCAAGAACTGAGtagttcgttaactcgctacgcggttcttgtcacaagaccgagtctgtgaatatgc	osa-miR1861e	CGGTCTTGTGGCAAGAACTGAG	5'	Diff	((((((((..((((.((((((((((((((((((((.(((((..........))))).)))))))))))))))))))).))))..))))))))	92	48.9	-56.2	1.2	5.16667	3.33333	4.8099	3.58057	low
242	359	osa-miR1861e_L-3R+2	TCTTGTGGCAAGAACTGAGTA	21	chr09	+	13532649	13532744	ttgcatattcttaggcccggTCTTGTGGCAAGAACTGAGTAgttcgttaactcgttacccggTTCTTGTCACAAGACCGAGTATatgaatatgcaa	1	osa-MIR1861m,	osa-MIR1861m	ttgcatattcttaggccCGGTCTTGTGGCAAGAACTGAGtagttcgttaactcgttacccggttcttgtcacaagaccgagtatatgaatatgcaa	osa-miR1861e	CGGTCTTGTGGCAAGAACTGAG	5'	Diff	((((((((((....((.((((((((((((((((((((.((((..((......)))))).)))))))))))))))))))).))....))))))))))	96	43.8	-52.6	1.3	5.16667	3.33333	4.8099	3.58057	low
250	370	osa-miR1861g_L-3R+2	TCTTGTGGCAAGAACTGAGTA	21	chr05	+	18668611	18668717	cggtgttgcatattcttaggcccagTCTTGTGGCAAGAACTGAGTAgttcgttaactcgctacgtggttcttgtcacaagatcgagcctgtgaatatgcaaagttgg	1	osa-MIR1861g,	osa-MIR1861g	cggtgttgcatattcttaggccCAGTCTTGTGGCAAGAACTGAGtagttcgttaactcgctacgtggttcttgtcacaagatcgagcctgtgaatatgcaaagttgg	osa-miR1861g	CAGTCTTGTGGCAAGAACTGAG	5'	Diff	((...((((((((((..((((...(((((((((((((((((..(((((..........)))))..)))))))))))))))))...))))..))))))))))...)).	106	46.7	-50.6	1	5.16667	3.33333	4.8099	3.58057	low
260	386	osa-miR1863b.2_L+1	TAGAGACTTGGCTGATGCATTACT	24	chr12	+	4867257	4867616	caatagcaatgcatcagttacgtttcctacATAGTTACATGGTATCAGAGCTGAaatcctaaaccaatgaatgtttatccagcaccaatcccctgctgctaggagctgtagctctcggggcagtacctaatccgctgctgatctgtttctagtcatgaaaagcactgtgatctgtaagtgcttgctgcatgccatggttttgcccaattctatggccatcgttggattcgtgacctgacagtgatgcaataatcagtgatggatttgtgttggctctacttggggttgaggatcttagctgttagctctgataccatgttaactgttTAGAGACTTGGCTGATGCATTACTtttggaaac	1	osa-MIR1863b,	osa-MIR1863b	caatagcaatgcatcagttacgtttcctacatagttacatggtatcagagctgaaatcctaaaccaatgaatgtttatccagcaccaatcccctgctgctaggagctgtagctctcggggcagtacctaatccgctgctgatctgtttctagtcatgaaaagcactgtgatctgtaagtgcttgctgcatgccatggttttgcccaattctatggccatcgttggattcgtgacctgacagtgatgcaataatcagtgatggatttgtgttggctctacttggggttgaggatcttagctgttAGCTCTGATACCATGTTAACTGTTtAGAGACTTGGCTGATGCATTACTtttggaaac	osa-miR1863b.2	AGAGACTTGGCTGATGCATTACT	3'	Diff	(((.((.((((((((((..(.((((.(((.((((((((((((((((((((((((.(((((.((((.......((....(((((((........(((((((.(((((....)))).)..)))))))...((((((..(((((((((((....(((((((((((((((..........))))))).......(((((((..((....))..)))))))..........))))))))..)))))..........))))))..)))))).)))))))....))....)))).)))))........)))))))))))))))))).)))))).))))))).)..)))))))))).)).))).....	355	44.2	-139.3	0.9	61.5	46.25	57.2534	49.6805	middle
263	391	osa-miR1865-3p_R-1	CGAAGAATCGCAGTCACTAGTTG	23	chr03	+	34000594	34000737	ctcgaactacTGCTAGTGATGGTGATTCTTCGACacagtattcggcgagttttgggcttcatcatgcggtgctcgacatggtgacgaagcctgaacttgccaaagactgtCGAAGAATCGCAGTCACTAGTTGtaatttgactc	1	osa-MIR1865,	osa-MIR1865	ctcgaactacTGCTAGTGATGGTGATTCTTCGACacagtattcggcgagttttgggcttcatcatgcggtgctcgacatggtgacgaagcctgaacttgccaaagactgtCGAAGAATCGCAGTCACTAGTTGTaatttgactc	osa-miR1865-3p	CGAAGAATCGCAGTCACTAGTTGT	3'	Diff	.(((((.(((..(((((((..((((((((((((((..((.((.(((((((.(..((((((((((((((.....)).))))))))...))))..)))))))).)).))))))))))))))))..)))))))..))).)))))...	140	47.9	-72.2	1	7	3	6.51665	3.22252	low
287	427	osa-miR1883a_R-5	ACCTGTGACGGGCCGAGAA	19	chr11	+	13523520	13523637	acccgtcactggtatctagtcACCTGTGACGGGCCGAGAAtggaacccgtcaaagggacacctctgacgggttccattctcgATCCGTCACAGGTGACTAGATGCCtgtgacggcccg	1	osa-MIR1883a,	osa-MIR1883a	acccgtcactggtatctagtcACCTGTGACGGGCCGAGAATGGAAcccgtcaaagggacacctctgacgggttccattctcgatccgtcacaggtgactagatgcctgtgacggcccg	osa-miR1883a	ACCTGTGACGGGCCGAGAATGGAA	5'	Diff	..(((((((.((((((((((((((((((((((..((((((((((((((((((.(((....))).))))))))))))))))))..)))))))))))))))))))))).)))))))....	112	58.5	-101.7	1.5	159.5	74	148.486	79.4888	middle
288	427	osa-miR1883a_R-5	ACCTGTGACGGGCCGAGAA	19	chr11	-	9367993	9368128	cggttgcagcccgtcacaggtatctagtcACCTGTGACGGGCCGAGAAtggaatccgtcaaaggaacacacctttgtcagattctacttcctgcccatcaCAGGTGACTAGATACCTGTGACGGgccgcaacttac	1	osa-MIR1883b,	osa-MIR1883b	cggttgcagcccgtcacaggtatctagtcACCTGTGACGGGCCGAGAATGGAAtccgtcaaaggaacacacctttgtcagattctacttcctgcccatcacaggtgactagatacctgtgacgggccgcaacttac	osa-miR1883a	ACCTGTGACGGGCCGAGAATGGAA	5'	Diff	.((((((.(((((((((((((((((((((((((((((.((((...((((((((((...((((((......))))))...))))))).)))..)))).))))))))))))))))))))))))))))).))))))...	132	53.7	-95.6	1.3	159.5	74	148.486	79.4888	middle
290	431	osa-miR2090_R+2	AACTCTGATTCTAGAATTTTTGCG	24	chr01	-	38764289	38764391	attattAACTCTGATTCTAGAATTTTTGCGttaaagcgaggacgagaacgaaaaacactgtaagacactttaacgcAAAAATTCCAGAATCGGATCCTtatcc	1	osa-MIR2090,	osa-MIR2090	attattAACTCTGATTCTAGAATTTTTGcgttaaagcgaggacgagaacgaaaaacactgtaagacactttaacgcaaaaattccagaatcggatccttatcc	osa-miR2090	AACTCTGATTCTAGAATTTTTG	5'	Diff	.........(((((((((.(((((((((((((((((.....(((..............)))......))))))))))))))))).))))))))).........	85	35.9	-32.7	0.9	41	34	38.1689	36.5219	middle
294	437	osa-miR2103_L+2R-3	TTTTTCCCTCTCCGTGCGCGC	21	chr12	-	16852565	16852637	cggcgccTTTTTCCCTCTCCGTGCGCGCtcgccggccggcgaggatggaTGCCGGGAGGGAGAGACAAGAGgc	1	osa-MIR2103,	osa-MIR2103	cggcgccttTTTCCCTCTCCGTGCGCGCTCGccggccggcgaggatggatgccgggagggagagacaagaggc	osa-miR2103	TTTCCCTCTCCGTGCGCGCTCG	5'	Diff	....((((((((((((((((((.((..((((((....))))))..)).)))..)))))))))).....)))))	69	71.2	-35.3	0.7	29	20	26.9975	21.4834	middle
295	440	osa-miR2106_L+3R+1	TGGCCGAGGTTTTCTGGATACATTC	25	chr02	-	23768609	23768694	tgcgagAAGGATGTTCCGAGAATCTCGTACgccggtgaggtttcccgtgatcTGGCCGAGGTTTTCTGGATACATTCaacgcggaa	1	osa-MIR2106,	osa-MIR2106	tgcgagaaggatgttccgagaatctcgtacgccggtgaggtttcccgtgatctggCCGAGGTTTTCTGGATACATTcaacgcggaa	osa-miR2106	CCGAGGTTTTCTGGATACATT	3'	Diff	((((....(((((((((((((((((((...(((((...((....)).....))))))))))))))).))).))))))..))))...	83	53.5	-33.3	0.7	85	21	79.1307	22.5576	middle
310	457	osa-miR2118p_R-2_1ss3CT	TTTCCGATGCCTCCCATGCC	20	chr11	-	7807433	7807606	gtgggtcaggaagaggaagaaaagagtacctaagagtagtgggcatgggaacatggaggaaagttcaaactcttcttcccctctaaattaggggggtcgacttgttttgatgttTTCCCGATGCCTCCCATGCCtattgtccttaggtgctccttcctcttccctttggcacac	1	osa-MIR2118p,	osa-MIR2118p	gtgggtcaggaagaggaagaaaagagtacctaagagtagtgggcatgggaacatggaggaaagttcaaactcttcttcccctctaaattaggggggtcgacttgttttgatgttTTCCCGATGCCTCCCATGCCTAttgtccttaggtgctccttcctcttccctttggcacac	osa-miR2118p	TTCCCGATGCCTCCCATGCCTA	3'	Diff	(((.(((((((((((((((....(((((((((((..((((((((((((((.(((((.(((((..((((((...((..((((((((...))))))))..))...).)))))..))))))).)))..))))))))))))))..))))))))))))))))))))))...)))).)))	174	48.9	-92	1.1	3	0	2.79285	0	low
319	471	osa-miR2864.1_L-2R+2	TTGCTGCCCTTGTTTTGCATT	21	chr12	-	25664721	25664821	tctattcagcttTTGCTGCCCTTGTTTTGCATTgtataggtatagcaatatgccattctgtagtggcatacctctACAGTGCAAAACAAGGACAACAAGag	1	osa-MIR2864,	osa-MIR2864	tctattcagcTTTTGCTGCCCTTGTTTTGCAttgtataggtatagcaatatgccattctgtagtggcatacctctacagtgcaaaacaaggacaacaagag	osa-miR2864.1	TTTTGCTGCCCTTGTTTTGCA	5'	Diff	.........((((((.((.(((((((((((((((((.(((((........((((((......))))))))))).))))))))))))))))).)).))))))	92	40.6	-45.3	1.1	14	34	13.0333	36.5219	middle
322	476	osa-miR2867-5p_R+2	TGTGCCATCCCACACATCCCGATC	24	chr11	+	16277650	16277750	caattgacggcgTGTGCCATCCCACACATCCCGATCatggcgtgtgacacaactggatgtgcgtgccacgaCCAGGACGTGTGGGATGGCAcatgttgtca	1	osa-MIR2867,	osa-MIR2867	caattgacggcgTGTGCCATCCCACACATCCCGAtcatggcgtgtgacacaactggatgtgcgtgccacgaCCAGGACGTGTGGGATGGCAcatgttgtca	osa-miR2867-5p	TGTGCCATCCCACACATCCCGA	5'	Diff	....((((..(((((((((((((((((.(((...((.(((((..((.((((......))))))))))).))...))).)))))))))))))))))..))))	97	57.4	-58	1	4	3	3.7238	3.22252	low
326	484	osa-miR2871a-5p_L+1R-4	TGACCGTAGAAACTAGCATAG	21	chr05	+	3877013	3877133	catggTGACCGTAGAAACTAGCATAGaaaaaagtagatatctcaagtgactttgttcatttacgttgggatagacaagtaactaccttttcTATTTTAGTTTCTATGGTCACtttggtggc	1	osa-MIR2871a,	osa-MIR2871a	catggtGACCGTAGAAACTAGCATAGAAAAaagtagatatctcaagtgactttgttcatttacgttgggatagacaagtaactaccttttcTATTTTAGTTTCTATGGTCACtttggtggc	osa-miR2871a-5p	GACCGTAGAAACTAGCATAGAAAA	5'	Diff	((..((((((((((((((((..((((((((..((((.((((((((((((..........)))).)))))))).........)))).))))))))..))))))))))))))))..)).....	116	36.4	-43.1	1	208.833	183	194.413	196.574	middle
327	484	osa-miR2871a-5p_L+1R-4	TGACCGTAGAAACTAGCATAG	21	chr05	+	3876822	3877257	catcgatatggctgcaagactgtttgcgattccccatgaaatccaaatatggaaatcaaaaggcttgaagtagatactgttggcatacacacaaccatagagttcatcttcagaaccaaatccacgttcttgaaaatatgaggagggtgctgctggaagaacaacaatcgctcatcgtgatggctgcccaccatggTGACCGTAGAAACTAGCATAGaaaaaagtagatatctcaagtgactttgttcatttacgttgggatagacaagtaactaccttttctattttagtttctatggtcactttggtggcagccatgatagacagaaacaaaggctcaccgatgaaacccaggacttgctctacttcaagcttattgttttctatattctggatttc…	1	osa-MIR5794,	osa-MIR5794	catcgatatggctgcaagactgtttgcgattccccatgaaatccaaatatggaaatcaaaaggcttgaagtagatactgttggcatacacacaaccatagagttcatcttcagaaccaaatccacgttcttgaaaatatgaggagggtgctgctggaagaacaacaatcgctcatcgtgatggctgcccaccatggtGACCGTAGAAACTAGCATAGAAAAaagtagatatctcaagtgactttgttcatttacgttgggatagacaagtaactaccttttcTATTTTAGTTTCTATGGTCACtttggtggcagccatgatagacagaaacaaaggctcaccgatgaaacccaggacttgctctacttcaagcttattgttttctatattctggatttc…	osa-miR2871a-5p	GACCGTAGAAACTAGCATAGAAAA	5'	Diff	(((.(((((.((((...((((..(...((((((.((.((((((((((((((((((.(((.((((((((((((((....((((.........))))....((((((...((((((((.........)))).))))..........((((..((.((......)).)).....((((((..(((((((.((((((..((((((((((((((((..((((((((..((((.((((((((((((..........)))).)))))))).........)))).))))))))..))))))))))))))))..)))))))))))))........((.........))..)))))).)))).))))))..)))))))))))))).))).)))))))))).))))))))…	139	41.3	-165.1	0.9	208.833	183	194.413	196.574	middle
329	489	osa-miR2873b_R+3	TTGGACTTGAGATTTGGTATGAAT	24	chr02	+	18974743	18974902	tacattcccaccaaatatcaagttcaaactcaactttatTTAGGAGTAACAGAAAAGACAttttgggtgaatggtaacatgacactattcacctagaatttctcttttttgtttctctcaaatgaagctaagtTTGGACTTGAGATTTGGTATGAATgta	1	osa-MIR2873b,	osa-MIR2873b	tacattcccaccaaatatcaagttcaaactcaactttatttaggagtaacagaaaagacattttgggtgaatggtaacatgacactattcacctagaatttctcttttttgtttctctcaaatgaagctaagtTTGGACTTGAGATTTGGTATGaatgta	osa-miR2873b	TTGGACTTGAGATTTGGTATG	3'	Diff	(((((((..(((((((.(((((((((((((...((((((((..(((.(((((((((((.((((((((((((((((........))))))))))))))))...))))))))))).)))..))))))))...))))))))))))).)))))))..)))))))	160	32.5	-75.7	1.5	12	13.5	11.1714	14.5013	middle
330	491	osa-miR2873c_L+1R+1	TCAAATGAAGTTGAGTTTGGACT	23	chr07	+	27503433	27503554	ttaccaaaactcaactttatatgggagtaaaaaaaggataaaTTTCGGGTGAATAGTGACagggtattattcatttgaaatttgttatttttgtttctaTCAAATGAAGTTGAGTTTGGACA	1	osa-MIR2873c,	osa-MIR2873c	ttaccaaaactcaactttatatgggagtaaaaaaaggataaatttcgggtgaatagtgacagggtattattcatttgaaatttgttatttttgtttctatCAAATGAAGTTGAGTTTGGACa	osa-miR2873c	CAAATGAAGTTGAGTTTGGAC	3'	Diff	...((.((((((((((((((.((..((...(((((..(((((((((..((((((((((......))))))))))..)))))))))..)))))....))..)).))))))))))))))))...	116	28.7	-45.3	1.3	4	1.5	3.7238	1.61126	low
334	499	osa-miR2876-3p_L-2R+3	CCTATATGAACACTGTTGCCAG	22	chr06	-	17008975	17009155	tttttgaggaaattgctGGCAGCACTGTTTATATAGAAATTtctgtaaaataattgctcctgagcttgtgtttgtcataaatgttagttgttactgtagatgtttctttccttaaaagtttccctaaacattcttgcttgtttacaggaattCCTATATGAACACTGTTGCCAGcaatttg	1	osa-MIR2876,	osa-MIR2876	tttttgaggaAATTGCTGGCAGCACTGTTTAtatagaaatttctgtaaaataattgctcctgagcttgtgtttgtcataaatgttagttgttactgtagatgtttctttccttaaaagtttccctaaacattcttgcttgtttacaggaaTTCCTATATGAACACTGTTGCcagcaatttg	osa-miR2876-3p	TTCCTATATGAACACTGTTGC	3'	Diff	.........(((((((((((((((.(((((((((((.((((((((((((......((..((((..(((((.....)))))...))))..))....((((((((((((((.....)))).......)))))))..)))...)))))))))))).))))))))))).))))))))))))))).	171	33.1	-57.9	1	46	51	42.8237	54.7828	middle
340	509	osa-miR2907a_L-1R-3_1ss9AG	GCAGCCGGGCGAGGGCCT	18	chr03	+	23598551	23598615	gagcagctctctctccgcccacttggccaccacgcgGCAGCCGAGCGAGGGCCTcggggcagctt	1	osa-MIR2907a,	osa-MIR2907a	gagcagctctctctccgcccacttggccaccacgcGGCAGCCGAGCGAGGGCCTCGGggcagctt	osa-miR2907a	GGCAGCCGAGCGAGGGCCTCGG	3'	Diff	((((.(((((......((((.((((((..((....))..))))))...))))...))))).))))	65	72.3	-26.7	0.6	0	0.25	0	0.268543	low
341	509	osa-miR2907a_L-1R-3_1ss9AG	GCAGCCGGGCGAGGGCCT	18	chr11	+	7278025	7278089	gagcacctctccctccgcccgctcggccaccacgtgGCAGCCGAGCGAGGGCCTcggggcagctc	1	osa-MIR2907b,	osa-MIR2907b	gagcacctctccctccgcccgctcggccaccacgtGGCAGCCGAGCGAGGGCCTCGGggcagctc	osa-miR2907a	GGCAGCCGAGCGAGGGCCTCGG	3'	Diff	((((.....((((...(((((((((((..((....))..)))))))..))))...))))..))))	65	76.9	-32.3	0.6	0	0.25	0	0.268543	low
342	509	osa-miR2907a_L-1R-3_1ss9AG	GCAGCCGGGCGAGGGCCT	18	chr11	+	11906614	11906701	gcgcgGCAGCCGAGCGAGGGCCTcggggcgaagccgcgggagagcccgagggggtgacgtcatgccccgaggcccccccctcccgcgc	1	osa-MIR2907c,	osa-MIR2907c	gcgcGGCAGCCGAGCGAGGGCCTCGGggcgaagccgcgggagagcccgagggggtgacgtcatgccccgaggcccccccctcccgcgc	osa-miR2907a	GGCAGCCGAGCGAGGGCCTCGG	5'	Diff	((((((.....(((...(((((((((((((...((.((((....)))).)).((.....)).)))))))))))))....)))))))))	88	81.8	-53	0.7	0	0.25	0	0.268543	low
343	509	osa-miR2907a_L-1R-3_1ss9AG	GCAGCCGGGCGAGGGCCT	18	chr12	+	12115090	12115155	gaggcacccctatctccacccacgcggccgccacatgGCAGCCGAGCGAGGGCCTcggggtaactc	1	osa-MIR2907d,	osa-MIR2907d	gaggcacccctatctccacccacgcggccgccacatGGCAGCCGAGCGAGGGCCTCGGggtaactc	osa-miR2907a	GGCAGCCGAGCGAGGGCCTCGG	3'	Diff	(((..(((((........(((.((((((.(((....))).)))..))).)))....)))))..)))	66	71.2	-30.2	0.6	0	0.25	0	0.268543	low
348	516	osa-miR2932_R+5_1ss13AG	AGTATGCCCACTGCCTATCAAACC	24	chr10	+	10556623	10556762	aaagagtatattaaatctctcatcgtttctcatgtagtgtgcAAAGCAGGACCAGGGAACTTACTTatgcggctacaacgtatgcgAGTATGCCCACTACCTATCAAACCaaatatgcaccacacgagagcttgatgtac	1	osa-MIR2932,	osa-MIR2932	aaagagtatattaaatctctcatcgtttctcatgtagtgtgcaaagcaggaccagggaacttacttatgcggctacaacgtatgcgAGTATGCCCACTACCTATCaaaccaaatatgcaccacacgagagcttgatgtac	osa-miR2932	AGTATGCCCACTACCTATC	3'	Diff	..((((..........))))(((((.(((((.(((.((((((...)).((....(((....((((((((((.......)))))..)))))..)))....))...............)))).))).)))))..)))))...	53	42.9	-30.6	0.5	0	1	0	1.07417	low
349	517	osa-miR3979-5p_R+1	TCTCTCTCTCCCTTGAAGGCT	21	chr11	+	19480150	19480263	ggttttcttggaTCTCTCTCTCCCTTGAAGGCTatctcatggaggtttgatgtacaccattgttgcctaagaaactgagaaagccttcgggggaggagagaagccaagcaagcc	1	osa-MIR3979,	osa-MIR3979	ggttttcttggaTCTCTCTCTCCCTTGAAGGCtatctcatggaggtttgatgtacaccattgttgcctaagaaactgagaaagcCTTCGGGGGAGGAGAGAAGCcaagcaagcc	osa-miR3979-5p	TCTCTCTCTCCCTTGAAGGC	5'	Diff	(((((.(((((.((((((.(((((..(((((((.(((((...((((..((((.....))))...)))).......))))).)))))))..)))))))))))..))))).)))))	114	49.1	-58.3	1	8	3	7.44759	3.22252	low
351	519	osa-miR3982-5p_L+2R+1	TGGCGCTCCACGTAGGCAACAATT	24	chr11	-	1384740	1384958	cgatgTGGCGCTCCACGTAGGCAACAATTttgcatccggcccccttttgcaggacagcgtggtggtaatattgtacttagcccctttgagccacagtaccaccccgaaactccccgaaatccccaaatccctcctccctcacaggagctcaaaggagctaagtgcaatttttggatgaggctggacgcaaaaTAGTTGCCTACATGGAGCGCCacgtcg	1	osa-MIR3982,	osa-MIR3982	cgatgtgGCGCTCCACGTAGGCAACAATtttgcatccggcccccttttgcaggacagcgtggtggtaatattgtacttagcccctttgagccacagtaccaccccgaaactccccgaaatccccaaatccctcctccctcacaggagctcaaaggagctaagtgcaatttttggatgaggctggacgcaaaatAGTTGCCTACATGGAGCGCCAcgtcg	osa-miR3982-5p	GCGCTCCACGTAGGCAACAAT	5'	Diff	(((((((((((((((.(((((((((.(((((((.(((((((((((..(((......))).)).))....((((((((((((.(((((((((.............((........))...............((((.......))))))))))))).))))))))))))..........))))))).))))))).))))))))).)))))))))))))))	219	53.9	-107.1	0.9	8	3	7.44759	3.22252	low
351	520	osa-miR3982-3p_L+1R-1	TAGTTGCCTACATGGAGCGCC	21	chr11	-	1384740	1384958	cgatgTGGCGCTCCACGTAGGCAACAATTttgcatccggcccccttttgcaggacagcgtggtggtaatattgtacttagcccctttgagccacagtaccaccccgaaactccccgaaatccccaaatccctcctccctcacaggagctcaaaggagctaagtgcaatttttggatgaggctggacgcaaaaTAGTTGCCTACATGGAGCGCCacgtcg	1	osa-MIR3982,	osa-MIR3982	cgatgtgGCGCTCCACGTAGGCAACAATtttgcatccggcccccttttgcaggacagcgtggtggtaatattgtacttagcccctttgagccacagtaccaccccgaaactccccgaaatccccaaatccctcctccctcacaggagctcaaaggagctaagtgcaatttttggatgaggctggacgcaaaatAGTTGCCTACATGGAGCGCCAcgtcg	osa-miR3982-3p	AGTTGCCTACATGGAGCGCCA	3'	Diff	(((((((((((((((.(((((((((.(((((((.(((((((((((..(((......))).)).))....((((((((((((.(((((((((.............((........))...............((((.......))))))))))))).))))))))))))..........))))))).))))))).))))))))).)))))))))))))))	219	53.9	-107.1	0.9	24	45	22.3428	48.3378	middle
352	521	osa-miR5072_L-4	TCCCCAGCGGAGTCGCCA	18	chr06	-	17458695	17458770	gctgaatagatcgatTCCCCAGCGGAGTCGCCAaaaatcgtgttggcaaCTTTTTTGACAAGTCGACAAGCACgat	1	osa-MIR5072,	osa-MIR5072	gctgaatagatCGATTCCCCAGCGGAGTCGCCAaaaatcgtgttggcaacttttttgacaagtcgacaagcacgat	osa-miR5072	CGATTCCCCAGCGGAGTCGCCA	5'	Diff	(((.......((((((...(((..((((.(((((........))))).))))..)))...))))))..))).....	71	47.4	-19.4	0.5	390	767	363.07	823.89	high
353	523	osa-miR5073_R+1_1ss20AT	GTTTGGTGAATCGGAAACTTTTTT	24	chr08	+	19020495	19020601	ataagaattaGTTTGGTGAATCGGAAACTATTTTtcaattttatagaaaaagtccatgtaattttatgatcaataatagttttcgttttccccaaaccgtctaaact	1	osa-MIR5073,	osa-MIR5073	ataagaattaGTTTGGTGAATCGGAAACTATTTttcaattttatagaaaaagtccatgtaattttatgatcaataatagttttcgttttccccaaaccgtctaaact	osa-miR5073	GTTTGGTGAATCGGAAACTATTT	5'	Diff	...(((....((((((.(((.(((((((((((........((((((((.............)))))))).....)))))))))))..))).))))))..))).....	99	27.1	-23.9	0.8	38	34	35.3761	36.5219	middle
357	528	osa-miR5077_1ss5GA	GTTCACGTCGGGTTCACCA	19	chr03	+	14094752	14094842	tgccttttcgttGTTCGCGTCGGGTTCACCAgctaggtggttcgccatgaagtacaggaagggggtcgccggcgagtccaacgatgacgac	1	osa-MIR5077,	osa-MIR5077	tgccttttcgttGTTCGCGTCGGGTTCACCAgctaggtggttcgccatgaagtacaggaagggggtcgccggcgagtccaacgatgacgac	osa-miR5077	GTTCGCGTCGGGTTCACCA	5'	Diff	.........((((((..(((.((..((.((.....(((((..(.((..............)))..))))))).))..)).)))..))))))	82	59.3	-27.5	0.5	5	31	4.65475	33.2993	middle
361	536	osa-miR5082_L+1	GTGCGATGATGGCCGCGCGGGTTCA	25	chr11	+	1286146	1286686	ggcgggcgggtgagcgcggcggccatggttgcggcggtggtggcgCGCGGCGGCGGCGGCGGctagggctcaggcggcttggtgcgggagagaggcggcggcgaaggggagagatcgcttcgagagagtgattttatagcgaggggattagggtttagctctagtgggccatgggggatagttagtggaccactatgggccgggctagaattagttgggccttcgcgagcccaacttgtgggctagtttttcgcttgtaaaaggccatggggggaggaggcggcgagctagggtttcgaccctcacgaacactacttgatcttatccgagcttgccgtccggcggcgccgcggcggccggagtcgcctctccgacattcgcgccgccaccgacgtcctc…	1	osa-MIR5082,	osa-MIR5082	ggcgggcgggtgagcgcggcggccatggttgcggcggtggtggcgcgcggcggcggcggcggctagggctcaggcggcttggtgcgggagagaggcggcggcgaaggggagagatcgcttcgagagagtgattttatagcgaggggattagggtttagctctagtgggccatgggggatagttagtggaccactatgggccgggctagaattagttgggccttcgcgagcccaacttgtgggctagtttttcgcttgtaaaaggccatggggggaggaggcggcgagctagggtttcgaccctcacgaacactacttgatcttatccgagcttgccgtccggcggcgccgcggcggccggagtcgcctctccgacattcgcgccgccaccgacgtcctc…	osa-miR5082	TGCGATGATGGCCGCGCGGGTTCA	3'	Diff	.......((((((((.((((((((((..((((.(((((..((((.((((..(((((((.(((.(((((.(((((.(((((..(((..(.((((..(....(((((((...(((((((((.(....))))))))))..........((((((..((((((((....((.((((((((..((.....))..)).)))))).)))))))))).))))))...))))))).((((((.....)))))).)..)))).)..)))..))))).((((((..((((((.....))).....)))..)))))).........)))))))))).))).(((..(((.(((((((((((((((..((((((..(((((((((((((..(((((((((.(((....((..…	527	66.2	-279.9	0.8	21	11	19.5499	11.8159	middle
362	538	osa-miR5083_L-1R-1	GACTACAATTATCTGATC	18	chr01	-	41010573	41010952	tcctggcagttcttcagataatcagatttgtccatgaggtttcaactgttgcattccattgttgagttttattctgtttgcgtttctgtttgtttttgtcatggatctggctgattggAGGCTGTGATGACCAAAAAATacctacctattttctgagggattccagtccttctgattgatagaaaccaatggatccttctgagcctgccaagatcttcagattcttagttttgtattcggctttttcgatttgtcttcgtatattgcattcttctaaaagcaagcaagattcgtaacagttgatgggatgataacctttcacagaaactgtatgtgttgacccaaaattcaGACTACAATTATCTGATCaactcagacat	1	osa-MIR5083,	osa-MIR5083	tcctggcagttcttcagataatcagatttgtccatgaggtttcaactgttgcattccattgttgagttttattctgtttgcgtttctgtttgtttttgtcatggatctggctgattggaggctgtgatgaccaaaaaatacctacctattttctgagggattccagtccttctgattgatagaaaccaatggatccttctgagcctgccaagatcttcagattcttagttttgtattcggctttttcgatttgtcttcgtatattgcattcttctaaaagcaagcaagattcgtaacagttgatgggatgataacctttcacagaaactgtatgtgttgacccaaaattcAGACTACAATTATCTGATCAactcagacat	osa-miR5083	AGACTACAATTATCTGATCA	3'	Diff	..(((..((((..(((((((((.((.((((....((.((..(((((.(((((((((((((.............(((.(((((..((((((((((((((....((((((((....(((((((((..((.(((((............(((((.((.(((((((....))))))).))..))))).......))).))..))..))))).)))).....))))))))...((..(((((..(((...........)))...)))))..)).......)))))))))))).))..))))))))..))))))))).)))).....((((...))))....))))))))).....))))))...)))))))))..)))))))....	122	38.2	-97.4	0.7	297	199	276.492	213.76	middle
366	545	osa-miR5145_1ss13TC	ACCTGTTTGGATCCTTGAGGGCTA	24	chr01	-	40622637	40622718	ccACCTGTTTGGATTCTTGAGGGCTAatttaaaattaaaatgtgagagctAAACATTAGTCCATAGAACCAAACagggccgc	1	osa-MIR5145,	osa-MIR5145	ccACCTGTTTGGATTCTTGAGGGCTAatttaaaattaaaatgtgagagctaaacattagtccatagaaccaaacagggccgc	osa-miR5145	ACCTGTTTGGATTCTTGAGGGCTA	5'	Diff	...(((((((((.((((...((((((((.............((....)).....))))))))..))))))))))))).....	74	40.2	-26.8	0.8	10	11	9.30949	11.8159	middle
367	547	osa-miR5146_L+1R-1	TTTTAACTAATGAACCGGCACCTA	24	chr01	+	22418294	22418377	tataggtgctggttcttaaaaaaaccgatacctatagtatttgtaccggTTTTAACTAATGAACCGGCACCTAtacttcgtaaa	1	osa-MIR5146,	osa-MIR5146	tataggtgctggttcttaaaaaaaccgatacctatagtatttgtaccggtTTTAACTAATGAACCGGCACCTATacttcgtaaa	osa-miR5146	TTTAACTAATGAACCGGCACCTAT	3'	Diff	((((((((((((((((((..(((((((.(((...........))).)))))))...))).))))))))))))))).........	75	35.7	-33.1	1.1	3	3	2.79285	3.22252	low
369	550	osa-miR5148a_L+2R-2	AATGAGGGGTAGAAATGTCATATC	24	chr03	-	9968953	9969028	caCGATATGACGTTTGTACCCCTcacaagtacaaatataatgcatgtcAATGAGGGGTAGAAATGTCATATCatgt	1	osa-MIR5148a,	osa-MIR5148a	cacgatatgacgtttgtacccctcacaagtacaaatataatgcatgtcaaTGAGGGGTAGAAATGTCATATCATgt	osa-miR5148a	TGAGGGGTAGAAATGTCATATCAT	3'	Diff	...((((((((((((.(((((((((((.(((.........))).)))....)))))))).))))))))))))....	69	38.2	-33.5	1.2	4.83333	3	4.49959	3.22252	low
370	550	osa-miR5148a_L+2R-2	AATGAGGGGTAGAAATGTCATATC	24	chr06	+	27436650	27436727	taCGATATGACGTTTGTACCCCTcacaagtataagtataatgtatgtcAATGAGGGGTAGAAATGTCATATCatgtgt	1	osa-MIR5148b,	osa-MIR5148b	tacgatatgacgtttgtacccctcacaagtataagtataatgtatgtcaaTGAGGGGTAGAAATGTCATATCATgtgt	osa-miR5148a	TGAGGGGTAGAAATGTCATATCAT	3'	Diff	...((((((((((((.(((((((((...(((((.......))))).....))))))))).))))))))))))......	69	35.9	-35.2	1.3	4.83333	3	4.49959	3.22252	low
371	550	osa-miR5148a_L+2R-2	AATGAGGGGTAGAAATGTCATATC	24	chr11	-	2813203	2813281	caCGATATGACGTTTGTACCCCTcacaagtacaagtataatgcatgtcAATGAGGGGTAGAAATGTCATATCatgtgtg	1	osa-MIR5148c,	osa-MIR5148c	cacgatatgacgtttgtacccctcacaagtacaagtataatgcatgtcaaTGAGGGGTAGAAATGTCATATCATgtgtg	osa-miR5148a	TGAGGGGTAGAAATGTCATATCAT	3'	Diff	(((((((((((((((.(((((((((.....(((.((.....)).)))...))))))))).))))))))))))..)))..	77	40.5	-35.6	1.1	4.83333	3	4.49959	3.22252	low
372	554	osa-miR5149_R+2	GAGGAGCTGTGACGATTTGGGACC	24	chr03	-	29756516	29756891	catataggtcccaaatcgcaacaactcctccaaAATCCTACGTGGCGCTGATGTGGCgtgccacacgaacgtgacgtggcatttaaaaattttccttttccttttttttcttttcttcttctctttttttttcttttattctcttctcttttctctgtgacctgagcaacccgtgtagcggtggcctatagctgcagtgagagcaagaaaaggagaagaaaggaaaaaaaagagaataaaaaagggaaatgaaaattttttaagtgggtctcatttgtcattcaatattatgccatgtcatgtctgtgtgtcattgccacatcagtgccatgtaagatcctgGAGGAGCTGTGACGATTTGGGACCtacatgacac	1	osa-MIR5149,	osa-MIR5149	catataggtcccaaatcgcaacaactcctccaaaatcctacgtggcgctgatgtggcgtgccacacgaacgtgacgtggcatttaaaaattttccttttccttttttttcttttcttcttctctttttttttcttttattctcttctcttttctctgtgacctgagcaacccgtgtagcggtggcctatagctgcagtgagagcaagaaaaggagaagaaaggaaaaaaaagagaataaaaaagggaaatgaaaattttttaagtgggtctcatttgtcattcaatattatgccatgtcatgtctgtgtgtcattgccacatcagtgccatgtaagatcctgGAGGAGCTGTGACGATTTGGGAcctacatgacac	osa-miR5149	GAGGAGCTGTGACGATTTGGGA	3'	Diff	(((.((((((((((((((..(((.((((((((..(((.((((((((((((((((((((((.(((((..((((((((((((((..((((((((((.((((((((((((...........(((((((((((((((((((.(((((((.(((((((((..((..(((.((...(((.....)))..))...)))...))..))))).))))..)))))))))))))))))))))))))).)))))))))))).))))))))))((((((.....))))))............))))))))))))))..))))).)).)))))))))))))))))))).)))..)))))))).)))..)))))))))))))).)))....	372	41	-180.4	1.2	26	16	24.2047	17.1868	middle
384	578	osa-miR5161_L+1	TTCTGGATCAGAGGGAGTATA	21	chr12	+	12083553	12083828	ttctagaatatactacctctgTTCCAAAATATAAGCATTTCCAGGattcaaatcttgttccacaatataagcatttctaccactatttacaccactacttgtcccatcaatcactttccatccaattttttccccatccaacccccaacccccaacccccctaactctccctcatttattgaggggcaccaagtcttttttcctcaaccttaatctttgctaaacaacctagaaatgcttataTTCTGGATCAGAGGGAGTATAtgatagttcact	1	osa-MIR5161,	osa-MIR5161	ttctagaatatactacctctgttccaaaatataagcatttccaggattcaaatcttgttccacaatataagcatttctaccactatttacaccactacttgtcccatcaatcactttccatccaattttttccccatccaacccccaacccccaacccccctaactctccctcatttattgaggggcaccaagtcttttttcctcaaccttaatctttgctaaacaacctagaaatgcttatatTCTGGATCAGAGGGAGTATAtgatagttcact	osa-miR5161	TCTGGATCAGAGGGAGTATA	3'	Diff	..(((..(((((((.((((((.((((.((((((((((((((.(((.........(((.....)))....((((.........................(((......))).........................................................(((((((.....)))))))...............................))))......))).)))))))))))))).)))).)))))).)))))))..)))......	268	39.1	-62.2	0.6	0	4.5	0	4.83378	low
386	581	osa-miR5179_L-2R-1_1ss20AG	TTGCTCAAGACCGCGCAG	18	chr02	+	12450910	12451133	ttgagaggcgttTTGCTCAAGACCGCGCAAcgattccatatgacaccgcatcgttgtccatgcctatcatgttcatccagagcccctgttgatcttcagataagagaaaagctcaaaattaaagaaggcttgtttattgatcatgtcaaggataggtatcgacggcgatgcgctggctatggccatggttgtgcggttcttgcgcaataacgttttgatctcga	1	osa-MIR5179,	osa-MIR5179	ttgagaggcgTTTTGCTCAAGACCGCGCAACgattccatatgacaccgcatcgttgtccatgcctatcatgttcatccagagcccctgttgatcttcagataagagaaaagctcaaaattaaagaaggcttgtttattgatcatgtcaaggataggtatcgacggcgatgcgctggctatggccatggttgtgcggttcttgcgcaataacgttttgatctcga	osa-miR5179	TTTTGCTCAAGACCGCGCAAC	5'	Diff	((((((.(((((((((.((((((((((((((.((.(((((...((.(((((((..(((.((((((((((((.(((....(((((.(((........)))....(((.....)))............)))))......))).)))......))))))))).)))..))))))).))..)))))..)).)))))))))).)))).)))).))))).....))))))	224	46.4	-88.7	0.9	1	0	0.930949	0	low
387	582	osa-miR5337a_L-1R+4	AATTACTTGTCGTTCTAGCTTTGC	24	chr03	-	35885481	35885724	cctccatttcaAATTACTTGTCGTTCTAGCTTTGCcactagtcaaacatttctatttttcaccatccatttttggaaattcgtgtaggttaacatgcaatatatattatggaagtatttctcatggtgaatctaaaaacataaaccttatgatgttaaactatatgaatttctacaagttgatgttcatataaacatttgatttaggacaaagcTAGAACGGCAAGCAATTTGAAATGagggga	1	osa-MIR5337b,	osa-MIR5337b	cctccatttcAAATTACTTGTCGTTCTAGCTttgccactagtcaaacatttctatttttcaccatccatttttggaaattcgtgtaggttaacatgcaatatatattatggaagtatttctcatggtgaatctaaaaacataaaccttatgatgttaaactatatgaatttctacaagttgatgttcatataaacatttgatttaggacaaagCTAGAACGGCAAGCAATTTGAaatgagggga	osa-miR5337a	AAATTACTTGTCGTTCTAGCT	5'	Diff	(((((((((((((((.((((((((((((((((((((...(((((((..(((.(((.......((((.((((.(((((((((((((((.(((((((.((.((....(((((.......(((.......)))........)))))....))))))))))).))))))))))))))).)))).))))...))).)))..)))))))..)).)))))))))))))))))).))))))))))).)))).	243	31.6	-87.6	1.1	5	2.5	4.65475	2.68543	low
387	583	osa-miR5337b_L-1R+4	TAGAACGGCAAGCAATTTGAAATG	24	chr03	-	35885481	35885724	cctccatttcaAATTACTTGTCGTTCTAGCTTTGCcactagtcaaacatttctatttttcaccatccatttttggaaattcgtgtaggttaacatgcaatatatattatggaagtatttctcatggtgaatctaaaaacataaaccttatgatgttaaactatatgaatttctacaagttgatgttcatataaacatttgatttaggacaaagcTAGAACGGCAAGCAATTTGAAATGagggga	1	osa-MIR5337b,	osa-MIR5337b	cctccatttcAAATTACTTGTCGTTCTAGCTttgccactagtcaaacatttctatttttcaccatccatttttggaaattcgtgtaggttaacatgcaatatatattatggaagtatttctcatggtgaatctaaaaacataaaccttatgatgttaaactatatgaatttctacaagttgatgttcatataaacatttgatttaggacaaagCTAGAACGGCAAGCAATTTGAaatgagggga	osa-miR5337b	CTAGAACGGCAAGCAATTTGA	3'	Diff	(((((((((((((((.((((((((((((((((((((...(((((((..(((.(((.......((((.((((.(((((((((((((((.(((((((.((.((....(((((.......(((.......)))........)))))....))))))))))).))))))))))))))).)))).))))...))).)))..)))))))..)).)))))))))))))))))).))))))))))).)))).	243	31.6	-87.6	1.1	1	1	0.930949	1.07417	low
388	584	osa-miR5337a_R+3	AAATTACTTGTCGTTCTAGCTTTG	24	chr04	+	5621964	5622201	ccttcatttcAAATTACTTGTCGTTCTAGCTTTGtccttaaacatgtatatctttgaccatcaatttttaaaaactcatatggtttaacatcatatgatttttttttagattcactgacaaatactttaataaatacaactcatattttgaactatacggatttctaaaaattgatggtcaaagatatacatgcttgacttaggacaaagctagaacaaaaagtatttgagtactaga	1	osa-MIR5337a,	osa-MIR5337a	ccttcatttcAAATTACTTGTCGTTCTAGCTttgtccttaaacatgtatatctttgaccatcaatttttaaaaactcatatggtttaacatcatatgatttttttttagattcactgacaaatactttaataaatacaactcatattttgaactatacggatttctaaaaattgatggtcaaagatatacatgcttgacttaggacaaagctagaacaaaaagtatttgagtactaga	osa-miR5337a	AAATTACTTGTCGTTCTAGCT	5'	Diff	.((....((((((.(((((...(((((((((((((((((((.((((((((((((((((((((((((((((.(((..(.((((((((((....((((((......((((......................))))......)))))).)))))))))).)..))).)))))))))))))))))))))))))))).)))....))))))))))))))))...)))))))))))....)).	236	27.3	-88.7	1.4	1	0.5	0.930949	0.537086	low
394	592	osa-miR5493_R+4	AGCCGGGCTCGGTCGCGCGTGCCTG	25	chr02	+	22898044	22898300	cagaggcgggctccgtgccggcctgcccagctgcagatctcggatgtttccctgagacaaAAACAGAGAAGGAAGAGgcccatgtaagatgggctttcaagtcagctcaagcacccacttctcactaccgatgtcctctacaagcactattccctcgattagtaccataccgcttgccgaacgacgccaagaccagcttaaatacgcgcttcccaccatctccaccAGCCGGGCTCGGTCGCGCGTGCCTGttactc	1	osa-MIR5493,	osa-MIR5493	cagaggcgggctccgtgccggcctgcccagctgcagatctcggatgtttccctgagacaaaaacagagaaggaagaggcccatgtaagatgggctttcaagtcagctcaagcacccacttctcactaccgatgtcctctacaagcactattccctcgattagtaccataccgcttgccgaacgacgccaagaccagcttaaatacgcgcttcccaccatctccaccAGCCGGGCTCGGTCGCGCGTGcctgttactc	osa-miR5493	AGCCGGGCTCGGTCGCGCGTG	3'	Diff	.((..((((((..((((.(((((.((((.((((.((((.((((.((((((...))))))......((((((...(((((((((.....))))))))).......((....)).....))))))....)))).(((.((..(((((((((.((....)).))))........)))))..))..))).....((...((........))...)).....))))....)))).))))..))))))))).))))))..)).	58	56.8	-81.8	0.6	16	11	14.8952	11.8159	middle
398	598	osa-miR5502_L+2	GATACGGATACGGATACGCGATAC	24	chr05	-	28979936	28980077	aggatggtctgtgccgcggtccttctgtgtcTTGGCTTGAACAAGGGCtcgtgcccaggtcccagcctcaaacggcgcgggtcggggcctgcgttaccccgatacgctGATACGGATACGGATACGCGATACggtgttaccg	1	osa-MIR5502,	osa-MIR5502	aggatggtctgtgccgcggtccttctgtgtcttggcttgaacaagggctcgtgcccaggtcccagcctcaaacggcgcgggtcggggcctgcgttaccccgatacgctgaTACGGATACGGATACGCGATACggtgttaccg	osa-miR5502	TACGGATACGGATACGCGATAC	3'	Diff	.((.....((((..((((((((.((((((((..((((...((..((((....))))..))...)))).........(((..((((((.........))))))..))).))))))))...)))).))))..)))).....)).	34	62	-59.7	0.7	1	1	0.930949	1.07417	low
400	600	osa-miR5504_R+3	AGTGACGGGAGGACTGCAAGGTTC	24	chr10	-	17228165	17228262	attgctgaattttgttcgttggagcttgttctgttattttatttgcactgccgtaggaaatacacAGTGACGGGAGGACTGCAAGGTTCttcagcttt	1	osa-MIR5504,	osa-MIR5504	attgctgaattttgttcgttggagcttgttctgttattttatttgcactgccgtaggaaatacacAGTGACGGGAGGACTGCAAGGttcttcagcttt	osa-miR5504	AGTGACGGGAGGACTGCAAGG	3'	Diff	...((.((((...((((....))))..)))).))...........(((((..(((.....))).)))))...((((((((....))))))))......	20	41.8	-22.7	0.6	17	7	15.8261	7.51921	middle
405	606	osa-miR5510_R-1	AGGCTGATCCACTCCAGAGG	20	chr12	-	19127914	19128038	gttggctcaaAGGCTGATCCACTCCAGAGGaggtttcgtaggacagatcccctcgattcattgtcactcgttcatggatcatcccgatgaacatcCTCAGGAGTGGATTGGGCTTCaagacagca	1	osa-MIR5510,	osa-MIR5510	gttggctcaaAGGCTGATCCACTCCAGAGGAggtttcgtaggacagatcccctcgattcattgtcactcgttcatggatcatcccgatgaacatcctcaggagtggattgggcttcaagacagca	osa-miR5510	AGGCTGATCCACTCCAGAGGA	5'	Diff	((((.((..(((.(..(((((((((.(((((...(((((.(((..(((((...(((...........))).....))))).)))..)))))..))))).)))))))))..).)))..)).)))).	124	51.2	-52.3	0.8	0	1	0	1.07417	low
417	628	osa-miR5534b_L-2R+1	ATGACAACAGCTAGAATGGC	20	chr11	-	6404422	6404519	aactttgttcgATGACAACAGCTAGAATGGCcgcggcgacggaggattgtcccccgatgaggccgccattctagctgttgttgtcgagacgctaaagt	1	osa-MIR5534b,	osa-MIR5534b	aactttgttCGATGACAACAGCTAGAATGGccgcggcgacggaggattgtcccccgatgaggccgccattctagctgttgttgtcgagacgctaaagt	osa-miR5534b	CGATGACAACAGCTAGAATGG	5'	Diff	.(((((((((((..(((((((((((((((((.((..(..(((.((.....)).)))..)..)).)))))))))))))))))..)))))....))))))	97	54.1	-53.8	1	1	0	0.930949	0	low
430	648	osa-miR5799_R+1_1ss18GA	AAGACGAATAATCAAACATTGGACA	25	chr06	+	10732163	10732286	tttttgaaatAAGACGAATAATCAAACGTTGGACAtaaacagtgtaaaattgttgtctttctaggacgggggtagtatttatcaattttagatttaacgtttaactatttatcacttttagatt	1	osa-MIR5799,	osa-MIR5799	tttttgaaatAAGACGAATAATCAAACGTTGGACataaacagtgtaaaattgttgtctttctaggacgggggtagtatttatcaattttagatttaacgtttaactatttatcacttttagatt	osa-miR5799	AAGACGAATAATCAAACGTTGGAC	5'	Diff	..(((((((...((..((((...((((((((((((...(((((.....)))))))))..((((..(..((...........))..)..))))..))))))))...))))..))..)))))))..	120	27.4	-22.1	0.6	8.5	6.75	7.91307	7.25066	low
431	649	osa-miR5801_1ss9GA	ACCAAATCATTTTCGATCGTTGGA	24	chr12	-	19318211	19318289	tcacgatACCAAATCGTTTTCGATCGTTGGAttatcctgccgagctagatcaacgATCGAAAACGTTTTGGTACTGTGA	1	osa-MIR5801,	osa-MIR5801	tcacgatACCAAATCGTTTTCGATCGTTGGAttatcctgccgagctagatcaacgatcgaaaacgttttggtactgtga	osa-miR5801	ACCAAATCGTTTTCGATCGTTGGA	5'	Diff	((((..(((((((.(((((((((((((((....(((..((...))..)))))))))))))))))).)))))))..))))	79	43	-37.7	1.1	3	0	2.79285	0	low
438	663	osa-miR5809_L+1	CTCGTCGCCGGCGACCACAGC	21	chr04	-	23527607	23527669	gtaaacgctggtagcagcggcgacgagaatagatggcGTCGTCGCCGGCGACCACAGCacaac	1	osa-MIR5809,	osa-MIR5809	gtaaacgctggtagcagcggcgacgagaatagatggcgTCGTCGCCGGCGACCACAGCacaac	osa-miR5809	TCGTCGCCGGCGACCACAGC	3'	Diff	......((((((.((.(((((((((...........)))))))))..)).))))..)).....	52	61.9	-24	0.6	11	12	10.2404	12.8901	middle
439	664	osa-miR5810_L-1R+1_1ss13TC	CGGAACCCTAACGGCGATGGCATT	24	chr12	-	7333292	7333419	gtgcttcataaatgcttttctccacttagggttccgttagcaaccctccattaagtactataggatgaacagtgcatttatcggtgtgggatggaCGGAACCCTAATGGCGATGGCATTtatgggaca	1	osa-MIR5810,	osa-MIR5810	gtgcttcataaatgcttttctccacttagggttccgttagcaaccctccattaagtactataggatgaacagtgcatttatcggtgtgggatggACGGAACCCTAATGGCGATGGCATttatgggaca	osa-miR5810	ACGGAACCCTAATGGCGATGGCAT	3'	Diff	.((..(((((((((((..((.(((.(((((((((((((..((.(((.((..((((((((...........)))))..)))..))...))).)))))))))))))))))).)).)))))))))))..))	127	45.3	-49.9	0.9	17	10	15.8261	10.7417	middle
447	675	osa-miR5819_L-2R+2	GACGAGGGGAACGGCGGCGGG	21	chr01	+	29695842	29695904	tggcaatgagagGACGAGGGGAACGGCGGCGGTggcccgcgctgctgctcgtcgtccttgcct	1	osa-MIR5819,	osa-MIR5819	tggcaatgagAGGACGAGGGGAACGGCGGCGgtggcccgcgctgctgctcgtcgtccttgcct	osa-miR5819	AGGACGAGGGGAACGGCGGCG	5'	Diff	.((((.....(((((((.(((..((((((((........))))))))))).))))))))))).	61	69.8	-33.6	0.8	0	1	0	1.07417	low
448	676	osa-miR5821_L+2R+1	GGTGGACGGAGCGATGGTGGGCGG	24	chr12	+	24605427	24605673	ctggcAGTGGACGGAGCGATGGTGGGCGGctggcggtgggcagcgggaggaagcggagctgagcagcggcggggcgaaatggagcgacagcgggcggtgggcagagcgacaagggcgaagaggccggtgagccaccgctcctcttccgccttcccatcggccaccctctccaccggcgcaacgcgcgccaccgctcctctccctcccacccatcgactggtgtgcaccgccaaccctttcccgccgg	1	osa-MIR5821,	osa-MIR5821	ctggcagTGGACGGAGCGATGGTGGGCGgctggcggtgggcagcgggaggaagcggagctgagcagcggcggggcgaaatggagcgacagcgggcggtgggcagagcgacaagggcgaagaggccggtgagccaccgctcctcttccgccttcccatcggccaccctctccaccggcgcaacgcgcgccaccgctcctctccctcccacccatcgactggtgtgcaccgccaaccctttcccgccgg	osa-miR5821	TGGACGGAGCGATGGTGGGCG	5'	Diff	(((((...(((..(((...((((((((.((..((((((((....((((((.((.(((((((.((.((.(((..(((...(((((.......((.(((((((..........((((((((((((.(((((...)))))..))))))).)))))))))))).)).....)))))....)))..)))))))))..))))).)).)))))).))))))).)..))..)).))))))...)))))).)))))	247	72.1	-121.1	0.7	0	1	0	1.07417	low
451	681	osa-miR5825_L-1R+1	AAACATCTGATAACCTGAAACGGA	24	chr05	-	23591556	23591787	gtgctccctacgttttaaggttaTATGACGTTTTAACTTTGGTTAAAaccaaactacttcaaatttaacttagtttatataccaaattagttttatgaaatcaatagctgaatatatttttataataaatttatgttgagttgaaaatattattattgttttctacaaacttgaattagtttgattttgaccaaaatcaAAACATCTGATAACCTGAAACGGGtcggtccac	1	osa-MIR5825,	osa-MIR5825	gtgctccctacgttttaaggttatatgacgttttaactttggttaaaaccaaactacttcaaatttaacttagtttatataccaaattagttttatgaaatcaatagctgaatatatttttataataaatttatgttgagttgaaaatattattattgttttctacaaacttgaattagtttgattttgaccaaaatcAAAACATCTGATAACCTGAAACGGgtcggtccac	osa-miR5825	AAAACATCTGATAACCTGAAACGG	3'	Diff	(((..((...((((((.(((((((..((.(((((...(((((((((((.(((((((.(((((..(((((..(((((((........((((((...((....))..)))))).((((....)))))))))))...)))))((.(((((((.......))))))).))....))))).))))))).)))))))))))...))))).))..)))))))))))))....))..)))	232	26.7	-58.7	0.9	4	8	3.7238	8.59338	low
455	688	osa-miR5830_L+2R-2	ACATGTAGATGAGGTGATGTTACA	24	chr01	-	4352437	4352631	aaaatcacACATGTAGATGAGGTGATGTTACAcactttgtttatcatatataaaaataacattttttttggacaaatcatcaagacatttttcttgttcaaactttattatttttatatctcacaaacgAAGACAAGTTTAGACAAGATTttatatatggttgtgtagcatcgtattatctacatgtgtggtttt	1	osa-MIR5830,	osa-MIR5830	aaaatcacacATGTAGATGAGGTGATGTTACACActttgtttatcatatataaaaataacattttttttggacaaatcatcaagacatttttcttgttcaaactttattatttttatatctcacaaacgaagacaagtttagacaagattttatatatggttgtgtagcatcgtattatctacatgtgtggtttt	osa-miR5830	ATGTAGATGAGGTGATGTTACACA	5'	Diff	((((((((((((((((((((..((((((((((((........(((((((((((((..........((((((........))))))......((((((..((((((.............................))))))..)))))))))))))))))))))))))))))))..))))))))))))))))))))	195	26.7	-64.1	1.2	10	5	9.30949	5.37086	low
456	691	osa-miR5831_L+1R-4_1ss16AG	TTAGTCAAACTTAGAGTAGTT	21	chr05	+	28577824	28577979	TTTGGTCAAATTTAAACTACTctaagtttaactaattttataaaaagatagtaatattttaaataaattttcataatatatttattttgggttaaaaatattactacttttttctataaaaTTAGTCAAACTTAGAATAGTTggactttaactaaa	1	osa-MIR5831,	osa-MIR5831	tttggtcaaatttaaactactctaagtttaactaattttataaaaagatagtaatattttaaataaattttcataatatatttattttgggttaaaaatattactacttttttctataaaatTAGTCAAACTTAGAATAGTTGGACtttaactaaa	osa-miR5831	TAGTCAAACTTAGAATAGTTGGAC	3'	Diff	((((((.(((.(..(((((.(((((((((.((((((((((((((((((((((((((((((.(((......(((.((((....)))).)))))).)))))))))))).)))))).)))))))))))).))))))))).)))))..).))).))))))	156	16.7	-43.3	1.7	22	28.5	20.4809	30.6139	middle
457	692	osa-miR5833_L+1	TTCCTCCTCGGGCTCATCGGGC	22	chr05	-	9341240	9341299	tcctctatCTCCTCCTCGGGCTCATCGGGCtcagcctcaaagcccggtggggagggagga	1	osa-MIR5833,	osa-MIR5833	tcctctatcTCCTCCTCGGGCTCATCGGGCtcagcctcaaagcccggtggggagggagga	osa-miR5833	TCCTCCTCGGGCTCATCGGGC	5'	Diff	((((((..((((((..((((((....((((...))))...))))))..))))))))))))	60	65	-33.7	0.9	1	3	0.930949	3.22252	low
460	696	osa-miR6246_L+2R-1	GATTGGGGATTTCCTGCCGGAGGA	24	chr03	+	1625438	1625521	aaccctcaGATTGGGGATTTCCTGCCGGAGGAagctttttggaggagctGCCTTTGGGAGGAACTCTTCCAGTtctgagggttt	1	osa-MIR6246,	osa-MIR6246	aaccctcagaTTGGGGATTTCCTGCCGGAGGAAgctttttggaggagctgcctttgggaggaactcttccagttctgagggttt	osa-miR6246	TTGGGGATTTCCTGCCGGAGGAA	5'	Diff	(((((((((((((((((.(((((.((..(((.(((((.......))))).)))..)).))))).)).))))).)))))))))).	83	52.4	-47.4	1.1	2	1	1.8619	1.07417	low
461	698	osa-miR6248_L-2R+2	TTTGAGGATGGAGGTAGTATC	21	chr03	-	32572985	32573087	gataaaatgctactacctctatccccaaatataagggactttgcctatgtaattacataggcaaaatccttataTTTGAGGATGGAGGTAGTATCagcttagg	1	osa-MIR6248,	osa-MIR6248	gataaaatgctactacctctatccccaaatataagggactttgcctatgtaattacataggcaaaatccttaTATTTGAGGATGGAGGTAGTAtcagcttagg	osa-miR6248	TATTTGAGGATGGAGGTAGTA	3'	Diff	..(((..((.((((((((((((((.((((((((((((..(((((((((((....))))))))))).)))))))))))).)))))))))))))).))..)))..	99	36.9	-55.7	1.5	7	3	6.51665	3.22252	low
465	705	osa-miR6252_L+2_1ss25TG	AAATTCGTTGTATTAAGAGAGGGTG	25	chr12	-	18110544	18110629	gacgaggatgtgatccctcctaacataacaaatctagataaccatttatctAAATTCGTTGTATTAAGAGAGGGTTaacccttgta	1	osa-MIR6252,	osa-MIR6252	gacgaggatgtgatccctcctaacataacaaatctagataaccatttatctaaATTCGTTGTATTAAGAGAGGGTTaacccttgta	osa-miR6252	ATTCGTTGTATTAAGAGAGGGTT	3'	Diff	.((((((...(((((((((.(((.(((((.(((.(((((((....))))))).))).))))).))).))).))))))..)))))).	84	36	-29.3	0.9	0	2	0	2.14834	low
471	716	osa-miR7693-3p_L+3R-1	ACGGACGTCCATCGATGAAGAGCG	24	chr12	-	25875099	25875419	gggcgatgaggaatcttctggaaggtgtggtgccactccggcagtcgcagcctccTCAACATGGGAATGGCGACAGTtgggttgaggaggctagaggtttccgctcttcatcgatggctgtctgtccttgcctcctcggccctcgctgccgatgaagaacaagaagttatccggcggcgagggccgaggaggtgaggACGGACGTCCATCGATGAAGAGCGaaaacctccagcctcctcaactcaattgccgacattcccatgttgaggaggctgccactgccggagtggcaccgcaccttccaaaagattcctcatcgcc	1	osa-MIR7693,	osa-MIR7693	gggcgatgaggaatcttctggaaggtgtggtgccactccggcagtcgcagcctcctcaacatgggaatggcgacagttgggttgaggaggctagagGTTTCCGCTCTTCATCGATGGCTGtctgtccttgcctcctcggccctcgctgccgatgaagaacaagaagttatccggcggcgagggccgaggaggtgaggacgGACGTCCATCGATGAAGAGCGAaaacctccagcctcctcaactcaattgccgacattcccatgttgaggaggctgccactgccggagtggcaccgcaccttccaaaagattcctcatcgcc	osa-miR7693-3p	GACGTCCATCGATGAAGAGCGA	3'	Diff	.((((((((((((((((.(((((((((((((((((((((((((((.(((((((((((((((((((((((.((.(((((((((((((((((((.(((((((.((((((((((((((((..(((((((((..(((((((((((((((((((((((((...........)))).)))))))))))))))))))))..)))))))))..)))))))))))))))).))))))).))))))))))))))))))).)).))))))))))))))))))))))).))))))))))))))))))))))))))).))))))))))))))))	320	58.9	-295.6	1.6	48	27	44.6856	29.0027	middle
p5/p3 miRNA
3	4	osa-MIR156a-p3	GCTCACTTCTCTCTCTGTCA	20	chr01	-	22524147	22524246	ggagggTGACAGAAGAGAGTGAGCACacgtggttgtttccttgcataaatgatgcctatgcttggagctacgcgtGCTCACTTCTCTCTCTGTCAcctcc	1	osa-MIR156a,	osa-MIR156a	ggagggTGACAGAAGAGAGTGAGCACacgtggttgtttccttgcataaatgatgcctatgcttggagctacgcgtgctcacttctctctctgtcacctcc	osa-MIR156a-p3	gctcacttctctctctgtca	3'	New	(((.((((((((((((((((((((((.((((((....(((..(((((.........)))))..))))))))).)))))))).))))).))))))))))))	100	52	-57.8	1.1	1	1.66667	0.930949	1.79029	low
5	6	osa-MIR156e-p3	GCTCACTGCTCTTTCTGTCATC	22	chr04	-	25026327	25026430	ggcgcgaggTGACAGAAGAGAGTGAGCACacggccgggcgtgacggcaccggcgggcgtgccgtcgcggccgcgtGCTCACTGCTCTTTCTGTCATCcggtgcc	2	osa-MIR156e,sbi-MIR156h,	osa-MIR156e	ggcgcgaggTGACAGAAGAGAGTGAGCACacggccgggcgtgacggcaccggcgggcgtgccgtcgcggccgcgtgctcactgctctttctgtcatccggtgcc	osa-MIR156e-p3	gctcactgctctttctgtcatc	3'	New	(((((..((((((((((((((((((((((.(((((....((((((((((........))))))))))))))).))))))))).))))).))))))))..)))))	104	71.2	-73.2	1	2	3.5	1.8619	3.7596	low
7	8	osa-MIR156d-p3	GCTCACTCCTCTTTCTGTCACC	22	chr02	-	4512884	4513012	ggagaagctctcatgagaTTGACAGAAGAGAGTGAGCACacggcgtgatggccggcataaaatctatcccgtcctcgccgcgtGCTCACTCCTCTTTCTGTCACCctctttctctcagggctcaactcc	2	osa-MIR156d,sbi-MIR156a,	osa-MIR156d	ggagaagctctcatgagatTGACAGAAGAGAGTGAGCACacggcgtgatggccggcataaaatctatcccgtcctcgccgcgtgctcactcctctttctgtcaccctctttctctcagggctcaactcc	osa-MIR156d-p3	gctcactcctctttctgtcacc	3'	New	((((.((((((...(((..((((((((((((((((((((.(((((....((.(((.(((.....))).))).)).))))).)))))))))).)))).))))))..)))........))))))...))))	129	55	-61.1	0.9	80.3333	143	74.7863	153.607	middle
12	13	osa-MIR159b-p5	GAGCTCCTTTCGTTCCAATG	20	chr01	+	1215029	1215217	tggttatgaagtgGAGCTCCTTTCGTTCCAATGaaaggtttatctgaagggtgatacagctgcttgttcatggttcccactattctatctcataggaaaagagataggcttgtggtttgcatgaccaaggagccgaatcaactccttgctgaccactcTTTGGATTGAAGGGAGCTCTGcatcttgatc	3	osa-MIR159b,hvu-MIR159a,bdi-MIR159b,	osa-MIR159b	ggttatgaagtggagctcctttcgttccaatgaaaggtttatctgaagggtgatacagctgcttgttcatggttcccactattctatctcataggaaaagagataggcttgtggtttgcatgaccaaggagccgaatcaactccttgctgaccactcTTTGGATTGAAGGGAGCTCTGcatcttgatc	osa-MIR159b-p5	gagctcctttcgttccaatg	5'	New	.(((((.((.(..(((((((((((..(((((.((..((((......(((((((((...(((.((((.(((((....((((...((((((((.........))))))))...))))....))))).)))).)))...))).)).))))...))))..)).)))))..)))))))))))..).)).)))))	188	45	-76.8	0.9	11	9	10.2404	9.66755	middle
13	15	osa-MIR159a-p5	AGCTGCTGGGTCATGGATC	19	chr01	+	17681923	17682194	gttgtggacgttgagctcctttcggtccaaaaaggggtgttgctgtgggtcgattgAGCTGCTGGGTCATGGATCccgttagcctactccatgttcatcattcagctcgagatctgaaagaaactactccaatttatactaatagtatgtgtgtagataggaaaatgatggagtactcgttgttgggataggcttatggcttgcatgccccaggagctgcatcaaccctacatggaccctcTTTGGATTGAAGGGAGCTCTGcatcttttgt	2	osa-MIR159a,tae-MIR159b,	osa-MIR159a	gttgtggacgttgagctcctttcggtccaaaaaggggtgttgctgtgggtcgattgagctgctgggtcatggatcccgttagcctactccatgttcatcattcagctcgagatctgaaagaaactactccaatttatactaatagtatgtgtgtagataggaaaatgatggagtactcgttgttgggataggcttatggcTTGCATGCCCCAGGAGCTGCAtcaaccctacatggaccctcTTTGGATTGAAGGGAGCTCTGcatcttttgt	osa-MIR159a-p5	agctgctgggtcatggatc	5'	New	.....(((.(..(((((((((((..(((((..(((((.(((..(((((((.(((..((((.(((((.((((....((((.((((((..(((..((((((((((((........))))..........(((.((((((((...........)))))))).)))..))))))))..((.....)))))..)))))).))))....)))).))))).))))..))).)))).)))..)))))))))))))..)))))))))))..).))).....	262	47.1	-110.2	0.9	763	1031	710.314	1107.47	high
14	16	osa-MIR159f-p5	AGCTCCCTTCGATCCAATCCA	21	chr01	+	6693112	6693299	gaagaagaagacgAGCTCCCTTCGATCCAATCCAggagaggaagtggtaggatgcagctgccggttcatggatacctctgcagtgcatgtcgtaggcttgcacttgcatgggtttgcatgacccgggagatgaacccaccattgtcttcctcttatgCTTGGATTGAAGGGAGCTCTacacctctctc	1	osa-MIR159f,	osa-MIR159f	gaagaagaagacgagctcccttcgatccaatccaggagaggaagtggtaggatgcagctgccggttcatggatacctctgcagtgcatgtcgtaggcttgcacttgcatgggtttgcatgacccgggagatgaacccaccattgtcttcctcttatgCTTGGATTGAAGGGAGCTCTAcacctctctc	osa-MIR159f-p5	agctcccttcgatccaatcca	5'	New	..(((((.....((((((((((((((((((..((..((((((((((((.((...((.((.((((.(((((...(((..(((((((((.((.....)).))))).))))..)))...))))).)))).)).))..)).))))....))))))))..)).)))))))))))))))))).....)).))).	185	52.7	-93.4	0.9	3.33333	2	3.10316	2.14834	low
15	18	osa-MIR159c-p5	GGAGAGGAAGTGGTAGGATGC	21	chr01	-	6556048	6556244	gaggaggaagaggagctcctttcgatccaattcaGGAGAGGAAGTGGTAGGATGCagctgccgattcatggatacctctggagtgcatggcagcaatgctgtaggcctgcacttgcatgggtttgcatgacccgggagatgaacccaccattgtcttcctctattgATTGGATTGAAGGGAGCTCCacatctctctc	1	osa-MIR159c,	osa-MIR159c	gaggaggaagaggagctcctttcgatccaattcaggagaggaagtggtaggatgcagctgccgattcatggatacctctggagtgcatggcagcaatgctgtaggcctgcacttgcatgggtttgcatgacccgggagatgaacccaccattgtcttcctctattgATTGGATTGAAGGGAGCTCCAcatctctctc	osa-MIR159c-p5	ggagaggaagtggtaggatgc	5'	New	(((..(((...((((((((((((((((((((.((..((((((((((((.((...((.((.(((..(((((...(((..(((((((((.(((.(((....)))..)))))))))).))..)))...)))))..))).)).))..)).))))....))))))))..))))))))))))))))))))))...)))..)))	197	52.3	-99	1	0.333333	0	0.310316	0	low
16	20	osa-MIR159d-p5	AGCTGCCGGTTCATGGATACC	21	chr01	-	6563756	6563944	tgatgtgaggaggagctcctttcgatccaattcaggagaggaagtggtgggatgcAGCTGCCGGTTCATGGATACCtctgcagttcatgccggtaggcctgcacttgcatgggtttgcatgacctgggagatgaacctgccattgtgttcctctattgATTGGATTGAAGGGAGCTCCGgctacaccta	1	osa-MIR159d,	osa-MIR159d	tgatgtgaggaggagctcctttcgatccaattcaggagaggaagtggtgggatgcagctgccggttcatggatacctctgcagttcatgccggtaggcctgcacttgcatgggtttgcatgacctgggagatgaacctgccattgtgttcctctattgATTGGATTGAAGGGAGCTCCGgctacaccta	osa-MIR159d-p5	agctgccggttcatggatacc	5'	New	....(((((..((((((((((((((((((((.((..(((((((((((..((...((.((.((((.(((((...(((..((((((.((.(((....))).)).)).))))..)))...))))).)))).)).))..))..))))....)))))))..))))))))))))))))))))))..)).)))...	182	52.9	-97.2	1	1	0	0.930949	0	low
17	22	osa-MIR159e-p5	AGCTGCCGGTTCATGGATACC	21	chr01	-	9760708	9760898	gatgaagaagaagagctccctttcgatccaattcaggagaggaagtggtaggatgcAGCTGCCGGTTCATGGATACCtctggagtgcagggcaaatagtcctaccctttcatgggtttgcatgactcgggagatgaacccgccattgtcttcctctattgATTGGATTGAAGGGAGCTCCtctagctacat	1	osa-MIR159e,	osa-MIR159e	gatgaagaagaagagctccctttcgatccaattcaggagaggaagtggtaggatgcagctgccggttcatggatacctctggagtgcagggcaaatagtcctaccctttcatgggtttgcatgactcgggagatgaacccgccattgtcttcctctattgATTGGATTGAAGGGAGCTCCTctagctacat	osa-MIR159e-p5	agctgccggttcatggatacc	5'	New	.(((.((.(((.((((((((.(((((((((((.((..(((((((((((..((...((.((.(((..(((((...(((..(((((...(((((.....)))))....)))))..)))...)))))..))).)).))..))..)))....))))))))..))))))))))))))))))))).)))..)).)))	190	49.7	-86.1	0.9	1.33333	0	1.24127	0	low
22	28	osa-MIR160f-p3	TTGAGGGAGTCATGCAGGGTT	21	chr08	+	24396882	24396981	ggattaacgcTGCCTGGCTCCCTGAATGCCAtccgagaagcgtgccgctgtggccggctgcttcctggttggcaTTGAGGGAGTCATGCAGGGTTtgctc	1	osa-MIR160f,	osa-MIR160f	ggattaacgcTGCCTGGCTCCCTGAATGCCAtccgagaagcgtgccgctgtggccggctgcttcctggttgGCATTGAGGGAGTCATGCAGGgtttgctc	osa-MIR160f-p3	TTGAGGGAGTCATGCAGGgtt	3'	New	((...(((.((((.(((((((((.(((((((.((..((((((.(((((....).))))))))))..)).))))))).))))))))).)))).)))..)).	99	61	-60.1	1	20	3	18.619	3.22252	middle
24	30	osa-MIR162a-p5	GGGCGCAGTGGTTTATCGATC	21	chr02	+	23605799	23605969	ggtgatgcctGGGCGCAGTGGTTTATCGATCccttccctgccttgtggcgctgatccaggagcggcgaatttctttgagagggtgttctttttttttcttccttttggtccttgttgcagccaacgacaacgcgggaatcgaTCGATAAACCTCTGCATCCAGttctcgcc	1	osa-MIR162a,	osa-MIR162a	ggtgatgcctgggcgcagtggtttatcgatcccttccctgccttgtggcgctgatccaggagcggcgaatttctttgagagggtgttctttttttttcttccttttggtccttgttgcagccaacgacaacgcgggaatcgaTCGATAAACCTCTGCATCCAGttctcgcc	osa-MIR162a-p5	gggcgcagtggtttatcgatc	5'	New	(((((...((((..((((.((((((((((((..(((((.((.((((((((((........))).((((......(..((((((................))))))..)......)))).)))....)))).)))))))..)))))))))))).))))..))))...)))))	171	52.6	-71.2	0.8	30.5	14.5	28.394	15.5755	middle
25	32	osa-MIR162b-p5	GGGCGCAGTGGTTTATCGATC	21	chr04	+	24405899	24406032	tgggtgatgcctGGGCGCAGTGGTTTATCGATCtcttccctgccttgtgctgctccgatcgatgcccgtgctgattcttgataatatacaacgcaggaatcgaTCGATAAGCCTCTGCATCCAGatctcacttt	1	osa-MIR162b,	osa-MIR162b	tgggtgatgcctgggcgcagtggtttatcgatctcttccctgccttgtgctgctccgatcgatgcccgtgctgattcttgataatatacaacgcaggaatcgaTCGATAAGCCTCTGCATCCAGatctcacttt	osa-MIR162b-p5	gggcgcagtggtttatcgatc	5'	New	..(((((...((((..((((.((((((((((((..((((.(((.(((((....((.(((((..((....)))))))...)).....))))).)))))))..)))))))))))).))))..))))...)))))..	130	50.7	-53	0.8	28.5	10.5	26.5321	11.2788	middle
26	35	osa-MIR164d-p3	CATGTGCGCTCCTTCTCCAGC	21	chr02	-	33143567	33143660	caaaccgtgcTGGAGAAGCAGGGCACGTGCTcgacggcggggctggctggccggccggcttgcagCATGTGCGCTCCTTCTCCAGCatggcttc	1	osa-MIR164d,	osa-MIR164d	caaaccgtgcTGGAGAAGCAGGGCACGTGCTcgacggcggggctggctggccggccggcttgcagcatgtgcgctccttctccagcatggcttc	osa-MIR164d-p3	catgtgcgctccttctccagc	3'	New	....((((((((((((((.((.(((((((((((..(((..((((((....)))))).))))).))))))))).)).))))))))))))))....	86	68.1	-60.7	0.9	1	0	0.930949	0	low
27	37	osa-MIR164e-p3	TGGTCGTTCATGTGTCCGTCT	21	chr03	+	10542157	10542288	ttgtgcagggTGGAGAAGCAGGGCACGTGAGcggccatccagtgtagcttcgctgcgcgtccatggcggcgaacgcgcgtgatctggagtttggaTGGTCGTTCATGTGTCCGTCTtctccaccgagcactg	1	osa-MIR164e,	osa-MIR164e	ttgtgcagggTGGAGAAGCAGGGCACGTGAGcggccatccagtgtagcttcgctgcgcgtccatggcggcgaacgcgcgtgatctggagtttggatggtcgttcatgtgtccgtcttctccaccgagcactg	osa-MIR164e-p3	tggtcgttcatgtgtccgtct	3'	New	..((((..((((((((((..((((((((((((((((((((((((((((...)))))))...(((((((.....))).))))..........)))))))))))))))))))))..))))))))))..))))..	128	61.4	-82.7	1	6	3	5.5857	3.22252	low
28	39	osa-MIR164f-p3	TCTTCTCCACCGTGCACGCCT	21	chr05	+	23343908	23344117	tgaggatggcgaggcgcgcgaggTGGAGAAGCAGGGCACGTGCAttcctagagcttccgtccagctccccggcgggctagctagctcactccgccgccgccgccgccgccgccggcgcgcgcacggctggctggctccggccggctgagatgcatgcacggatgcatgtgccctTCTTCTCCACCGTGCACGCCTcgcctgcagcaagga	1	osa-MIR164f,	osa-MIR164f	tgaggatggcgaggcgcgcgaggTGGAGAAGCAGGGCACGTGCAttcctagagcttccgtccagctccccggcgggctagctagctcactccgccgccgccgccgccgccgccggcgcgcgcacggctggctggctccggccggctgagatgcatgcacggatgcatgtgcccttcttctccaccgtgcacgcctcgcctgcagcaagga	osa-MIR164f-p3	tcttctccaccgtgcacgcct	3'	New	((.....(((((((((.((..((((((((((.(((((((((((((((.....((...(((((((((..((((..((((((((((((.....(((((((((.((....)).).))))).)))...))))))))))))))))..))))).))))...))..))))))))))))))).))))))))))..)).))))))))).....))....	206	71	-129.8	0.9	37	9	34.4451	9.66755	middle
29	40	osa-MIR164b-p3	ATGGTTCTTCATGTGCCCGTC	21	chr05	-	15896163	15896271	gtgcacggTGGAGAAGCAGGGCACGTGCAttaccatccactcgcctgccggccgccggccgccattgccatggATGGTTCTTCATGTGCCCGTCttctccaccgagcac	1	osa-MIR164b,	osa-MIR164b	gtgcacggTGGAGAAGCAGGGCACGTGCAttaccatccactcgcctgccggccgccggccgccattgccatggatggttcttcatgtgcccgtcttctccaccgagcac	osa-MIR164b-p3	atggttcttcatgtgcccgtc	3'	New	((((.(((((((((((..(((((((((....((((((((...((.((.(((((...))))).))..))..))))))))....)))))))))..))))))))))).))))	109	64.2	-68.5	1	5	3	4.65475	3.22252	low
33	44	osa-MIR166c-p5	ATGTTGTCTGGTCCGAGACCT	21	chr03	+	3487788	3487912	ggcagttgaggggaATGTTGTCTGGTCCGAGACCTaacaccgggcggaatggcggattcagctgcagctaagcaagctaggtggggggttTCGGACCAGGCTTCATTCCCCccaactcaactgtt	2	osa-MIR166c,hvu-MIR166b,	osa-MIR166c	ggcagttgaggGGAATGTTGTCTGGTCCGAGacctaacaccgggcggaatggcggattcagctgcagctaagcaagctaggtggggggttTCGGACCAGGCTTCATTCCCCccaactcaactgtt	osa-MIR166c-p5	ATGTTGTCTGGTCCGAGacct	5'	New	.((((((((((((((((..((((((((((((((((..((((..((.((((.....)))).(((.......)))..))..))))..))))))))))))))))..)))))))).....)))))))).	123	57.6	-73.4	1	51	33.3333	47.4784	35.8057	middle
37	48	osa-MIR166f-p5	AGGAATGTCGTCTGGCCTGAGATC	24	chr10	-	14483290	14483396	cgatcatcttgttgagAGGAATGTCGTCTGGCCTGAGATCgtaccacagtggtgggtacacgtggacggtcTCGGACCAGGCTTCATTCCCCtcaacaactcgtcgg	1	osa-MIR166f,	osa-MIR166f	cgatcatcttgttgagaggaatgtcgtctggcctgagatcgtaccacagtggtgggtacacgtggacggtcTCGGACCAGGCTTCATTCCCCtcaacaactcgtcgg	osa-MIR166f-p5	aggaatgtcgtctggcctgagatc	5'	New	((((....((((((((.((((((..((((((.((((((((((.((((.(((.......))))))))))))))))).))))))..)))))).))))))))...)))).	106	56.1	-59.8	1	1	1	0.930949	1.07417	low
39	51	osa-MIR166l-p5	TTGTTGTCTGGTTCAAGGTCT	21	chr09	+	16951817	16951933	gttaggttaaggggaTTGTTGTCTGGTTCAAGGTCTccacattgtgcaaaatgttcattcatggaggcacaggatgcttggtgatcTCGGACCAGGCTTCAATCCCTttaaccagca	1	osa-MIR166l,	osa-MIR166l	gttaggttaaggGGATTGTTGTCTGGTTCAAGGtctccacattgtgcaaaatgttcattcatggaggcacaggatgcttggtgatcTCGGACCAGGCTTCAATCCCTttaaccagca	osa-MIR166l-p5	TTGTTGTCTGGTTCAAGGtct	5'	New	(((.((((((((((((((..(((((((((.(((((.(((((((((((...(((......)))....)))))..)))..))).))))).)))))))))..))))))))))))))))).	116	47	-59.4	1.1	15	13	13.9642	13.9642	middle
45	61	osa-MIR167j-p3	ATCGTGCTGCGCAGTTTCATC	21	chr01	-	32686068	32686227	ttgtgatgtgtgcaccttaagcagcTGAAGCTGCCAGCATGATCTGAtcttttgcgatctctttttttatctgaataagttgatggaaatattgggttcctaagattcagATCGTGCTGCGCAGTTTCATCtgctaatcgatgcactacactgtgaattt	1	osa-MIR167j,	osa-MIR167j	ttgtgatgtgtgcaccttaagcagcTGAAGCTGCCAGCATGATCTGatcttttgcgatctctttttttatctgaataagttgatggaaatattgggttcctaagattcagatcgtgctgcgcagtttcatctgctaatcgatgcactacactgtgaattt	osa-MIR167j-p3	atcgtgctgcgcagtttcatc	3'	New	(..(..((((((((.....(((((.((((((((((((((((((((((((((....((.(((..(((..(((..........)))..)))....))).))..)))).))))))))))))).))))))))).)))))......))))).)))..)..)....	156	40.6	-63.7	1	1	1	0.930949	1.07417	low
47	63	osa-MIR167g-p3	TCATCCGGCAGCTTCATCTTC	21	chr03	+	3347682	3347763	cataagcaggTGAAGCTGCCAGCATGATCTGAaagcatctcaaaccagcgatcagaTCATCCGGCAGCTTCATCTTCtcatg	1	osa-MIR167g,	osa-MIR167g	cataagcaggTGAAGCTGCCAGCATGATCTGaaagcatctcaaaccagcgatcagatcatccggcagcttcatcttctcatg	osa-MIR167g-p3	tcatccggcagcttcatcttc	3'	New	(((.((.(((((((((((((...(((((((((..((...........))..)))))))))..))))))))))))).)).)))	82	48.8	-39.3	1	47.5	45	44.2201	48.3378	middle
50	65	osa-MIR167f-p3	AGATCATCTGGCAGTTTCATC	21	chr10	-	14723044	14723156	cacaagtggaTGAAGCTGCCAGCATGATCTGAtcacagtagttctctagctgatgatgatttacaaaacctagagacatgcatcAGATCATCTGGCAGTTTCATCttctcatg	1	osa-MIR167f,	osa-MIR167f	cacaagtggaTGAAGCTGCCAGCATGATCTGatcacagtagttctctagctgatgatgatttacaaaacctagagacatgcatcagatcatctggcagtttcatcttctcatg	osa-MIR167f-p3	agatcatctggcagtttcatc	3'	New	....((..((((((((((((((.((((((((((....(((..(((((((....((........))....)))))))..)))))))))))))))))))))))))))..))....	105	42.5	-50	1	5.5	4	5.12022	4.29669	low
52	68	osa-MIR167c-p3	TCTTGTGGTCATGCCTTGCTA	21	chr03	+	33130619	33130781	tgtccaagggaacgagTGAAGCTGCCAGCATGATCTAgctctgaatgatcaacaagatgtgctcccacactgccttcctgtggatcttgagctgttgctagTCTTGTGGTCATGCCTTGCTAggtcatgctgcggcagcctcacttcttcccattgttgggca	1	osa-MIR167c,	osa-MIR167c	tgtccaagggaacgagTGAAGCTGCCAGCATGATCTAgctctgaatgatcaacaagatgtgctcccacactgccttcctgtggatcttgagctgttgctagtcttgtggtcatgccttgctaGGTCATGCTGCGGCAGCCTCACTtcttcccattgttgggca	osa-MIR167c-p3	tcttgtggtcatgccttgcta	3'	New	.(((((((((((..(((((.(((((((((((((((((((.....(((((((.((((((......(((((.........)))))......(((....))).))))))))))))).....)))))))))))))..)))))).)))))..)))))....)))))).	161	52.1	-80.4	0.9	4	22	3.7238	23.6318	middle
53	69	osa-MIR167b-p3	ATCATGCTGTGACAGTTTCACT	22	chr03	-	30546928	30547090	gtgcccaagagaaagcgTGAAGCTGCCAGCATGATCTAacttgcagacaagaaatcagctcagctcgctggtttcgaacaggaaggcggctagctgaggcttcttctgagtacgtgatggttagATCATGCTGTGACAGTTTCACTccttccctgttgggcac	1	osa-MIR167b,	osa-MIR167b	gtgcccaagagaaagcgTGAAGCTGCCAGCATGATCTAacttgcagacaagaaatcagctcagctcgctggtttcgaacaggaaggcggctagctgaggcttcttctgagtacgtgatggttagatcatgctgtgacagtttcactccttccctgttgggcac	osa-MIR167b-p3	atcatgctgtgacagtttcact	3'	New	((((((((.((.(((.(((((((((.(((((((((((((((..((((.(((...((((((.(((.((((..((((.....)))))))))))))))))..)))..))))..........)))))))))))))))...)))))))))..)))..)).))))))))	163	51.5	-77.5	0.9	1	1	0.930949	1.07417	low
57	74	osa-MIR169a-p5	ATCGGAGGCCATGGTGCAGCC	21	chr01	+	8729104	8729276	cgccggcggcctgacattgggATCGGAGGCCATGGTGCAGCCaaggatgacttgccgatcgatcgatctatctatgaagctaagctagctggccatggatccatccatcaattggcaagttgttcttggCTACATCTTGGCCCCTGCTCCtcatgtaaggccggcctgtggcg	1	osa-MIR169a,	osa-MIR169a	cgccggcggcctgacattgggatcggaggccatggtgCAGCCAAGGATGACTTGCCGAtcgatcgatctatctatgaagctaagctagctggccatggatccatccatcaattggcaagttgttcttggctacatcttggcccctgctcctcatgtaaggccggcctgtggcg	osa-MIR169a-p5	atcggaggccatggtgCAGCC	5'	New	((((((((((((.((((..(((.(((.(((((.((((.(((((((((..((((((((((.(((.(((..(((((((.(((((...)))))...)))))))..))).))).))))))))))..))))))))).)))).))))).))).)))..)))).)))))).))...))))	173	56.6	-97.8	1	392.333	239.333	365.242	257.085	middle
57	75	osa-MIR169a-p3	CTACATCTTGGCCCCTGCTCC	21	chr01	+	8729104	8729276	cgccggcggcctgacattgggATCGGAGGCCATGGTGCAGCCaaggatgacttgccgatcgatcgatctatctatgaagctaagctagctggccatggatccatccatcaattggcaagttgttcttggCTACATCTTGGCCCCTGCTCCtcatgtaaggccggcctgtggcg	1	osa-MIR169a,	osa-MIR169a	cgccggcggcctgacattgggatcggaggccatggtgCAGCCAAGGATGACTTGCCGAtcgatcgatctatctatgaagctaagctagctggccatggatccatccatcaattggcaagttgttcttggctacatcttggcccctgctcctcatgtaaggccggcctgtggcg	osa-MIR169a-p3	ctacatcttggcccctgctcc	3'	New	((((((((((((.((((..(((.(((.(((((.((((.(((((((((..((((((((((.(((.(((..(((((((.(((((...)))))...)))))))..))).))).))))))))))..))))))))).)))).))))).))).)))..)))).)))))).))...))))	173	56.6	-97.8	1	720	267.5	670.284	287.341	high
58	77	osa-MIR169f-p3	GCATGTCTTCCTTGGCTATTC	21	chr02	-	18558299	18558512	gggccttccatgaggacaagagctgattcggTAGCCAAGGATGACTTGCCTaatgcctatgtgcatgtgtttatacgctgctcatctgcattttgattatcccctgatcagtcctgtcgtcaattatatgtgtgtgtagtactctgtactcatacatatatagGCATGTCTTCCTTGGCTATTCggagcggctcttgtctctcgtggaaggctg	1	osa-MIR169f,	osa-MIR169f	gggccttccaTGAGGACAAGAGCTGATTCGGTAGCCAAGGATGACTTGCCTAatgcctatgtgcatgtgtttatacgctgctcatctgcattttgattatcccctgatcagtcctgtcgtcaattatatgtgtgtgtagtactctgtactcatacatatataggcatgtcttccttggctattcggagcggctcttgtctctcgtggaaggctg	osa-MIR169f-p3	gcatgtcttccttggctattc	3'	New	.((((((((((((((((((((((((.(((((((((((((((.(((.((((.(((((..(((.(((.((((....))))))).)))..)))))(((((((.....))))))).............((((((((((((.(((((...))))))))))))))))))))).))).)))))))))).))))).))))))))))).))))))))))))).	212	46.7	-112.8	1.1	1	2	0.930949	2.14834	low
59	78	osa-MIR169g-p3	GGCAGTCTCCTTGGCTAGC	19	chr04	+	19420077	19420202	ctgcctctggTAGCCAAGGATGACTTGCCTattgtgctcttctgaatgatgcagtgccatgatcagtgtggcctggctggttcagatgagccgagataGGCAGTCTCCTTGGCTAGCctgagtggc	1	osa-MIR169g,	osa-MIR169g	ctgcctctggTAGCCAAGGATGACTTGCCTAttgtgctcttctgaatgatgcagtgccatgatcagtgtggcctggctggttcagatgagccgagataggcagtctccttggctagcctgagtggc	osa-MIR169g-p3	ggcagtctccttggctagc	3'	New	..(((.((((((((((((((.((((.(((((((..((((.(((((((...((((.(((((.......))))))).))..))))))).))))...))))))))))))))))))))).))..)).)))	124	54.8	-66.4	1	3.55	8	3.30487	8.59338	low
61	82	osa-MIR169c-p3	AGTCTGTCCTTGGCTACACCTAGC	24	chr04	-	30712338	30712449	gaacgggatgcAGCCAAGGATGACTTGCCGGCtcctggtattgggggaatctcagctttgctgaagcgccttggagttagccggcaAGTCTGTCCTTGGCTACACCTAGCtc	1	osa-MIR169c,	osa-MIR169c	gaacgggatgCAGCCAAGGATGACTTGCCGGctcctggtattgggggaatctcagctttgctgaagcgccttggagttagccggcaagtctgtccttggctacacctagctc	osa-MIR169c-p3	agtctgtccttggctacacctagc	3'	New	....(((.((.((((((((((((((((((((((((.(((..(((((...)))))(((((...))))))))..)))....))))))))))).)))))))))).))))).....	103	57.1	-55.4	0.9	1	0	0.930949	0	low
62	84	osa-MIR169b-p3	GGCAAGTTGTCCTTGGCTACG	21	chr06	-	27295908	27296035	gaacggaatgCAGCCAAGGATGACTTGCCGGtacgtgtatgcatgtttcaaggtactatatgtgcccccaactgttttagatccatgctgacattttccGGCAAGTTGTCCTTGGCTACGtcttgttc	1	osa-MIR169b,	osa-MIR169b	gaacggaatgCAGCCAAGGATGACTTGCCGGtacgtgtatgcatgtttcaaggtactatatgtgcccccaactgttttagatccatgctgacattttccggcaagttgtccttggctacgtcttgttc	osa-MIR169b-p3	ggcaagttgtccttggctacg	3'	New	(((((..(((.(((((((((..(((((((((...((((..(((((..((..(((((.....))))).............))..)))))..))))...)))))))))..))))))))).)))..)))))	128	47.7	-62	1	3	6.5	2.79285	6.98212	low
63	85	osa-MIR169i-p5	TGGTGATAAGGGTGTAGCTCTGG	23	chr08	+	26803116	26803291	ggaagagagcaaggcttgcaTGGTGATAAGGGTGTAGCTCTGGtagccaaggatgacttgcctgtgtccttgtgtagaggatcattcagaaaatgagccttgaactggttcataggcagtctccttggctagtcTGAGTCGCTCTTATCACTCATGttaggcttgcatctcgttga	1	osa-MIR169i,	osa-MIR169i	ggaagagagcaaggcttgcatggtgataagggtgtagctctggTAGCCAAGGATGACTTGCCTGtgtccttgtgtagaggatcattcagaaaatgagccttgaactggttcataggcagtctccttggctagtcTGAGTCGCTCTTATCACTCATGttaggcttgcatctcgttga	osa-MIR169i-p5	tggtgataagggtgtagctctgg	5'	New	....(((((((((.((..((((((((((((((((..((((.((((((((((((.((((.(((((((..(..((...((((.(((((.....))))).))))..))..)..))))))))))))))))))))).)).)))))))))))))))).))))..)).))))).)))).....	167	48.3	-92.6	1.1	92.5889	129.678	86.1956	139.296	middle
64	88	osa-MIR169h-p3	GGCAGTCTCCTTGGCTAGC	19	chr08	+	26807349	26807470	ttagctctggTAGCCAAGGATGACTTGCCTGtgtccttgtgtgtaaggatcattaattattattcagaaaatgatcctttcagcaggtttcatgGGCAGTCTCCTTGGCTAGCctgagtgat	1	osa-MIR169h,	osa-MIR169h	ttagctctggTAGCCAAGGATGACTTGCCTGtgtccttgtgtgtaaggatcattaattattattcagaaaatgatcctttcagcaggtttcatgggcagtctccttggctagcctgagtgat	osa-MIR169h-p3	ggcagtctccttggctagc	3'	New	...((((.((((((((((((.(((.((((..((..(((((.((.((((((((((...............)))))))))).)))))))...))..))))))))))))))))).)).))))...	116	43.4	-58	1.1	5.05	13	4.70129	13.9642	middle
65	89	osa-MIR169m-p3	GGCAGTCTCCTTGGCTAGC	19	chr08	+	26813897	26814034	tgagtcctggTAGCCAAGGATGACTTGCCTGtatatttatatatatatgtgtgtgtgatcaatggatggattgatcaagctgcttgcaggctcatgcatatatatgtacaGGCAGTCTCCTTGGCTAGCccggctacc	1	osa-MIR169m,	osa-MIR169m	tgagtcctggTAGCCAAGGATGACTTGCCTGtatatttatatatatatgtgtgtgtgatcaatggatggattgatcaagctgcttgcaggctcatgcatatatatgtacaggcagtctccttggctagcccggctacc	osa-MIR169m-p3	ggcagtctccttggctagc	3'	New	..((.((.((((((((((((.((((.((((((((......(((((((((..((.(((((((((......)))))))..((.....))..)).))..))))))))))))))))))))))))))))))).)).))))...	133	44.9	-64.1	1	0.8	8	0.744759	8.59338	low
66	90	osa-MIR169l-p3	GGCAGTCTCCTTGGCTAGC	19	chr08	+	26817488	26817595	ttatctctgaTAGCCAAGGATGACTTGCCTGtgtcctccctgaaggattagcaatttaatgatcctttaagctggttcatgGGCAGTCTCCTTGGCTAGCctgagtgg	2	osa-MIR169l,sbi-MIR169n,	osa-MIR169l	ttatctctgaTAGCCAAGGATGACTTGCCTGtgtcctccctgaaggattagcaatttaatgatcctttaagctggttcatgggcagtctccttggctagcctgagtgg	osa-MIR169l-p3	ggcagtctccttggctagc	3'	New	....(((...((((((((((.(((.((((..((.((....((((((((((.........))))))))))....))..))..)))))))))))))))))....)))...	101	47.2	-48.6	1	5.05	13	4.70129	13.9642	middle
67	91	osa-MIR169j-p3	GGCAGTCTCCTTGGCTAGC	19	chr09	+	19788861	19788985	tcgcatctggTAGCCAAGGATGACTTGCCTGtgtctctgctcatgtgcagtagaagaagatgcatttctagctgctttctgcatatgtgatctcacaGGCAGTCTCCTTGGCTAGCctgagcggc	1	osa-MIR169j,	osa-MIR169j	tcgcatctggTAGCCAAGGATGACTTGCCTGtgtctctgctcatgtgcagtagaagaagatgcatttctagctgctttctgcatatgtgatctcacaggcagtctccttggctagcctgagcggc	osa-MIR169j-p3	ggcagtctccttggctagc	3'	New	((((.((.((((((((((((.((((.(((((((........(((((((((.((.((.(((......)))..)).))..)))))))))......))))))))))))))))))))).)).)))))).	124	51.2	-60.4	0.9	1.05	8	0.977497	8.59338	low
68	92	osa-MIR169k-p3	GGCAGTCTCCTTGGCTAGT	19	chr09	+	19792133	19792288	tctgtctagaTAGCCAAGGATGACTTGCCTGtggcctcttggagagagaggtgtagcttaattagcagcatggtttgagcattgcttgatcggttgatcgcttcgcttgctctgcatgagatcttacaGGCAGTCTCCTTGGCTAGTctgggcggc	1	osa-MIR169k,	osa-MIR169k	tctgtctagaTAGCCAAGGATGACTTGCCTGtggcctcttggagagagaggtgtagcttaattagcagcatggtttgagcattgcttgatcggttgatcgcttcgcttgctctgcatgagatcttacaggcagtctccttggctagtctgggcggc	osa-MIR169k-p3	ggcagtctccttggctagt	3'	New	.(((((((((((((((((((.((((.(((((((..(((.((.((((..(((((.(((........((((.(((.(..(((...)))..))))))))...))).))))).)))).)).)))..)..))))))))))))))))))).)))))))))).	154	51.3	-73.7	0.9	2	15	1.8619	16.1126	middle
69	94	osa-MIR169o-p3	GGCCGGTCTTCTTGGCTAGCC	21	chr11	-	6081528	6081700	ctccctttggTAGCCAAGAATGACTTGCCTAcgcttttgccctctgttggctcatccatccgtctatctatctgccatggcagatggcagattaagggtttctgaaagaaattcttgtgataggatgtgcaatgaggctgcatgGGCCGGTCTTCTTGGCTAGCCagagtggc	1	osa-MIR169o,	osa-MIR169o	ctccctttggTAGCCAAGAATGACTTGCCTAcgcttttgccctctgttggctcatccatccgtctatctatctgccatggcagatggcagattaagggtttctgaaagaaattcttgtgataggatgtgcaatgaggctgcatgggccggtcttcttggctagccagagtggc	osa-MIR169o-p3	ggccggtcttcttggctagcc	3'	New	..((((((((((((((((((.(((..(((((.((......((((.....((.((((((((.((((..((((((((....)))))))).))))((((..((((.....))))..)))).))).))))).))...))))..)).)))))..))))))))))))).)))))).)).	170	50.3	-79.7	0.9	0.5	1.5	0.465475	1.61126	low
70	95	osa-MIR169n-p3	GGCCGGTCTTCTTGGCTAGCC	21	chr11	-	6085252	6085428	ctccctttggTAGCCAAGAATGACTTGCCTAtgtgttttgccttgtgttggctcatccatccatctatcagccgttgcagatttgcagtggcagattaaagggtttcagaaagaaattcttgtgatggatgtgcaatgtggctgcatgGGCCGGTCTTCTTGGCTAGCCagagtggc	1	osa-MIR169n,	osa-MIR169n	ctccctttggTAGCCAAGAATGACTTGCCTAtgtgttttgccttgtgttggctcatccatccatctatcagccgttgcagatttgcagtggcagattaaagggtttcagaaagaaattcttgtgatggatgtgcaatgtggctgcatgggccggtcttcttggctagccagagtggc	osa-MIR169n-p3	ggccggtcttcttggctagcc	3'	New	..((((((((((((((((((.(((..((((((((.....(((..(..(((.(.((((((((.....(((.(((..(((......)))..))).)))..(((..((((.....))))..)))..)))))))).))))..)))).))))))))..))))))))))))).)))))).)).	174	48.6	-81.2	0.9	0.5	1.5	0.465475	1.61126	low
72	97	osa-MIR169p-p3	AAGTCATCCTTGGCTGCATCC	21	chr08	-	7641327	7641452	gagcaaggtgtagccaaggacaaacttgccggatcaacagagaaggactgccagtctccggccaattaattaacctcgccgtcggccatcgccggccggcAAGTCATCCTTGGCTGCATCCtgctc	1	osa-MIR169p,	osa-MIR169p	gagcaaggtgTAGCCAAGGACAAACTTGCCGGatcaacagagaaggactgccagtctccggccaattaattaacctcgccgtcggccatcgccggccggcaagtcatccttggctgcatcctgctc	osa-MIR169p-p3	aagtcatccttggctgcatcc	3'	New	(((((.((((((((((((((...(((((((((.......((((.((....))..))))((((...............)))).((((....)))).)))))))))..)))))))))))))).)))))	126	57.9	-62.2	0.9	0	1	0	1.07417	low
74	100	osa-MIR171f-p5	CGATGTTGGCATGGTTCAATC	21	chr03	+	30027774	30027900	gggagagtgCGATGTTGGCATGGTTCAATCaaaccgggcaaacttatgcactagctaagcaagatgcagggatatgcagtatggttttgtttggtcTGATTGAGCCGTGCCAATATCacaagcttgc	1	osa-MIR171f,	osa-MIR171f	gggagagtgcgaTGTTGGCATGGTTCAATCAAAccgggcaaacttatgcactagctaagcaagatgcagggatatgcagtatggttttgtttggtcTGATTGAGCCGTGCCAATATCacaagcttgc	osa-MIR171f-p5	cgaTGTTGGCATGGTTCAATC	5'	New	..(((..((.(((((((((((((((((((((.(((..(((((((..((((....((..((.....))..))...))))....)).)))))..))).))))))))))))))))))))).))..)))..	123	47.2	-60.7	1	8	9	7.44759	9.66755	low
76	102	osa-MIR171b-p5	ACGGGATATTGGGGCGGTTCAATC	24	chr08	+	5369153	5369252	gcgacgACGGGATATTGGGGCGGTTCAATCagaaagcttgtgctccggaagcgaggagctctactctttTGATTGAGCCGTGCCAATATCacgtcgcatc	1	osa-MIR171b,	osa-MIR171b	gcgacgacgggatattggggcggttcaatcagaaagcttgtgctccggaagcgaggagctctactctttTGATTGAGCCGTGCCAATATCacgtcgcatc	osa-MIR171b-p5	acgggatattggggcggttcaatc	5'	New	((((((....((((((((..((((((((((((((.......(((((........))))).......))))))))))))))..)))))))).))))))...	97	54	-51.9	1	23	3	21.4118	3.22252	middle
78	104	osa-MIR171i-p5	TCAATCCGAAGGCATGGCTGA	21	chr03	+	21191603	21191722	taaaaagaggtattggcgtgccTCAATCCGAAGGCATGGCTGAttacaggcacctcgaccgatctagcgcatgcagccatgtttcttggaTTGAGCCGCGTCAATATCTCTccttgcttc	1	osa-MIR171i,	osa-MIR171i	taaaaagAGGTATTGGCGTGCCTCAATCcgaaggcatggctgattacaggcacctcgaccgatctagcgcatgcagccatgtttcttGGATTGAGCCGCGTCAATATCtctccttgcttc	osa-MIR171i-p5	TCAATCcgaaggcatggctga	5'	New	.....(((((((((((((((.(((((((((((..((((((((.......((..((.((....)).)).))...))))))))..).)))))))))).))))))))))))))).........	106	50.8	-54.6	0.9	4	2	3.7238	2.14834	low
78	105	osa-MIR171i-p3	TTGAGCCGCGTCAATATCTCT	21	chr03	+	21191603	21191722	taaaaagaggtattggcgtgccTCAATCCGAAGGCATGGCTGAttacaggcacctcgaccgatctagcgcatgcagccatgtttcttggaTTGAGCCGCGTCAATATCTCTccttgcttc	1	osa-MIR171i,	osa-MIR171i	taaaaagAGGTATTGGCGTGCCTCAATCcgaaggcatggctgattacaggcacctcgaccgatctagcgcatgcagccatgtttcttGGATTGAGCCGCGTCAATATCtctccttgcttc	osa-MIR171i-p3	TTGAGCCGCGTCAATATCtct	3'	New	.....(((((((((((((((.(((((((((((..((((((((.......((..((.((....)).)).))...))))))))..).)))))))))).))))))))))))))).........	106	50.8	-54.6	0.9	603	428	561.362	459.746	high
79	106	osa-MIR171h-p5	TTTGGTATTGTTTCGGCTCATGTC	24	chr04	+	28482456	28482556	agaagaagaggacatggTTTGGTATTGTTTCGGCTCATGTCgttcacacagatgTGAGCCGAACCAATATCACTCatgtattcttcattcagagaacttct	1	osa-MIR171h,	osa-MIR171h	agaagaagaggacatggtttggtattgtttcggctcatgtcgttcacacagatGTGAGCCGAACCAATATCACTcatgtattcttcattcagagaacttct	osa-MIR171h-p5	tttggtattgtttcggctcatgtc	5'	New	.((((((((..((((((..((((((((.(((((((((..((.........))..))))))))).)))))))).))))))..))))).)))...........	89	41.6	-42.9	1	3	3	2.79285	3.22252	low
80	108	osa-MIR171g-p5	CATGGTATTGACTTGGCTCATC	22	chr07	-	15636744	15636832	gacatggCATGGTATTGACTTGGCTCATCtcagcaacagcaaactgcatgcagcgctggaggTGAGCCGAGCCAATATCACTTcatgtc	1	osa-MIR171g,	osa-MIR171g	gacatggcatggtattgacttggctcatctcagcaacagcaaactgcatgcagcgctgGAGGTGAGCCGAGCCAATATCacttcatgtc	osa-MIR171g-p5	catggtattgacttggctcatc	5'	New	(((((((..((((((((.(((((((((((((.....((((...(((....))).))))))))))))))))).))))))))..)))))))	89	51.7	-46.6	1	8	10	7.44759	10.7417	middle
80	109	osa-MIR171g-p3	TGAGCCGAGCCAATATCACTT	21	chr07	-	15636744	15636832	gacatggCATGGTATTGACTTGGCTCATCtcagcaacagcaaactgcatgcagcgctggaggTGAGCCGAGCCAATATCACTTcatgtc	1	osa-MIR171g,	osa-MIR171g	gacatggcatggtattgacttggctcatctcagcaacagcaaactgcatgcagcgctgGAGGTGAGCCGAGCCAATATCacttcatgtc	osa-MIR171g-p3	TGAGCCGAGCCAATATCactt	3'	New	(((((((..((((((((.(((((((((((((.....((((...(((....))).))))))))))))))))).))))))))..)))))))	89	51.7	-46.6	1	29	16.5	26.9975	17.7238	middle
81	110	osa-MIR171a-p3	TTGAGCCGCGCCAATATCTCT	21	chr06	+	25891132	25891227	ggaaagagcgatattggtgaggttcaatccgatgattggttttacagcagtggtaaaatcagtatctgaTTGAGCCGCGCCAATATCTCTtcctct	1	osa-MIR171a,	osa-MIR171a	ggaaagagcgatattggtgaggttcaatccgatgattggttttacagcagtggtaaaatcagtatcTGATTGAGCCGCGCCAATATCtcttcctct	osa-MIR171a-p3	TTGAGCCGCGCCAATATCtct	3'	New	((.((((..((((((((((.(((((((((.(((.(((((((((((.......)))))))))))))).))))))))).))))))))))))))))...	93	43.8	-46	1.1	2	4	1.8619	4.29669	low
86	115	osa-MIR319b-p5	AGAGCGTCCTTCAGTCCACTCA	22	chr01	-	6677570	6677766	gatggatggaagAGAGCGTCCTTCAGTCCACTCAtgggcggtgctagggtcgaattagctgccgactcattcacccacatgccaagcaagaaacgcttgagatagcgaagcttagcagatgagtgaatgaagcgggaggtaacgttccgatctcgcgccgtctttgcTTGGACTGAAGGGTGCTCCCTcctcctcga	1	osa-MIR319b,	osa-MIR319b	gatggatggaagagagcgtccttcagtccactcatgggcggtgctagggtcgaattagctgccgactcattcacccacatgccaagcaagaaacgcttgagatagcgaagcttagcagatgagtgaatgaagcgggaggtaacgttccgatctcgcgccgtctttgcTTGGACTGAAGGGTGCTCCCtcctcctcga	osa-MIR319b-p5	agagcgtccttcagtccactca	5'	New	((.(((.((.((.((((..(((((((((((..((..((((((((..(((((((((((.((.(((..((((((((.((..(((.((((......((((......))))..)))).)))..)).))))))))..))).)).))..))).)))))).))))))))..))..)))))))))))..)))).)))))))))..	195	54.8	-98.4	0.9	10	8	9.30949	8.59338	low
88	118	osa-MIR390-p3	ACTAGGCGCTATCTATCCTGAGCT	24	chr03	-	34275140	34275230	ggtatggaacaatccttgAAGCTCAGGAGGGATAGCGCCtcgaaatcaaACTAGGCGCTATCTATCCTGAGCTccatggtttgttcttacc	1	osa-MIR390,	osa-MIR390	ggtatggaacaatccttgAAGCTCAGGAGGGATAGCGCCtcgaaatcaaactaggCGCTATCTATCCTGAGCTCCatggtttgttcttacc	osa-MIR390-p3	actaggCGCTATCTATCCTGAGCT	3'	New	((((.(((((((.((.((.(((((((((..((((((((((............))))))))))..))))))))).)).)).)))))))))))	91	48.4	-51.2	1.2	1	1	0.930949	1.07417	low
91	122	osa-MIR394-p3	AGGTGGGCATACTGCCAATGG	21	chr02	+	27148154	27148263	tactgagagttctTTGGCATTCTGTCCACCTCCttgtcgaatcctcagagacagaaatctcatatctgttgatcttggAGGTGGGCATACTGCCAATGGagctgtgtagg	1	osa-MIR394,	osa-MIR394	tactgagagttctTTGGCATTCTGTCCACCTCCttgtcgaatcctcagagacagaaatctcatatctgttgatcttggaggtgggcatactgccaatggagctgtgtagg	osa-MIR394-p3	aggtgggcatactgccaatgg	3'	New	..(((..((((((((((((...(((((((((((..(((((.......((((......)))).......)))))...)))))))))))...)))))).))))))...))).	107	47.3	-45.1	0.9	1	1	0.930949	1.07417	low
93	125	osa-MIR395p-p5	GTTCCCTTCAAGCACTTCACGTGGC	25	chr04	+	32622525	32622592	gaGTTCCCTTCAAGCACTTCACGTGGCactatttcaatgcgtaccgtgTGAAGTGTTTGGGGGAACTC	1	osa-MIR395p,	osa-MIR395p	gagttcccttcaagcacttcacgtggcactatttcaatgcgtaccgtGTGAAGTGTTTGGGGGAACTC	osa-MIR395p-p5	gttcccttcaagcacttcacgtggc	5'	New	((((((((.(((((((((((((..((.(((((....))).)).))..)))))))))))))))))))))	68	50	-37.1	1.1	0.333333	0	0.310316	0	low
94	126	osa-MIR395q-p5	GTTCCCTTCAAGCACTTCACA	21	chr04	+	32622668	32622735	gaGTTCCCTTCAAGCACTTCACAtgacactatttcaatgtctattatgTGAAGTGTTTGGGGGAACTC	1	osa-MIR395q,	osa-MIR395q	gagttcccttcaagcacttcacatgacactatttcaatgtctattatGTGAAGTGTTTGGGGGAACTC	osa-MIR395q-p5	gttcccttcaagcacttcaca	5'	New	((((((((.(((((((((((((((((((.........))))....)))))))))))))))))))))))	68	41.2	-36	1.3	1	1	0.930949	1.07417	low
95	127	osa-MIR395s-p5	GTTCCCTTCAAGCACTTCACGTGGC	25	chr04	+	32622943	32623028	gtatcaccgtgaGTTCCCTTCAAGCACTTCACGTGGCactatttcaatgcctattgTGAAGTGTTTGGGGGAACTCtcgatgttcc	1	osa-MIR395s,	osa-MIR395s	gtatcaccgtgagttcccttcaagcacttcacgtggcactatttcaatgcctattGTGAAGTGTTTGGGGGAACTCtcgatgttcc	osa-MIR395s-p5	gttcccttcaagcacttcacgtggc	5'	New	....((.((.((((((((.((((((((((((((.((((.........))))...)))))))))))))))))))))).)).))....	78	47.7	-41.4	1	0.333333	0	0.310316	0	low
96	128	osa-MIR395d-p5	GTTCCCTTCAAGCACTTCACGTGGC	25	chr04	-	31805055	31805142	gtattgtcgtgaGTTCCCTTCAAGCACTTCACGTGGCactatctcaatgcctactatgTGAAGTGTTTGGGGGAACTCtcgatatcac	1	osa-MIR395d,	osa-MIR395d	gtattgtcgtgagttcccttcaagcacttcacgtggcactatctcaatgcctactatGTGAAGTGTTTGGGGGAACTCtcgatatcac	osa-MIR395d-p5	gttcccttcaagcacttcacgtggc	5'	New	((..(((((.((((((((.(((((((((((((((((((.........))))....))))))))))))))))))))))).)))))..))	88	46.6	-45.7	1.1	0.333333	1	0.310316	1.07417	low
97	129	osa-MIR395b-p5	ACGACACACTGTATTGAGAGTT	22	chr04	-	31805334	31805419	gagtccctaggagttcctttcaagcactttACGACACACTGTATTGAGAGTTgtcgTGAAGTGTTTGGGGGAACTCttagtgtcgc	1	osa-MIR395b,	osa-MIR395b	gagtccctaggagttcctttcaagcactttacgacacactgtattgagagttgtcGTGAAGTGTTTGGGGGAACTCttagtgtcgc	osa-MIR395b-p5	acgacacactgtattgagagtt	5'	New	......(((((((((.((..((((((((((((((((.(((........)))))))))))))))))))..)))))))))))......	74	47.7	-42.4	1	1	0	0.930949	0	low
98	130	osa-MIR395i-p5	AAGCACTTCACGTAGAGCTTTCTA	24	chr08	+	3299319	3299417	gttttaccgggagttctcttcAAGCACTTCACGTAGAGCTTTCTAttgacatggagctttagaacaatgTGAAGTGTTTGGGGGAACTCttggtaccaa	1	osa-MIR395i,	osa-MIR395i	gttttaccgggagttctcttcaagcacttcacgtagagctttctattgacatggagctttagaacaatGTGAAGTGTTTGGGGGAACTCttggtaccaa	osa-MIR395i-p5	aagcacttcacgtagagctttcta	5'	New	....((((..((((((.(..(((((((((((((((((((..(((((....))))))))))......))))))))))))))..)))))))..))))....	91	43.4	-45.9	1.1	0.5	0	0.465475	0	low
99	131	osa-MIR395j-p5_1ss25AT	AGCACTTCACATAGAACTTCTGTTT	25	chr08	+	3299479	3299590	gtgttcccaagagttccttgcaAGCACTTCACATAGAACTTCTGTTActctcatgtaacattgggaacttgagaagctactgTGAAGTGTTTGGGGGAACTCtaggtggcac	1	osa-MIR395j,	osa-MIR395j	gtgttcccaagagttccttgcaagcacttcacatagaacttctgttactctcatgtaacattgggaacttgagaagctactGTGAAGTGTTTGGGGGAACTCtaggtggcac	osa-MIR395j-p5	agcacttcacatagaacttctgtta	5'	New	((((..((.((((((((...((((((((((((((((..(((((.....(((((........))))).....)))))))).)))))))))))))..)))))))).))..))))	112	45.5	-50.3	1	1	0.5	0.930949	0.537086	low
100	132	osa-MIR395k-p5	AAGCACTTCACGTAGAGCTTTCTA	24	chr08	+	3299652	3299750	gttttatcgggagtttccttcAAGCACTTCACGTAGAGCTTTCTAttgatatggagctttggaacaatgTGAAGTGTTTGGGGGAACTCttgataccaa	1	osa-MIR395k,	osa-MIR395k	gttttatcgggagtttccttcaagcacttcacgtagagctttctattgatatggagctttggaacaatGTGAAGTGTTTGGGGGAACTCttgataccaa	osa-MIR395k-p5	aagcacttcacgtagagctttcta	5'	New	....((((..(((.((((..(((((((((((((((((((((..((....))..)))))))......))))))))))))))..)))))))..))))....	91	41.4	-44.8	1.1	0.5	0	0.465475	0	low
101	133	osa-MIR395y-p5	GTTCCTTGCAAGCACTTCACA	21	chr08	+	3299815	3299924	tggccccaggaGTTCCTTGCAAGCACTTCACAtagaacttcagttactctcatacaacattgtgattttgagaagctattgTGAAGTGTTTGGGGGAACTCtcggtgcca	1	osa-MIR395y,	osa-MIR395y	tggccccaggagttccttgcaagcacttcacatagaacttcagttactctcatacaacattgtgattttgagaagctattGTGAAGTGTTTGGGGGAACTCtcggtgcca	osa-MIR395y-p5	gttccttgcaagcacttcaca	5'	New	.(((.((..(((((((...((((((((((((((((...(((((......(((((......)))))..)))))...))).)))))))))))))..)))))))..)).))).	108	45.5	-47	0.9	0	0.5	0	0.537086	low
102	134	osa-MIR395l-p5	CGTTCCTTCCAAGCACTTCACA	22	chr08	+	3299997	3300090	gCGTTCCTTCCAAGCACTTCACAcagagcttttatttctctcacatcgattgagaacttaattagaagcttttgTGAAGTGTTTGGGGGAACTC	1	osa-MIR395l,	osa-MIR395l	gcgttccttccaagcacttcacacagagcttttatttctctcacatcgattgagaacttaattagaagcttttGTGAAGTGTTTGGGGGAACTC	osa-MIR395l-p5	cgttccttccaagcacttcaca	5'	New	..(((((.(((((((((((((((.((((((((((....(((((.......))))).......))))))))))))))))))))))))))))))..	90	41.5	-44.7	1.1	0	1	0	1.07417	low
108	135	osa-MIR395c-p5_1ss10AG	ATTATCAAGGGTTCTCT	17	chr04	-	31805193	31805281	gtATTATCAAGAGTTCTCTttaagcacttcatacgacaccattatttatagggttgttgTGAAGTGTTTGGAGGAACTCtcggtgtcat	1	osa-MIR395c,	osa-MIR395c	gtattatcaagagttctctttaagcacttcatacgacaccattatttatagggttgttGTGAAGTGTTTGGAGGAACTCtcggtgtcat	osa-MIR395c-p5	attatcaagagttctct	5'	New	....((((.(((((((.((..((((((((((((((((.((..........)))))).))))))))))))..))))))))).))))....	81	38.2	-37.7	1.1	0	1	0	1.07417	low
112	140	osa-MIR395w-p3	TTTAAGGCCTACTGTGTGAAGTGT	24	chr09	-	6606291	6606359	gagttctctttaatcatttcacatggcactatTTTAAGGCCTACTGTGTGAAGTGTttgggggattctc	1	osa-MIR395w,	osa-MIR395w	gagttctctttaatcatttcacatggcactattttaaggcctactgtGTGAAGTGTTTGGGGGATTCTC	osa-MIR395w-p3	tttaaggcctactgtGTGAAGTGT	3'	New	(((((((((.....(((((((((((((.((......)))))....))))))))))...)))))))))..	67	40.6	-26	0.9	4	0	3.7238	0	low
113	141	osa-MIR396h-p5_1ss17GC	GGCGACGCCGGCGGAGC	17	chr02	+	32841661	32841801	agggcgccggggaggaggtggtggtggtggtgggGGCGACGCCGGCGGAGGtgttcgacgcggcggaggtggcggaggaggacggcggcggcggcgtggccaaggacattTCCACAGGCTTTCTTGAACggttcttgccac	1	osa-MIR396h,	osa-MIR396h	agggcgccggggaggaggtggtggtggtggtgggggcgacgccggcggaggtgttcgacgcggcggaggtggcggaggaggacggcggcggcggcgtggccaaggacattTCCACAGGCTTTCTTGAACGGttcttgccac	osa-MIR396h-p5	ggcgacgccggcggagg	5'	New	..(((((((..((((((((.((((..(((.....(((.((((((.((....(((((..(((..(....)..))).....)))))....)).)))))).))).....)))..))))..))))))))...))))....)))..	137	70.9	-61.7	0.6	1	1	0.930949	1.07417	low
114	143	osa-MIR396d-p5_1ss8AG	GGAGGTGGCGGCGGCGG	17	chr04	+	30320096	30320216	tacagcgagtggttctggaaggcggtGGAGGTGACGGCGGCGGccggcgccgtggcggggggctgcgagtggggggcgacgagctgcgctTCCACAGGCTTTCTTGAACggttgcggccgc	1	osa-MIR396d,	osa-MIR396d	tacagcgagtggttctggaaggcggtggaggtgacggcggcggccggcgccgtggcggggggctgcgagtggggggcgacgagctgcgctTCCACAGGCTTTCTTGAACGGttgcggccgc	osa-MIR396d-p5	ggaggtgacggcggcgg	5'	New	....((((...((((..((((((.(((((((((.((((..((.((..(((((..((.....))..)).)))..)).))....)))))))))))))..))))))..))))..))))......	111	71.9	-58.3	0.7	0	1	0	1.07417	low
118	147	osa-MIR396c-p3	AGAAAGCTGTGGGAAGAAATGGCA	24	chr02	-	34287873	34288013	tgccatgcctTTCCACAGCTTTCTTGAACTTctcttgtgcctcactcactttcattactggagagatatgcatcatcagtggaagcttatagggagaggagtgcaagaagagggtcaAGAAAGCTGTGGGAAGAAATGGCA	1	osa-MIR396c,	osa-MIR396c	tgccatgcctTTCCACAGCTTTCTTGAACTTctcttgtgcctcactcactttcattactggagagatatgcatcatcagtggaagcttatagggagaggagtgcaagaagagGGTCAAGAAAGCTGTGGGAAGaaatggca	osa-MIR396c-p3	AGAAAGCTGTGGGAAGaaatggca	3'	New	.(((((..(((((((((((((((((((.(((((((((..(..(.(((.(((((..(((((..((........))..))))))))......)).))).)..)..)))).))))).)))))))))))))))))))..))))).	139	46.1	-68	1	158	62	147.09	66.5987	middle
119	149	osa-MIR396f-p3	TGTTGATAGTTCAAGAAAGTC	21	chr02	-	35636546	35636721	gccatgctcTCCACAGGCTTTCTTGAACTGtgaactcgtgtgtgcatgctcctcatatattgttctagatcccatgcatgatgcatatcgatcgatctgatctgaattaggtcatcgatgcgcatctggatccccatctTGTTGATAGTTCAAGAAAGTCcttggaaaacatggtg	1	osa-MIR396f,	osa-MIR396f	gccatgctcTCCACAGGCTTTCTTGAACTGtgaactcgtgtgtgcatgctcctcatatattgttctagatcccatgcatgatgcatatcgatcgatctgatctgaattaggtcatcgatgcgcatctggatccccatcttgttgATAGTTCAAGAAAGTCCTTGGAAAacatggtg	osa-MIR396f-p3	tgttgATAGTTCAAGAAAGTC	3'	New	((((((...((((..((((((((((((((((.(((..(((.(((((((....((.............))...)))))))(((((..((((((.((((((((....))))))))))))))..)))))........)))...))).))))))))))))))))..))))...)))))).	175	44.9	-69.2	0.9	7	11	6.51665	11.8159	middle
120	150	osa-MIR396e-p3	TGTTGATGGTTCAAGAAAGCC	21	chr04	+	34436820	34437003	gcgggcatgcttTCCACAGGCTTTCTTGAACTGtgaactcgtgggggtgtatgtgctcatgttgggattgtggtcggtggcctccaattctctgaaaagaaagctgaattgtcgagctccccgttctgtctttggtcgtctctaccTGTTGATGGTTCAAGAAAGCCcatggaaaccatgccgc	1	osa-MIR396e,	osa-MIR396e	gcgggcatgcttTCCACAGGCTTTCTTGAACTGtgaactcgtgggggtgtatgtgctcatgttgggattgtggtcggtggcctccaattctctgaaaagaaagctgaattgtcgagctccccgttctgtctttggtcgtctctacctgttgATGGTTCAAGAAAGCCCATGGAAAccatgccgc	osa-MIR396e-p3	tgttgATGGTTCAAGAAAGCC	3'	New	((.((((((.((((((..(((((((((((((..(.(((..((((((..(.....((((.....(((((((.(((.....)))..)))))))((....))..............))))...(((.........))).)..))))))..))).)..)))))))))))))..)))))).))))))))	184	51.6	-73.7	0.8	10	8	9.30949	8.59338	low
121	151	osa-MIR397b-p5	TTGAGTGCAGCGTTGATGAACC	22	chr02	-	3280781	3280898	agggaaggcattaTTGAGTGCAGCGTTGATGAACCtgccggccggctaaattaattagcaagaaagtctgaaactggctcaaaggTTCACCAGCACTGCACCCAATCacgcctttgct	1	osa-MIR397b,	osa-MIR397b	agggaaggcaTTATTGAGTGCAGCGTTGATGaacctgccggccggctaaattaattagcaagaaagtctgaaactggctcaaaggttcaccagcactgcacccaatcacgcctttgct	osa-MIR397b-p5	TTGAGTGCAGCGTTGATGaacc	5'	New	...((((((...((((.((((((.((((.(((((((...((((.(((((.....))))).((.....))......))))...))))))).)))).)))))).))))...))))))...	112	49.2	-48.3	0.8	2131.5	3191.5	1984.32	3428.22	high
121	152	osa-MIR397b-p3	TTCACCAGCACTGCACCCAATC	22	chr02	-	3280781	3280898	agggaaggcattaTTGAGTGCAGCGTTGATGAACCtgccggccggctaaattaattagcaagaaagtctgaaactggctcaaaggTTCACCAGCACTGCACCCAATCacgcctttgct	1	osa-MIR397b,	osa-MIR397b	agggaaggcaTTATTGAGTGCAGCGTTGATGaacctgccggccggctaaattaattagcaagaaagtctgaaactggctcaaaggttcaccagcactgcacccaatcacgcctttgct	osa-MIR397b-p3	ttcaccagcactgcacccaatc	3'	New	...((((((...((((.((((((.((((.(((((((...((((.(((((.....))))).((.....))......))))...))))))).)))).)))))).))))...))))))...	112	49.2	-48.3	0.8	166	190	154.538	204.093	middle
122	153	osa-MIR397a-p5	TTGAGTGCAGCGTTGATGAAC	21	chr06	+	28489785	28489898	atcaaatgcatcaTTGAGTGCAGCGTTGATGAACaacggtaaccggtccatgttgatgcgcatttggccggtgatctgatcatcATCAGCGCTTCACTCAATCATgcgtttggc	1	osa-MIR397a,	osa-MIR397a	atcaaatgcaTCATTGAGTGCAGCGTTGATGaacaacggtaaccggtccatgttgatgcgcatttggccggtgatctgatcatcatcagcgcttcactcaatcatgcgtttggc	osa-MIR397a-p5	TTGAGTGCAGCGTTGATGaac	5'	New	.((((((((((.((((((((.(((((((((((....(((..(((((((.((((......))))..)))))))...)))....))))))))))).)))))))).)))))))))).	112	48.2	-58	1.1	109.5	151.5	101.939	162.737	middle
122	154	osa-MIR397a-p3	ATCAGCGCTTCACTCAATCAT	21	chr06	+	28489785	28489898	atcaaatgcatcaTTGAGTGCAGCGTTGATGAACaacggtaaccggtccatgttgatgcgcatttggccggtgatctgatcatcATCAGCGCTTCACTCAATCATgcgtttggc	1	osa-MIR397a,	osa-MIR397a	atcaaatgcaTCATTGAGTGCAGCGTTGATGaacaacggtaaccggtccatgttgatgcgcatttggccggtgatctgatcatcatcagcgcttcactcaatcatgcgtttggc	osa-MIR397a-p3	atcagcgcttcactcaatcat	3'	New	.((((((((((.((((((((.(((((((((((....(((..(((((((.((((......))))..)))))))...)))....))))))))))).)))))))).)))))))))).	112	48.2	-58	1.1	0	1	0	1.07417	low
123	155	osa-MIR398b-p5	GGGGCGAGCTGGGAACACACG	21	chr07	-	14598617	14598704	ggagttcctacaGGGGCGAGCTGGGAACACACGgtgatgaggcggtctggtctttcgTGTGTTCTCAGGTCGCCCCTGccgggactct	1	osa-MIR398b,	osa-MIR398b	ggagttcctacaggggcgagctgggaacacacggtgatgaggcggtctggtctttcgTGTGTTCTCAGGTCGCCCCTGccgggactct	osa-MIR398b-p5	ggggcgagctgggaacacacg	5'	New	((((((((..(((((((((.((((((((((((((....(((((......))))))))))))))))))).)))))))))..))))))))	88	62.5	-61.3	1.1	13	21	12.1023	22.5576	middle
124	157	osa-MIR398a-p5	GGAGTGGTACTGAGAACACAGG	22	chr10	-	9216250	9216364	gctgaacccagaGGAGTGGTACTGAGAACACAGGtgccaatacaatgtatggtgagctactgtataatggagtaattctgTAACTGTGTTCTCAGGTCACCCCtttgggtttctt	1	osa-MIR398a,	osa-MIR398a	gctgaacccagaggagtggtactgagaacacaggtgccaatacaatgtatggtgagctactgtataatggagtaattctgtaacTGTGTTCTCAGGTCACCCCTTtgggtttctt	osa-MIR398a-p5	ggagtggtactgagaacacagg	5'	New	...(((((((((((.(((...((((((((((((.(((........((((..(((...)))..))))..(((....))).))).))))))))))))..))).)))))))))))...	109	45.2	-49.6	1	1	0	0.930949	0	low
125	159	osa-MIR399a-p5_1ss12TG	AGGGCAAGCAGGAGAAA	17	chr01	+	30478636	30478784	ctgtgaattacagggcagttcacctttggcacaAGGGCAAGCAGTAGAAAccatgcgtgcttgctagagctggaaatgatgctggtagcattgcatggttcagggatcacagatctcgTGCCAAAGGAGAATTGCCCTGcgattttgtc	1	osa-MIR399a,	osa-MIR399a	ctgtgaattacagggcagttcacctttggcacaagggcaagcagtagaaaccatgcgtgcttgctagagctggaaatgatgctggtagcattgcatggttcagggatcacagatctcgTGCCAAAGGAGAATTGCCCTGcgattttgtc	osa-MIR399a-p5	agggcaagcagtagaaa	5'	New	....((((..(((((((((((.((((((((((...(((((((((((.......))).)))))))).(((((......(((((.....)))))....))))).((((((...)))))))))))))))).)))))))))))..))))....	30	49.7	-68.3	0.9	1	0	0.930949	0	low
126	161	osa-MIR399b-p5_1ss16AG	ATGAGAGGCCTAAAAGA	17	chr02	-	7664026	7664122	gtgagaatcacagtgcgattctcctctggcatggcATGAGAGGCCTAAAAAAgagacgcactgccgTGCCAAAGGAGAATTGCCCTGccattcagaa	1	osa-MIR399b,	osa-MIR399b	gtgagaatcacagtgcgattctcctctggcatggcatgagaggcctaaaaaagagacgcactgccgTGCCAAAGGAGAATTGCCCTGccattcagaa	osa-MIR399b-p5	atgagaggcctaaaaaa	5'	New	....((((..(((.(((((((((((.((((((((((((......((.....)).....)).)))))))))).))))))))))).)))..))))....	89	51.5	-43.5	0.9	0	1	0	1.07417	low
128	162	osa-MIR399g-p5	ATGGATTGGATATGGATA	18	chr02	+	7675284	7675402	atgtgcattgcagggcaactactccattggcagagggATGGATTGGATATGGATAtggctgatgcttccatttgatcccatccctatctgccaaaggagatttgcccagcgattcactc	1	osa-MIR399g,	osa-MIR399g	atgtgcattgcagggcaactactccattggcagagggatggattggatatggatatggctgatgcttccatttgatcccatccctatcTGCCAAAGGAGATTTGCCCAGcgattcactc	osa-MIR399g-p5	atggattggatatggata	5'	New	..(((.(((((.((((((...((((.(((((((((((((((((..((..((((...(((....)))))))))..)).)))))))..)))))))).))))..)))))).))))).)))..	115	48.7	-61.3	1.1	0	1	0	1.07417	low
134	169	osa-MIR417-p5_1ss2TA	TAAAATCTCTTATATTA	17	chr08	+	14939853	14939918	tttggtacaaatttgaattcTTAAATCTCTTATATTAtgatatgaatgtagtgaatttgttccatg	1	osa-MIR417,	osa-MIR417	tttggtacaaatttgaattcttaaatctcttatattatgatatGAATGTAGTGAATTTGTTCCAtg	osa-MIR417-p5	ttaaatctcttatatta	5'	New	..(((.((((((((..((((....(((...........)))..)))).....)))))))).)))..	62	24.2	-10.3	0.6	0.333333	0	0.310316	0	low
135	170	osa-MIR419-p5	GAATGCTGACGATGTTGTAGATGT	24	chr12	-	8237520	8237622	tcttctctgttctctgtgatGAATGCTGACGATGTTGTAGATGTgaactttttttttctctgttgtctatgatgaatgcttgttgTCCTGGAGATATTGTAGA	1	osa-MIR419,	osa-MIR419	tcttctctgttctctgTGATGAATGCTGACGATGTTGtagatgtgaactttttttttctctgttgtctatgatgaatgcttgttgtcctggagatattgtaga	osa-MIR419-p5	GAATGCTGACGATGTTGtagatgt	5'	New	(((.......(((((..((..(..((.......((..(((((...(((.............))))))))..))....))...)..))..)))))......)))	84	36.9	-16.4	0.4	1	1	0.930949	1.07417	low
135	171	osa-MIR419-p3_1ss1TC	CCCTGGAGATATTGTAGA	18	chr12	-	8237520	8237622	tcttctctgttctctgtgatGAATGCTGACGATGTTGTAGATGTgaactttttttttctctgttgtctatgatgaatgcttgttgTCCTGGAGATATTGTAGA	1	osa-MIR419,	osa-MIR419	tcttctctgttctctgTGATGAATGCTGACGATGTTGtagatgtgaactttttttttctctgttgtctatgatgaatgcttgttgtcctggagatattgtaga	osa-MIR419-p3	tcctggagatattgtaga	3'	New	(((.......(((((..((..(..((.......((..(((((...(((.............))))))))..))....))...)..))..)))))......)))	84	36.9	-16.4	0.4	0	1	0	1.07417	low
136	172	osa-MIR435-p3	CGGTATTGGAGTTGAGGGATG	21	chr03	+	18209450	18209581	ttccaccttcccaaaaactccccagcagacctggagcgaaaattgccttgaattagcttcagacctatagtgtcgttgatagtttagggacatgttttatcCGGTATTGGAGTTGAGGGATGaaaattggac	1	osa-MIR435,	osa-MIR435	ttccaccttcccaaaaactccccagcagacctggagcgaaaattgccttgaattagcttcagacctatagtgtcgttgatagtttagggacatgttTTATCCGGTATTGGAGTTGAgggatgaaaattggac	osa-MIR435-p3	CGGTATTGGAGTTGAgggatg	3'	New	.((((...((((...((((((.......(((.(((..((((..((((((((((((......(((.......))).....)))))))))).))..)))).))))))...))))))..)))).......)))).	130	43.9	-37.4	0.6	72	55	67.0284	59.0795	middle
137	173	osa-MIR437-p5	TTTGACCAAGTTTGTAGTAAAATA	24	chr02	-	17050336	17050548	ccctctgtttcatattgtattgtgttttagttttgttgtaagtcaaaattcttttacTTTGACCAAGTTTGTAGTAAAATAattaacatctaaaataccaaataaatacactattgagacatatttcttggttgatttttctataaacttggtcaaagttagAGAAGTTTGACTTAGGACAAAACTaaacaccttatgatatggaacagaggg	1	osa-MIR437,	osa-MIR437	ccctctgtttcatattgtattgtgttttagttttgttgtaagtcaaaattcttttactttgaccaagtttgtagtaaaataattaacatctaaaataccaaataaatacactattgagacatatttcttggttgatttttctataaacttggtcAAAGTTAGAGAAGTTTGACTTaggacaaaactaaacaccttatgatatggaacagaggg	osa-MIR437-p5	tttgaccaagtttgtagtaaaata	5'	New	(((((((((((((((..((..(((.(((((((((((..(((((((((.((((((.(((((((((((((((((((.(((((................(((((..(((((..((....))...))))).)))))..))))).))))))))))))))))))).)))))).)))))))))..))))))))))))))..))..)))))))))))))))	213	28.6	-94.1	1.5	5	4	4.65475	4.29669	low
137	174	osa-MIR437-p3	AGAAGTTTGACTTAGGACAAAACT	24	chr02	-	17050336	17050548	ccctctgtttcatattgtattgtgttttagttttgttgtaagtcaaaattcttttacTTTGACCAAGTTTGTAGTAAAATAattaacatctaaaataccaaataaatacactattgagacatatttcttggttgatttttctataaacttggtcaaagttagAGAAGTTTGACTTAGGACAAAACTaaacaccttatgatatggaacagaggg	1	osa-MIR437,	osa-MIR437	ccctctgtttcatattgtattgtgttttagttttgttgtaagtcaaaattcttttactttgaccaagtttgtagtaaaataattaacatctaaaataccaaataaatacactattgagacatatttcttggttgatttttctataaacttggtcAAAGTTAGAGAAGTTTGACTTaggacaaaactaaacaccttatgatatggaacagaggg	osa-MIR437-p3	AGAAGTTTGACTTaggacaaaact	3'	New	(((((((((((((((..((..(((.(((((((((((..(((((((((.((((((.(((((((((((((((((((.(((((................(((((..(((((..((....))...))))).)))))..))))).))))))))))))))))))).)))))).)))))))))..))))))))))))))..))..)))))))))))))))	213	28.6	-94.1	1.5	108	99.5	100.543	106.88	middle
138	175	osa-MIR439e-p5	TACCTGTCGAACTGTGGTTGTT	22	chr01	+	19880138	19880235	ccacctaccctgtcgaactgacgcagttcgacatgTACCTGTCGAACTGTGGTTGTTcgataggtatccctgtcgAACCGCGGTTGTTCGACAGGGtg	3	osa-MIR439e,osa-MIR439f,osa-MIR439a,	osa-MIR439e	ccacctaccctgtcgaactgacgcagttcgacatgtacctgtcgaactgtggttgttcgataggtatcccTGTCGAACCGCGGTTGTTCGAcagggtg	osa-MIR439e-p5	tacctgtcgaactgtggttgtt	5'	New	.....(((((((((((((...(((.((((((((.(((((((((((((.......)))))))))))))...)))))))).)))...)))))))))))))	93	55.1	-60.9	1.1	4.25	9.75	3.95653	10.4732	middle
138	176	osa-MIR439e-p3	AACCGCGGTTGTTCGACAGGG	21	chr01	+	19880138	19880235	ccacctaccctgtcgaactgacgcagttcgacatgTACCTGTCGAACTGTGGTTGTTcgataggtatccctgtcgAACCGCGGTTGTTCGACAGGGtg	3	osa-MIR439e,osa-MIR439f,osa-MIR439a,	osa-MIR439e	ccacctaccctgtcgaactgacgcagttcgacatgtacctgtcgaactgtggttgttcgataggtatcccTGTCGAACCGCGGTTGTTCGAcagggtg	osa-MIR439e-p3	AACCGCGGTTGTTCGAcaggg	3'	New	.....(((((((((((((...(((.((((((((.(((((((((((((.......)))))))))))))...)))))))).)))...)))))))))))))	93	55.1	-60.9	1.1	11.4	8.85	10.6128	9.50642	middle
139	177	osa-MIR439d-p5	TACCTGTCGAACTGTGGTTGTT	22	chr03	+	13698311	13698408	ccacctaccctgtcgaactcacgtagttcgacatgTACCTGTCGAACTGTGGTTGTTcgatAGGTATCCCTGTCGAACCGCGGTTgttcgatagggtg	1	osa-MIR439d,	osa-MIR439d	ccacctaccctgtcgaactcacgtagttcgacatgtacctgtcgaactgtggttgttcgataggtatcccTGTCGAACCGCGGTTGTTCGAtagggtg	osa-MIR439d-p5	tacctgtcgaactgtggttgtt	5'	New	.....(((((((((((((...((..((((((((.(((((((((((((.......)))))))))))))...))))))))..))...)))))))))))))	93	53.1	-57.9	1.1	4.75	9.25	4.42201	9.93609	low
139	178	osa-MIR439d-p3	AGGTATCCCTGTCGAACCGCGGTT	24	chr03	+	13698311	13698408	ccacctaccctgtcgaactcacgtagttcgacatgTACCTGTCGAACTGTGGTTGTTcgatAGGTATCCCTGTCGAACCGCGGTTgttcgatagggtg	1	osa-MIR439d,	osa-MIR439d	ccacctaccctgtcgaactcacgtagttcgacatgtacctgtcgaactgtggttgttcgataggtatcccTGTCGAACCGCGGTTGTTCGAtagggtg	osa-MIR439d-p3	aggtatcccTGTCGAACCGCGGTT	3'	New	.....(((((((((((((...((..((((((((.(((((((((((((.......)))))))))))))...))))))))..))...)))))))))))))	93	53.1	-57.9	1.1	8.9	5.85	8.28545	6.28391	low
140	179	osa-MIR439h-p5	TACCTGTCGAACTGTGGTTGTT	22	chr06	-	1553119	1553217	accacctaccctgtcgaactcacgcagttcgacatgTACCTGTCGAACTGTGGTTGTTcgataggtatccctgtcgAACCGCGGTTGTTCGACAGGGtg	1	osa-MIR439h,	osa-MIR439h	accacctaccctgtcgaactcacgcagttcgacatgtacctgtcgaactgtggttgttcgataggtatcccTGTCGAACCGCGGTTGTTCGAcagggtg	osa-MIR439h-p5	tacctgtcgaactgtggttgtt	5'	New	......(((((((((((((...(((.((((((((.(((((((((((((.......)))))))))))))...)))))))).)))...)))))))))))))	93	54.5	-60.9	1.1	5.75	9.25	5.35296	9.93609	low
140	180	osa-MIR439h-p3	AACCGCGGTTGTTCGACAGGG	21	chr06	-	1553119	1553217	accacctaccctgtcgaactcacgcagttcgacatgTACCTGTCGAACTGTGGTTGTTcgataggtatccctgtcgAACCGCGGTTGTTCGACAGGGtg	1	osa-MIR439h,	osa-MIR439h	accacctaccctgtcgaactcacgcagttcgacatgtacctgtcgaactgtggttgttcgataggtatcccTGTCGAACCGCGGTTGTTCGAcagggtg	osa-MIR439h-p3	AACCGCGGTTGTTCGAcaggg	3'	New	......(((((((((((((...(((.((((((((.(((((((((((((.......)))))))))))))...)))))))).)))...)))))))))))))	93	54.5	-60.9	1.1	11.4	8.85	10.6128	9.50642	middle
141	181	osa-MIR439g-p5	TACCTGTCGAACTGTGGTTGTT	22	chr08	+	3664228	3664315	tcctgtcgaactgacgcagttcgacatgTACCTGTCGAACTGTGGTTGTTcgatAGGTATCCCTGTCGAACCGCGGTTgttcgacagg	1	osa-MIR439g,	osa-MIR439g	tcctgtcgaactgacgcagttcgacatgtacctgtcgaactgtggttgttcgataggtatcccTGTCGAACCGCGGTTGTTCGAcagg	osa-MIR439g-p5	tacctgtcgaactgtggttgtt	5'	New	.((((((((((...(((.((((((((.(((((((((((((.......)))))))))))))...)))))))).)))...))))))))))	87	53.4	-54.9	1.2	4.5	9.5	4.18927	10.2046	middle
141	182	osa-MIR439g-p3	AGGTATCCCTGTCGAACCGCGGTT	24	chr08	+	3664228	3664315	tcctgtcgaactgacgcagttcgacatgTACCTGTCGAACTGTGGTTGTTcgatAGGTATCCCTGTCGAACCGCGGTTgttcgacagg	1	osa-MIR439g,	osa-MIR439g	tcctgtcgaactgacgcagttcgacatgtacctgtcgaactgtggttgttcgataggtatcccTGTCGAACCGCGGTTGTTCGAcagg	osa-MIR439g-p3	aggtatcccTGTCGAACCGCGGTT	3'	New	.((((((((((...(((.((((((((.(((((((((((((.......)))))))))))))...)))))))).)))...))))))))))	87	53.4	-54.9	1.2	8.65	5.1	8.05271	5.47828	low
142	183	osa-MIR439b-p5_1ss19GT	AATTGTGGTTGTTCGATATGTACC	24	chr10	+	5572922	5572981	ttcctgtcgAATTGTGGTTGTTCGATAGGTACCCCTGTCGAACCGCGGTtgttcgacagg	1	osa-MIR439b,	osa-MIR439b	ttcctgtcgaattgtggttgttcgataggtaccccTGTCGAACCGCGGTTGTTCGAcagg	osa-MIR439b-p5	aattgtggttgttcgataggtacc	5'	New	..((((((((((((((((...((((((((....))))))))))))))...))))))))))	58	53.3	-32.1	1	2	1.2	1.8619	1.28901	low
142	184	osa-MIR439b-p3_1ss12CT	CCCTGTCGAACTGCGGT	17	chr10	+	5572922	5572981	ttcctgtcgAATTGTGGTTGTTCGATAGGTACCCCTGTCGAACCGCGGTtgttcgacagg	1	osa-MIR439b,	osa-MIR439b	ttcctgtcgaattgtggttgttcgataggtaccccTGTCGAACCGCGGTTGTTCGAcagg	osa-MIR439b-p3	cccTGTCGAACCGCGGT	3'	New	..((((((((((((((((...((((((((....))))))))))))))...))))))))))	58	53.3	-32.1	1	3.4	0.2	3.16523	0.214834	low
143	185	osa-MIR439i-p5	ACATATCCAACGGGCAGTGTTCGA	24	chr10	-	15809251	15809375	gcagggACATATCCAACGGGCAGTGTTCGAtaggggcgtggctacagtgacactacaatgtttttttctatttttaaaattatttaatcacatgtcgaACCGCGGTTGTTCGATAGGTACCCtgt	1	osa-MIR439i,	osa-MIR439i	gcagggacatatccaacgggcagtgttcgataggggcgtggctacagtgacactacaatgtttttttctatttttaaaattatttaatcacaTGTCGAACCGCGGTTGTTCGAtaggtaccctgt	osa-MIR439i-p5	acatatccaacgggcagtgttcga	5'	New	((((((((.((((.((((....((((((((((..(((...)))...((((.........(((((...........))))).......)))).)))))))).))...)))).)))).)).))))))	125	43.2	-29.3	0.5	1	1	0.930949	1.07417	low
143	186	osa-MIR439i-p3_1ss3CT	ACTGCGGTTGTTCGATAGGTACCC	24	chr10	-	15809251	15809375	gcagggACATATCCAACGGGCAGTGTTCGAtaggggcgtggctacagtgacactacaatgtttttttctatttttaaaattatttaatcacatgtcgaACCGCGGTTGTTCGATAGGTACCCtgt	1	osa-MIR439i,	osa-MIR439i	gcagggacatatccaacgggcagtgttcgataggggcgtggctacagtgacactacaatgtttttttctatttttaaaattatttaatcacaTGTCGAACCGCGGTTGTTCGAtaggtaccctgt	osa-MIR439i-p3	ACCGCGGTTGTTCGAtaggtaccc	3'	New	((((((((.((((.((((....((((((((((..(((...)))...((((.........(((((...........))))).......)))).)))))))).))...)))).)))).)).))))))	125	43.2	-29.3	0.5	1	2.2	0.930949	2.36318	low
144	187	osa-MIR440-p5	GTCCTGATCACTAGGAGACTCTGA	24	chr11	-	9164805	9164924	attgctattgttggtgctgggctcGTCCTGATCACTAGGAGACTCTGAtcaagctaggcctaaacttatgtattagtgtctcctgatgatcgggacaaggctaacaccgatgagagcgat	1	osa-MIR440,	osa-MIR440	attgctattgttggtgctgggctcgtcctgatcactaggagactctgatcaagctaggcctaaacttatgtattAGTGTCTCCTGATGATCGGGACAAggctaacaccgatgagagcgat	osa-MIR440-p5	gtcctgatcactaggagactctga	5'	New	((((((.(..((((((.(((.((.((((((((((..(((((((.(((((...((((((......)))).))))))).)))))))..)))))))))).)).))).))))))..).))))))	120	47.5	-60	1.1	9	3	8.37854	3.22252	low
145	188	osa-MIR443-p5_1ss22AG	AATACAATAAATCTGGATAGGGGT	24	chr03	+	30021449	30021596	cgtcccataaaaacaaacccaaaactagatgtgatatatcacAATACAATAAATCTGGATAGGAGTctatccagatacttctatctagATTTATTGTACTGGGATATGTCAcatatattcagttttatatttgttttttttttggacg	1	osa-MIR443,	osa-MIR443	cgtcccataaaaacaaacccaaaactagatgtgatatATCACAATACAATAAATCTGGAtaggagtctatccagatacttctatctagatttattgtactgggatatgtcacatatattcagttttatatttgttttttttttggacg	osa-MIR443-p5	AATACAATAAATCTGGAtaggagt	5'	New	(((((...(((((((((...((((((..((((((((((((.((.((((((((((((((((((((((((....)))..))))))))))))))))))))).)).))))))))))))......))))))...))))))))).....)))))	148	30.4	-61	1.4	3	2.5	2.79285	2.68543	low
145	189	osa-MIR443-p3_1ss18AG	ATTTATTGTACTGGGATGTGTCA	23	chr03	+	30021449	30021596	cgtcccataaaaacaaacccaaaactagatgtgatatatcacAATACAATAAATCTGGATAGGAGTctatccagatacttctatctagATTTATTGTACTGGGATATGTCAcatatattcagttttatatttgttttttttttggacg	1	osa-MIR443,	osa-MIR443	cgtcccataaaaacaaacccaaaactagatgtgatatATCACAATACAATAAATCTGGAtaggagtctatccagatacttctatctagatttattgtactgggatatgtcacatatattcagttttatatttgttttttttttggacg	osa-MIR443-p3	atttattgtactgggatatgtca	3'	New	(((((...(((((((((...((((((..((((((((((((.((.((((((((((((((((((((((((....)))..))))))))))))))))))))).)).))))))))))))......))))))...))))))))).....)))))	148	30.4	-61	1.4	1	4	0.930949	4.29669	low
147	192	osa-MIR529a-p5	AGAAGAGAGAGAGTACAGCCT	21	chr02	+	16227805	16227903	gaAGAAGAGAGAGAGTACAGCCTtagttcagatcacatatgactatcttttgcgagtctgatcgatactctgaTGAAGGCTGTACCCTCTCTCTtcttc	1	osa-MIR529a,	osa-MIR529a	gaagaagagagagagtacagccttagttcagatcacatatgactatcttttgcgagtctgatcgatactctgatgaaggCTGTACCCTCTCTCTTCTTC	osa-MIR529a-p5	agaagagagagagtacagcct	5'	New	(((((((((((((.((((((((((...(((((........((((..........))))..........)))))..)))))))))).)))))))))))))	99	43.4	-47.4	1.1	131.5	102	122.42	109.566	middle
147	193	osa-MIR529a-p3	TGAAGGCTGTACCCTCTCTCT	21	chr02	+	16227805	16227903	gaAGAAGAGAGAGAGTACAGCCTtagttcagatcacatatgactatcttttgcgagtctgatcgatactctgaTGAAGGCTGTACCCTCTCTCTtcttc	1	osa-MIR529a,	osa-MIR529a	gaagaagagagagagtacagccttagttcagatcacatatgactatcttttgcgagtctgatcgatactctgatgaaggCTGTACCCTCTCTCTTCTTC	osa-MIR529a-p3	tgaaggCTGTACCCTCTCTCT	3'	New	(((((((((((((.((((((((((...(((((........((((..........))))..........)))))..)))))))))).)))))))))))))	99	43.4	-47.4	1.1	4	1	3.7238	1.07417	low
148	195	osa-MIR529b-p3	GCTGTACGCTCCCTCTTCTTC	21	chr04	+	15883024	15883161	atcgtgaaggctaaatggAGAAGAGAGAGAGTACAGCTTtgggcggtttagttgttagatggtggaagtacttgcgacgcctactacccttttcaccaagGCTGTACGCTCCCTCTTCTTCtcttagctttttatgat	1	osa-MIR529b,	osa-MIR529b	atcgtgaaggctaaatggAGAAGAGAGAGAGTACAGCTTtgggcggtttagttgttagatggtggaagtacttgcgacgcctactacccttttcaccaaggctgtacgctccctcttcttctcttagctttttatgat	osa-MIR529b-p3	gctgtacgctccctcttcttc	3'	New	((((((((((((((..(((((((((.(((.((((((((((((..((...((....(((..((((...((....))..))))..)))..))..)).)))))))))))).))).)))))))))..))))))))).)))))	138	45.7	-59.5	0.9	3	0	2.79285	0	low
150	199	osa-MIR531b-p3	TAGCTGGTGCGCATCCCCGTCGAGC	25	chr01	-	833931	833999	ccgagccttgCTCGCCGGGGCTGCGTGCCgccaTAGCTGGTGCGCATCCCCGTCGAGCgttgctcgacg	1	osa-MIR531b,	osa-MIR531b	ccgagccttgCTCGCCGGGGCTGCGTGCCGCCATagctggtgcgcatccccgtcgagcgttgctcgacg	osa-MIR531b-p3	Tagctggtgcgcatccccgtcgagc	3'	New	.(((((..((((((.(((((.((((..((((....)).))..)))).))))).))))))..)))))...	65	72.5	-46.8	0.9	1.5	2.5	1.39642	2.68543	low
151	200	osa-MIR531a-p3_1ss20CA	ATCCCCGTCGAGCGTTGCTA	20	chr08	-	1220358	1220438	ggcgccgccgagccttgCTCGCCGGGGCTGCGTGCCgccatagctggcgcgcATCCCCGTCGAGCGTTGCTCgacggtgcc	1	osa-MIR531a,	osa-MIR531a	ggcgccgccgagccttgCTCGCCGGGGCTGCGTGCCGCCATagctggcgcgcatccccgtcgagcgttgctcgacggtgcc	osa-MIR531a-p3	atccccgtcgagcgttgctc	3'	New	(((((((.(((((..((((((.(((((.((((((((((....)).)))))))).))))).))))))..))))).)))))))	81	76.5	-63.6	1	0.5	0.5	0.465475	0.537086	low
153	203	osa-MIR810b-p5	CGGCATAATTAGATCACTTGAT	22	chr11	-	959574	959796	agcccaccacatgtggctcgcatgcttaaataactaaCGGCATAATTAGATCACTTGATgacgacgtatatcggtgttcgctatatatactatctactggtaagtatatctttaatatacttaccagtagatagtatatatagTGAACACCGATATGCGTCATCatcaagtgatttaattatgccgttagttaagcatgcgagccacatgtggtgagcttacg	1	osa-MIR810b,	osa-MIR810b	agcccaccacatgtggctcgcatgcttaaataactaacggcataattagatcacttgatgacgacgtatatcggtgttcgctatatatactatctactggtaagtatatctttaatatacttaccagtagatagtatatatagTGAACACCGATATGCGTCATCatcAAGTGATTTAATTATGCCGTTagttaagcatgcgagccacatgtggtgagcttacg	osa-MIR810b-p5	cggcataattagatcacttgat	5'	New	(((.((((((((((((((((((((((....(((((((((((((((((((((((((((((((.(((((((((((((((((((((((((((((((((((((((((((((((.....))))))))))))))))))))))))))))))))))))))))))))))).))))))))))))))))))))))))))))))))))))))))))))))))))))).)))....	219	38.6	-176.6	2.1	265	323	246.702	346.958	middle
154	205	osa-MIR812a-p5_1ss2CG	AGATGATAAAACATGAATAGTATT	24	chr01	+	33947151	33947384	acctccgtcccaaaataagtgcagttttacactattcatctccaaagtttgatcgttcgtcttatttgaaaattttttatgattactatttttattgttattACATGATAAAACATGAATAGTATTttatgtgtgactaatttttttaaaaattttcataaatttttcaaataagacggacggttAAACGTTGGACACGGATTTTCACGgctgcacttattttgaaacggaggt	1	osa-MIR812a,	osa-MIR812a	acctccgtcccaaaataagtgcagttttacactattcatctccaaagtttgatcgttcgtcttatttgaaaattttttatgattactatttttattgttattacatgataaaacatgaatagtattttatgtgtgactaatttttttaaaaattttcataaatttttcaaataaGACGGACGGTTAAACGTTGGACacggattttcacggctgcacttattttgaaacggaggt	osa-MIR812a-p5	acatgataaaacatgaatagtatt	5'	New	((((((((..(((((((((((((((........((((...(((((.((((((((((((((((((((((((((...(((((((.....(((((((..((((((((((.((((((.((.....)).)))))))))))).)))).....)))))))..))))))).)))))))))))))))))))))))))).)))))...)))).......)))))))))))))))..))))))))	169	29.5	-92.5	1.3	1.3	8.13333	1.21023	8.7366	low
154	206	osa-MIR812a-p3_1ss18TA	AAACGTTGGACACGGATATTCACG	24	chr01	+	33947151	33947384	acctccgtcccaaaataagtgcagttttacactattcatctccaaagtttgatcgttcgtcttatttgaaaattttttatgattactatttttattgttattACATGATAAAACATGAATAGTATTttatgtgtgactaatttttttaaaaattttcataaatttttcaaataagacggacggttAAACGTTGGACACGGATTTTCACGgctgcacttattttgaaacggaggt	1	osa-MIR812a,	osa-MIR812a	acctccgtcccaaaataagtgcagttttacactattcatctccaaagtttgatcgttcgtcttatttgaaaattttttatgattactatttttattgttattacatgataaaacatgaatagtattttatgtgtgactaatttttttaaaaattttcataaatttttcaaataaGACGGACGGTTAAACGTTGGACacggattttcacggctgcacttattttgaaacggaggt	osa-MIR812a-p3	AAACGTTGGACacggattttcacg	3'	New	((((((((..(((((((((((((((........((((...(((((.((((((((((((((((((((((((((...(((((((.....(((((((..((((((((((.((((((.((.....)).)))))))))))).)))).....)))))))..))))))).)))))))))))))))))))))))))).)))))...)))).......)))))))))))))))..))))))))	169	29.5	-92.5	1.3	188.34	163.662	175.335	175.801	middle
155	207	osa-MIR812k-p5	ATGAGATGATAAAACATGAATAGT	24	chr01	+	37983959	37984184	ctccgttccataataagtgcagccataagtttccgcgctcaactttaatcgtccgttttatttgaattttttttataattagcatttttgttgttATGAGATGATAAAACATGAATAGTactttacttgtgacttatgtttttaaattttttcaaaaattttttaataagacgaacggtcaaAGTTGGGCGCGGAAAACCATGGCTacacttattttgggacggag	1	osa-MIR812k,	osa-MIR812k	ctccgtttcataataagtgcagccatgagtttccgcgctcaattttgatcgtccgtcttatttgaaatttttttataattagcatttttgttgttatgagatgataaaacatgaatagtactttacttgtgacttatgtttttaaattttttcaaaaaatttttaataagACGAACGGTTAAAGTTGGACGCGGaaaaccatggctacacttattttgagacggag	osa-MIR812k-p5	atgagatgataaaacatgaatagt	5'	New	((((((((((.((((((((.((((((...(((((((((((((((((.(((((.(((((((((.((((((((((((((((.((((....)))))))))))))....(((((((((....(((.......)))..)))))))))............)))))))...))))))))).))))).)))))))))))))))))...)))))).)))))))).))))))))))	37	32.7	-95.9	1.3	97.7333	75.2167	90.9848	80.7957	middle
155	208	osa-MIR812k-p3_1ss18CT	AGTTGGACGCGGAAAACTATGGCT	24	chr01	+	37983959	37984184	ctccgttccataataagtgcagccataagtttccgcgctcaactttaatcgtccgttttatttgaattttttttataattagcatttttgttgttATGAGATGATAAAACATGAATAGTactttacttgtgacttatgtttttaaattttttcaaaaattttttaataagacgaacggtcaaAGTTGGGCGCGGAAAACCATGGCTacacttattttgggacggag	1	osa-MIR812k,	osa-MIR812k	ctccgtttcataataagtgcagccatgagtttccgcgctcaattttgatcgtccgtcttatttgaaatttttttataattagcatttttgttgttatgagatgataaaacatgaatagtactttacttgtgacttatgtttttaaattttttcaaaaaatttttaataagACGAACGGTTAAAGTTGGACGCGGaaaaccatggctacacttattttgagacggag	osa-MIR812k-p3	AGTTGGACGCGGaaaaccatggct	3'	New	((((((((((.((((((((.((((((...(((((((((((((((((.(((((.(((((((((.((((((((((((((((.((((....)))))))))))))....(((((((((....(((.......)))..)))))))))............)))))))...))))))))).))))).)))))))))))))))))...)))))).)))))))).))))))))))	37	32.7	-95.9	1.3	49	56.6667	45.6165	60.8698	middle
156	209	osa-MIR812b-p5_1ss11TC	GTTTGACCGTCCGTCTTATTTGAA	24	chr02	-	1936324	1936493	gtatccgtatctacGTTTGACCGTTCGTCTTATTTGAAaattttatgaaaagattaaaaaaatagtcacgcataaagtaatattcatgttttatcatctaataacaataaaaatactaatcattaaaaattttcaAATAAGACGGACGGTTAAACGTTGgacacgaatac	1	osa-MIR812b,	osa-MIR812b	gtatccgtatctacgtttgaccgttcgtcttatttgaaaattttatgaaaagattaaaaaaatagtcacgcataaagtaatattcatgttttatcatctaataacaataaaaatactaatcattaaaaattttcaaataaGACGGACGGTTAAACGTTGGACacgaatac	osa-MIR812b-p5	gtttgaccgttcgtcttatttgaa	5'	New	((((.(((.(((((((((((((((((((((((((((((((((((((((...(((((......)))))........((((.......((((............)))).......))))..))))..)))))))))))))))))))))))))))))))).))).))).))))	170	27.1	-58	1.3	10.9	7.58333	10.1473	8.14581	middle
156	210	osa-MIR812b-p3_1ss16TC	AATAAGACGGACGGTCAAACGTTG	24	chr02	-	1936324	1936493	gtatccgtatctacGTTTGACCGTTCGTCTTATTTGAAaattttatgaaaagattaaaaaaatagtcacgcataaagtaatattcatgttttatcatctaataacaataaaaatactaatcattaaaaattttcaAATAAGACGGACGGTTAAACGTTGgacacgaatac	1	osa-MIR812b,	osa-MIR812b	gtatccgtatctacgtttgaccgttcgtcttatttgaaaattttatgaaaagattaaaaaaatagtcacgcataaagtaatattcatgttttatcatctaataacaataaaaatactaatcattaaaaattttcaaataaGACGGACGGTTAAACGTTGGACacgaatac	osa-MIR812b-p3	aataaGACGGACGGTTAAACGTTG	3'	New	((((.(((.(((((((((((((((((((((((((((((((((((((((...(((((......)))))........((((.......((((............)))).......))))..))))..)))))))))))))))))))))))))))))))).))).))).))))	170	27.1	-58	1.3	47.1738	40.1619	43.9164	43.1408	middle
157	211	osa-MIR812g-p5_1ss23AG	ACTTTAATCGTCCGTCTTATTTGA	24	chr03	+	5230013	5230254	ttccgatgtaatccctctgttccattttaagtgcagccatggttttacgcgctcaACTTTAATCGTCCGTCTTATTTAAaaaaaattaaaaacataagtcatgagtaaagtatactattcatattttattatctcataacaataaaaatactaattataaaaaaatttaaatAAGACGGATGATTAAAGTTGGACAtggaaactcatagttgtacttaaaatgggacgaagggagtatcatt	1	osa-MIR812g,	osa-MIR812g	ttccgatgtaatccctctgttccattttaagtgcagccatggttttacgcgctcaactttaatcgtccgtcttatttaaaaaaaattaaaaacataagtcatgagtaaagtatactattcatattttattatctcataacaataaaaatactaattataaaaaaatttaaatAAGACGGATGATTAAAGTTGGACAtggaaactcatagttgtacttaaaatgggacgaagggagtatcatt	osa-MIR812g-p5	actttaatcgtccgtcttatttaa	5'	New	....((((...(((((..(((((((((((((((((((.((((((((.....(.(((((((((((((((((((((((((((.................((.(((((((((((((.......))))))))....))))).)).......(((.....))).......)))))))))))))))))))))))))))).....))))).))).)))))))))))))))))))..)))))....))))	238	28.9	-89.7	1.3	5.16667	9	4.8099	9.66755	low
158	213	osa-MIR812h-p5_1ss22AT	CTCCGTCCCATTTTAAGTGCATT	23	chr03	-	1164921	1165107	ttgtactccCTCCGTCCCATTTTAAGTGCAATcatgagtttcgcccaactttaatcatctgttttatttgaactttttataaatagtatttttattgttatgagattataaaatttaaatAAGACGGATGATTAAAGTTGGACAcgaaaactcatggctacacttacaatgaaatggaggggtacta	1	osa-MIR812h,	osa-MIR812h	ttgtactccctccgtcccattttaagtgcaatcatgagtttcgcccaactttaatcatctgttttatttgaactttttataaatagtatttttattgttatgagattataaaatttaaatAAGACGGATGATTAAAGTTGGACAcgaaaactcatggctacacttacaatgaaatggaggggtacta	osa-MIR812h-p5	ctccgtcccattttaagtgcaat	5'	New	..((((.((((((((..((((.((((((...((((((((((((.((((((((((((((((((((((((((((..((((((((((((((....)))))).......))))))))))))))))))))))))))))))))))))...))))).)))))))...)))))).))))..))))))))))))..	183	31.6	-82.8	1.4	5	3	4.65475	3.22252	low
159	214	osa-MIR812i-p5	GTCTTCAACTTAGATCATCTGTCT	24	chr07	+	22152329	22152570	tagaactccctccatccaaaaataagcgtagccataagttttcGTCTTCAACTTAGATCATCTGTCTtatttgaaacttttttatgattagtatttttttattagattgtaaaacatgaatattactttatgcatgacttatattattttagattttctaaaaaaaataaatAAGACGGATGATTAAAGTTGGACAcgaaaactcagggctgcgcttattttgggaatgagggagtacggag	1	osa-MIR812i,	osa-MIR812i	tagaactccctccatccaaaaataagcgtagccataagttttcgtcttcaacttagatcatctgtcttatttgaaacttttttatgattagtatttttttattagattgtaaaacatgaatattactttatgcatgacttatattattttagattttctaaaaaaaataaatAAGACGGATGATTAAAGTTGGACAcgaaaactcagggctgcgcttattttgggaatgagggagtacggag	osa-MIR812i-p5	gtcttcaacttagatcatctgtct	5'	New	....((((((((..(((.(((((((((((((((...(((((((((.((((((((..(((((((((((((((((......(((((..(((((((......)))).)))..)))))((((.(((......))).))))..........((((((.....))))))....)))))))))))))))))..)))))))).)))))))))...))))))))))))))).)))..))))))))......	232	30.6	-98.9	1.3	2.25	3	2.09464	3.22252	low
160	215	osa-MIR812s-p5_1ss17TG	TCGTCTTATTTGAAAAGTT	19	chr03	-	6033231	6033401	tgggttttcgtgtacaacatgatcgtTCGTCTTATTTGAAAATTTtatgaaaaaattaaaaaaatcacacataaagtactattcatattttatcatccaataataataaaaatactaatcacaaaagaatttttaatAAGACGGACAATCAAACGTTGGACacagaaattc	1	osa-MIR812s,	osa-MIR812s	tgggttttcgtgtacaacatgatcgttcgtcttatttgaaaattttatgaaaaaattaaaaaaatcacacataaagtactattcatattttatcatccaataataataaaaatactaatcacaaaagaatttttaatAAGACGGACAATCAAACGTTGGACacagaaattc	osa-MIR812s-p5	tcgtcttatttgaaaattt	5'	New	.(..(((..((((.((((.((((.((((((((((((.(((((((((.(((..............)))...((((((((.......))))))))................................))))))))))))))))))))).))))...)))).))))..)))..)	170	25.1	-36	0.8	1.9	0	1.7688	0	low
161	217	osa-MIR812f-p5_1ss4TC	TTTCGTGTCTAACTTTGAT	19	chr04	+	13243503	13243681	catgagTTTTGTGTCTAACTTTGATcgtccgttttattttaaattttttatgattaatatttttattgttattagattataaaacacaaatagtactttatgtgtgacttatgttctttagttttttcaaaaaaaattaaataaaacgGATGATTAAAGTTGGACACGGAAAttcatgg	1	osa-MIR812f,	osa-MIR812f	catgagttttgtgtctaactttgatcgtccgttttattttaaattttttatgattaatatttttattgttattagattataaaacacaaatagtactttatgtgtgacttatgttctttagttttttcaaaaaaaattaaataaaACGGATGATTAAAGTTGGACACGGaaattcatgg	osa-MIR812f-p5	ttttgtgtctaactttgat	5'	New	(((((((((((((((((((((((((((((((((((((((..((((((((.(((.(((((....))))).....(((..((((..((((.((((....)))).))))..))))..))).........))).)))))))))))))))))))))))))))))))))))))).))))))))).	178	23.5	-64.7	1.5	3.16667	5	2.94801	5.37086	low
161	218	osa-MIR812f-p3	GATGATTAAAGTTGGACACGGAAA	24	chr04	+	13243503	13243681	catgagTTTTGTGTCTAACTTTGATcgtccgttttattttaaattttttatgattaatatttttattgttattagattataaaacacaaatagtactttatgtgtgacttatgttctttagttttttcaaaaaaaattaaataaaacgGATGATTAAAGTTGGACACGGAAAttcatgg	1	osa-MIR812f,	osa-MIR812f	catgagttttgtgtctaactttgatcgtccgttttattttaaattttttatgattaatatttttattgttattagattataaaacacaaatagtactttatgtgtgacttatgttctttagttttttcaaaaaaaattaaataaaACGGATGATTAAAGTTGGACACGGaaattcatgg	osa-MIR812f-p3	GATGATTAAAGTTGGACACGGaaa	3'	New	(((((((((((((((((((((((((((((((((((((((..((((((((.(((.(((((....))))).....(((..((((..((((.((((....)))).))))..))))..))).........))).)))))))))))))))))))))))))))))))))))))).))))))))).	178	23.5	-64.7	1.5	41.1667	29.5667	38.3241	31.7597	middle
162	219	osa-MIR812l-p5_1ss16CA	AGATGATAAAACATGAATAGTATT	24	chr04	+	16079603	16079843	gtactccctcggtcccattataagtgcaaccataagtttccgcgcccaattttgatcgttcgtcttatttaaaatttttttataattagtatttttattgttatgAGATGATAAAACATGAATAGTACTttactcgtgacttatgtttttaaatttttttcaaaaattttttaaataagacggacggtcAAAGTTGGACGCGAAAAACTATAGctgcacttataatgggacggaggtagta	1	osa-MIR812l,	osa-MIR812l	agtacttcctccgtcctattttaagtgcaaccatatattttcgtattcaattttgatcgttcgtcttattttaatttttttgtaattaatatttttgttgttataagatgataaaacatgcatagtattttacgcgtgacttatgttttaaattttttctaaaatttttttaaataagACGAACGGTTAAAGTTGGACGCGGaaaattatggatgcacttaaagtgggatggagggagtatt	osa-MIR812l-p5	agatgataaaacatgcatagtatt	5'	New	.((((.((((.(((((((((((((((((......(((((.((((.(((((((((((((((((((((((((((((..(((((.....(((((....)))))....(((((...(((((((((....(((.......)))..)))))))))...)))))....)))))..))))))))))))))))))))))))))))).))))..))))).....))))))))))))))))).)))).))))	53	32	-101.9	1.3	1.23333	1.13333	1.14817	1.2174	low
162	220	osa-MIR812l-p3_1ss19TC	AAAGTTGGACGCGGAAAACTATGG	24	chr04	+	16079603	16079843	gtactccctcggtcccattataagtgcaaccataagtttccgcgcccaattttgatcgttcgtcttatttaaaatttttttataattagtatttttattgttatgAGATGATAAAACATGAATAGTACTttactcgtgacttatgtttttaaatttttttcaaaaattttttaaataagacggacggtcAAAGTTGGACGCGAAAAACTATAGctgcacttataatgggacggaggtagta	1	osa-MIR812l,	osa-MIR812l	agtacttcctccgtcctattttaagtgcaaccatatattttcgtattcaattttgatcgttcgtcttattttaatttttttgtaattaatatttttgttgttataagatgataaaacatgcatagtattttacgcgtgacttatgttttaaattttttctaaaatttttttaaataagACGAACGGTTAAAGTTGGACGCGGaaaattatggatgcacttaaagtgggatggagggagtatt	osa-MIR812l-p3	AAAGTTGGACGCGGaaaattatgg	3'	New	.((((.((((.(((((((((((((((((......(((((.((((.(((((((((((((((((((((((((((((..(((((.....(((((....)))))....(((((...(((((((((....(((.......)))..)))))))))...)))))....)))))..))))))))))))))))))))))))))))).))))..))))).....))))))))))))))))).)))).))))	53	32	-101.9	1.3	12.5	19.1667	11.6369	20.5883	middle
163	221	osa-MIR812v-p5	AGTATTTTTGTTGTTATGAGATGA	24	chr05	-	18432835	18433066	actgcatcctccgttccaattttagtgaaaccataagtttccgtgcttaattttaactgtttattttatttaaattttttttataattAGTATTTTTGTTGTTATGAGATGAtaaaacataagtattactttatgcgtgacttatgtttttattttttttcaaataaaaaggacgattaaagttagatataaaaactcaTGGCTGCACTTAAAATGGGACggagagagtact	1	osa-MIR812v,	osa-MIR812v	actgcatcctccgttccaattttagtgaaaccataagtttccgtgcttaattttaactgtttattttatttaaattttttttataattagtatttttgttgttatgagatgataaaacataagtattactttatgcgtgacttatgtttttattttttttcaaataaaaaggacgattaaagttagatataaaaactcATGGCTGCACTTAAAATGGGACGGagagagtact	osa-MIR812v-p5	agtatttttgttgttatgagatga	5'	New	..(((.((((((((((((.(((.((((...((((.(((((..(((..(((((((((..(((..((((((((.......(((((((((.............)))))))))....(((((((((((..(((.......))))))))))))))...........))))))))..)))..)))))))))..)))..))))).))))...)))).))).)))))))))).)))))..	31	26.7	-63.6	1	3	6.16667	2.79285	6.62406	low
164	223	osa-MIR812c-p5_1ss13AG	GTTTGACCGTCCGTCTTATTTGAA	24	chr06	+	26260307	26260470	ggtttccgcgtctaatGTTTGACCGTCCATCTTATTTGAAaaaaattaaaaacataagtcatgcataaaatattattcatgttttatcatttaacaataataataacaccaatcataaaaaaaaattatataagacggACGGTTAAACGTTGGACACGGAAAcc	1	osa-MIR812c,	osa-MIR812c	ggtttccgcgtctaatgtttgaccgtccatcttatttgaaaaaaattaaaaacataagtcatgcataaaatattattcatgttttatcatttaacaataataataacaccaatcataaaaaaaaattatataaGACGGACGGTTAAACGTTGGACacggaaacc	osa-MIR812c-p5	gtttgaccgtccatcttatttgaa	5'	New	((((((((.(((((((((((((((((((.((((((.(((............((....)).(((.(((((((((.....))))))))))))...................................))).)))))).))))))))))))))))))).))))))))	164	28.7	-55.4	1.2	10.5	12.25	9.77497	13.1586	middle
164	224	osa-MIR812c-p3_1ss6TC	ACGGTCAAACGTTGGACACGGAAA	24	chr06	+	26260307	26260470	ggtttccgcgtctaatGTTTGACCGTCCATCTTATTTGAAaaaaattaaaaacataagtcatgcataaaatattattcatgttttatcatttaacaataataataacaccaatcataaaaaaaaattatataagacggACGGTTAAACGTTGGACACGGAAAcc	1	osa-MIR812c,	osa-MIR812c	ggtttccgcgtctaatgtttgaccgtccatcttatttgaaaaaaattaaaaacataagtcatgcataaaatattattcatgttttatcatttaacaataataataacaccaatcataaaaaaaaattatataaGACGGACGGTTAAACGTTGGACacggaaacc	osa-MIR812c-p3	ACGGTTAAACGTTGGACacggaaa	3'	New	((((((((.(((((((((((((((((((.((((((.(((............((....)).(((.(((((((((.....))))))))))))...................................))).)))))).))))))))))))))))))).))))))))	164	28.7	-55.4	1.2	62.3571	50.9619	58.0513	54.7419	middle
165	225	osa-MIR812t-p5_1ss14GA	ATGAGATGATAAAACATGAATAAT	24	chr06	-	17370227	17370448	tatgttccattttaagtgaaaccatgagttttttaccgaactttgattgtctgtcttatttgaaatttttttataattagtatttttactgttATGAGATGATAAAGCATGAATAATactttatgcatgacttatgcttttaattttttcaaatttttttcaaataagacgaacgatcaaagtttagcacggAAAATCATGGCTGCACTTAAAATAgaacat	1	osa-MIR812t,	osa-MIR812t	tatgttccattttaagtgaaaccatgagttttttaccgaactttgattgtctgtcttatttgaaatttttttataattagtatttttactgttatgagatgataaagcatgaataatactttatgcatgacttatgcttttaattttttcaaatttttttcaaataagacgaacgatcaaagtttagcACGGAAAATCATGGCTGCACTTAAaatagaacat	osa-MIR812t-p5	atgagatgataaagcatgaataat	5'	New	.((((((.((((((((((...((((((...((((.(((((((((((((((..(((((((((((((...(((((((((.((((....))))))))))))).......(((((((......)))))))...............................)))))))))))))..)))))))))))).....)))))))))))))...)))))))))).))))))	20	26.1	-72.9	1.3	1.5	6.33333	1.39642	6.80309	low
165	226	osa-MIR812t-p3_1ss24AG	AAAATCATGGCTGCACTTAAAATG	24	chr06	-	17370227	17370448	tatgttccattttaagtgaaaccatgagttttttaccgaactttgattgtctgtcttatttgaaatttttttataattagtatttttactgttATGAGATGATAAAGCATGAATAATactttatgcatgacttatgcttttaattttttcaaatttttttcaaataagacgaacgatcaaagtttagcacggAAAATCATGGCTGCACTTAAAATAgaacat	1	osa-MIR812t,	osa-MIR812t	tatgttccattttaagtgaaaccatgagttttttaccgaactttgattgtctgtcttatttgaaatttttttataattagtatttttactgttatgagatgataaagcatgaataatactttatgcatgacttatgcttttaattttttcaaatttttttcaaataagacgaacgatcaaagtttagcACGGAAAATCATGGCTGCACTTAAaatagaacat	osa-MIR812t-p3	AAAATCATGGCTGCACTTAAaata	3'	New	.((((((.((((((((((...((((((...((((.(((((((((((((((..(((((((((((((...(((((((((.((((....))))))))))))).......(((((((......)))))))...............................)))))))))))))..)))))))))))).....)))))))))))))...)))))))))).))))))	20	26.1	-72.9	1.3	36.5	31.0833	33.9797	33.3889	middle
166	227	osa-MIR812d-p5_1ss3AG	AAGACAAGTCACGCATAAAGTATT	24	chr07	+	22395223	22395375	cgtatccaacatttgatcatctgccttattcgaaaaatttataaaaaAAAACAAGTCACGCATAAAGTATTattcatgttttatcatataagaacaataaaaatactaatcataaaaaaagtaAATAAGACGGACGGTTAAACGTTGgacacg	1	osa-MIR812d,	osa-MIR812d	cgtatccaacatttgatcatctgccttattcgaaaaatttataaaaaaaaacaagtcacgcataaagtattattcatgttttatcatataagaacaataaaaatactaatcataaaaaaagtaaataaGACGGACGGTTAAACGTTGGACacg	osa-MIR812d-p5	aaaacaagtcacgcataaagtatt	5'	New	(((.((((((.(((((((.((((.((((((.......(((((............(.....)....((((((.((..((((((........))))))..)).))))))....))))).......)))))).)))).))))))).)))))).)))	42	27.5	-30.5	0.7	5	9.5	4.65475	10.2046	middle
166	228	osa-MIR812d-p3_1ss16TC	AATAAGACGGACGGTCAAACGTTG	24	chr07	+	22395223	22395375	cgtatccaacatttgatcatctgccttattcgaaaaatttataaaaaAAAACAAGTCACGCATAAAGTATTattcatgttttatcatataagaacaataaaaatactaatcataaaaaaagtaAATAAGACGGACGGTTAAACGTTGgacacg	1	osa-MIR812d,	osa-MIR812d	cgtatccaacatttgatcatctgccttattcgaaaaatttataaaaaaaaacaagtcacgcataaagtattattcatgttttatcatataagaacaataaaaatactaatcataaaaaaagtaaataaGACGGACGGTTAAACGTTGGACacg	osa-MIR812d-p3	aataaGACGGACGGTTAAACGTTG	3'	New	(((.((((((.(((((((.((((.((((((.......(((((............(.....)....((((((.((..((((((........))))))..)).))))))....))))).......)))))).)))).))))))).)))))).)))	42	27.5	-30.5	0.7	14.9238	9.24524	13.8933	9.93098	middle
167	229	osa-MIR812e-p5_1ss1CG	GTTTGACCGTCCGTCTTATTTGAA	24	chr08	+	16401146	16401315	gttttagtgcccaaCTTTGACCGTCCGTCTTATTTGAAaatttttttattactatttttattgttattagatgataaaatataaatattacttcatgcgtgacttaatttttaaaaaaatttcataaaatttttaaataagacggACGGTTAAACGTTGGACACGGAAAc	1	osa-MIR812e,	osa-MIR812e	gttttagtgcccaactttgaccgtccgtcttatttgaaaatttttttattactatttttattgttattagatgataaaatataaatattacttcatgcgtgacttaatttttaaaaaaatttcataaaatttttaaataaGACGGACGGTTAAACGTTGGACacggaaac	osa-MIR812e-p5	ctttgaccgtccgtcttatttgaa	5'	New	((((..(((.((((((((((((((((((((((((((((((((((...........((((((..((....))..))))))..((((.((((..(((....)))..)))).))))............))))))))))))))))))))))))))))).))))).)))..))))	170	25.9	-59.6	1.4	26	14.75	24.2047	15.844	middle
167	230	osa-MIR812e-p3_1ss6TC	ACGGTCAAACGTTGGACACGGAAA	24	chr08	+	16401146	16401315	gttttagtgcccaaCTTTGACCGTCCGTCTTATTTGAAaatttttttattactatttttattgttattagatgataaaatataaatattacttcatgcgtgacttaatttttaaaaaaatttcataaaatttttaaataagacggACGGTTAAACGTTGGACACGGAAAc	1	osa-MIR812e,	osa-MIR812e	gttttagtgcccaactttgaccgtccgtcttatttgaaaatttttttattactatttttattgttattagatgataaaatataaatattacttcatgcgtgacttaatttttaaaaaaatttcataaaatttttaaataaGACGGACGGTTAAACGTTGGACacggaaac	osa-MIR812e-p3	ACGGTTAAACGTTGGACacggaaa	3'	New	((((..(((.((((((((((((((((((((((((((((((((((...........((((((..((....))..))))))..((((.((((..(((....)))..)))).))))............))))))))))))))))))))))))))))).))))).)))..))))	170	25.9	-59.6	1.4	59.5071	41.9119	55.3981	45.0206	middle
168	231	osa-MIR812j-p5	AATAAGCGTAGCCATGAGTTTTCT	24	chr08	+	19806333	19806629	agagtgcatccttggtcttggatagtacttcctttgtcccaaAATAAGCGTAGCCATGAGTTTTCTtgtccaactttaattgttcgtcttatttaatttttttttgaaaaaactaaaaaacacaagtcacgcataaactactattcatgttttataatctaataacaataaaaatactaatcatacaaaaatttcaaatAAGACGGATGATTAAAGTTGGACAcggaaactcatggctgcgtttattttgtgacggagagagtactattggaaagatcagctagttggaaaatgcca	1	osa-MIR812j,	osa-MIR812j	agagtgcatccttggtcttggatagtacttcctttgtcccaaaataagcgtagccatgagttttcttgtccaactttaattgttcgtcttatttaatttttttttgaaaaaactaaaaaacacaagtcacgcataaactactattcatgttttataatctaataacaataaaaatactaatcatacaaaaatttcaaataagACGGATGATTAAAGTTGGACACGGaaactcatggctgcgtttattttgtgacggagagagtactattggaaagatcagctagttggaaaatgcca	osa-MIR812j-p5	aataagcgtagccatgagttttct	5'	New	.....((((((((((((((.(((((((((..((..(((.((((((((((((((((((((((((((.((((((((((((((..(((((((((((((((((((...(((.................(((.........)))..((((..((((((((......)))).))))..))))....)))...)))))))..))))))))))))..)))))))))))))).)))))))))))))))))))))))))).)))..))..)))))))))...))))))))......)))...)))..	290	32.3	-113.8	1.2	16	30.5	14.8952	32.7623	middle
168	232	osa-MIR812j-p3	AAGACGGATGATTAAAGTTGGACA	24	chr08	+	19806333	19806629	agagtgcatccttggtcttggatagtacttcctttgtcccaaAATAAGCGTAGCCATGAGTTTTCTtgtccaactttaattgttcgtcttatttaatttttttttgaaaaaactaaaaaacacaagtcacgcataaactactattcatgttttataatctaataacaataaaaatactaatcatacaaaaatttcaaatAAGACGGATGATTAAAGTTGGACAcggaaactcatggctgcgtttattttgtgacggagagagtactattggaaagatcagctagttggaaaatgcca	1	osa-MIR812j,	osa-MIR812j	agagtgcatccttggtcttggatagtacttcctttgtcccaaaataagcgtagccatgagttttcttgtccaactttaattgttcgtcttatttaatttttttttgaaaaaactaaaaaacacaagtcacgcataaactactattcatgttttataatctaataacaataaaaatactaatcatacaaaaatttcaaataagACGGATGATTAAAGTTGGACACGGaaactcatggctgcgtttattttgtgacggagagagtactattggaaagatcagctagttggaaaatgcca	osa-MIR812j-p3	aagACGGATGATTAAAGTTGGACA	3'	New	.....((((((((((((((.(((((((((..((..(((.((((((((((((((((((((((((((.((((((((((((((..(((((((((((((((((((...(((.................(((.........)))..((((..((((((((......)))).))))..))))....)))...)))))))..))))))))))))..)))))))))))))).)))))))))))))))))))))))))).)))..))..)))))))))...))))))))......)))...)))..	290	32.3	-113.8	1.2	265.7	196.133	247.353	210.681	middle
169	233	osa-MIR812m-p5	GTTTCCGCGTCCAACTTTGATCGT	24	chr08	+	20574659	20574845	agtcatacGTTTCCGCGTCCAACTTTGATCGTccgtcttatttgaaatttttttataattagtatttttgttgttatgagataataaaatatgaatagtactttactcgtgacttatgtttttaattttttttaaaaaaaattcaaataagacgaacggttaaAGTTGGACGCGGAAAACTATAGCT	1	osa-MIR812m,	osa-MIR812m	agtcatacgtttccgcgtccaactttgatcgtccgtcttatttgaaatttttttataattagtatttttgttgttatgagataataaaatatgaatagtactttactcgtgacttatgtttttaattttttttaaaaaaaattcaaataagACGAACGGTTAAAGTTGGACGCGGaaaactatagct	osa-MIR812m-p5	gtttccgcgtccaactttgatcgt	5'	New	((..(((..(((((((((((((((((((((((.(((((((((((((.((((((((.((..(((.........((((((((....((((.(((.....))).))))))))))))...........)))..)).)))))))).))))))))))))).)))))))))))))))))))))))..)))..))	187	27.8	-72.1	1.4	207.5	174.25	193.172	187.175	middle
169	234	osa-MIR812m-p3_1ss21AG	AGTTGGACGCGGAAAACTATGGCT	24	chr08	+	20574659	20574845	agtcatacGTTTCCGCGTCCAACTTTGATCGTccgtcttatttgaaatttttttataattagtatttttgttgttatgagataataaaatatgaatagtactttactcgtgacttatgtttttaattttttttaaaaaaaattcaaataagacgaacggttaaAGTTGGACGCGGAAAACTATAGCT	1	osa-MIR812m,	osa-MIR812m	agtcatacgtttccgcgtccaactttgatcgtccgtcttatttgaaatttttttataattagtatttttgttgttatgagataataaaatatgaatagtactttactcgtgacttatgtttttaattttttttaaaaaaaattcaaataagACGAACGGTTAAAGTTGGACGCGGaaaactatagct	osa-MIR812m-p3	AGTTGGACGCGGaaaactatagct	3'	New	((..(((..(((((((((((((((((((((((.(((((((((((((.((((((((.((..(((.........((((((((....((((.(((.....))).))))))))))))...........)))..)).)))))))).))))))))))))).)))))))))))))))))))))))..)))..))	187	27.8	-72.1	1.4	71.3333	72.25	66.4077	77.6089	middle
170	235	osa-MIR812p-p5_1ss11CT	ATTTTAAGTGTAGCCATGATTTTCC	25	chr08	+	25425998	25426211	cctATTTTAAGTGCAGCCATGATTTTCCgtgcacaactttaatcgtccgttttacttgaattttttttgaaaaaaatgaaaaagtaagtcacgtataaagtactattcatattttatcatcccataacaataaaaatgcaaattataaaaaaaattcaaataaGACGGACGATTAAAGTTGGGCATGaaaacttatggttgcacttaaaatggg	1	osa-MIR812p,	osa-MIR812p	cctattttaagtgcagccatgattttccgtgcacaactttaatcgtccgttttacttgaattttttttgaaaaaaatgaaaaagtaagtcacgtataaagtactattcatattttatcatcccataacaataaaaatgcaaattataaaaaaaattcaaataaGACGGACGATTAAAGTTGGGCATGaaaacttatggttgcacttaaaatggg	osa-MIR812p-p5	attttaagtgcagccatgattttcc	5'	New	((((((((((((((((((((((.(((.(((((.(((((((((((((((((((((.((((((((((((((......((((.(((((((((.((.......))))).....)))))).))))..............(((....))).)))))))))))))).))))))))))))))))))))).))))).))).))))))))))))))))))))))	214	29	-88.4	1.4	3.5	4.5	3.25832	4.83378	low
171	238	osa-MIR812n-p3_1ss6CG	AATAAGACAGACGATCAAAGTTGG	24	chr08	-	14108082	14108284	cttAAGTGCAGCCATGAGTTTCCGTGCccaactttatcgttcgtcttatttgaaatttttttatgattagtatttctattgttattagatgataaaacatgaatagtactttatgtgtgacttatgtttttattgtttttaaaaaaaattcaAATAACACAGACGATCAAAGTTGGgcacggaaaatcatggctgcacttaaa	1	osa-MIR812n,	osa-MIR812n	cttAAGTGCAGCCATGAGTTTCCGTGCccaactttatcgttcgtcttatttgaaatttttttatgattagtatttctattgttattagatgataaaacatgaatagtactttatgtgtgacttatgtttttattgtttttaaaaaaaattcaaataacacagacgatcaaagttgggcACGGAAAATCATGGCTGCACTTAAa	osa-MIR812n-p3	aataacacagacgatcaaagttgg	3'	New	.((((((((((((((((.((((((((((((((((((((((..((.(((((((((.((((((((....(((((..((((.......))))....(((((((((....(((.......)))..))))))))))))))....)))))))).))))))))).))..))))).))))))))))))))))).)))))))))))))))).	201	30	-90.5	1.5	72	54.5	67.0284	58.5424	middle
172	239	osa-MIR812q-p5_1ss12TG	TTGAAAATTTTGTATGATTAGT	22	chr10	+	18223398	18223639	tactccatccgtctcaaaataagtgcagttttgcactattcatacttaacatttgaacgttcgtcttatTTGAAAATTTTTTATGATTAGTatttttattgctattagatgttaaaacataaatagtactttatgtgtgactaaatattttcaattttttcacaaaattttcAAATAAGACGGACAGTCAAACGTTgggtacgaatatctacggctgcacttattttgggacggaggtagta	1	osa-MIR812q,	osa-MIR812q	tactccatccgtctcaaaataagtgcagttttgcactattcatacttaacatttgaacgttcgtcttatttgaaaattttttatgattagtatttttattgctattagatgttaaaacataaatagtactttatgtgtgactaaatattttcaattttttcacaaaattttcaaataagacggacagtcaaACGTTGGGTACGAATATCTACGGCtgcacttattttgggacggaggtagta	osa-MIR812q-p5	ttgaaaattttttatgattagt	5'	New	((((((.((((((((((((((((((((((..((...(((((.(((..(((.(((((..(((((((((((((((((((((....................(((((((..((((....)))).))))))).......(((((..((((.......))))..))))))))))))))))))))))))))..))))).)))..))).)))))..))..)))))))))))))))))))))))).))))	242	30.2	-95.1	1.3	0.4	5.83333	0.37238	6.26601	low
172	240	osa-MIR812q-p3_1ss2AT	ATATAAGACGGACAGTCAAACGTT	24	chr10	+	18223398	18223639	tactccatccgtctcaaaataagtgcagttttgcactattcatacttaacatttgaacgttcgtcttatTTGAAAATTTTTTATGATTAGTatttttattgctattagatgttaaaacataaatagtactttatgtgtgactaaatattttcaattttttcacaaaattttcAAATAAGACGGACAGTCAAACGTTgggtacgaatatctacggctgcacttattttgggacggaggtagta	1	osa-MIR812q,	osa-MIR812q	tactccatccgtctcaaaataagtgcagttttgcactattcatacttaacatttgaacgttcgtcttatttgaaaattttttatgattagtatttttattgctattagatgttaaaacataaatagtactttatgtgtgactaaatattttcaattttttcacaaaattttcaaataagacggacagtcaaACGTTGGGTACGAATATCTACGGCtgcacttattttgggacggaggtagta	osa-MIR812q-p3	aaataagacggacagtcaaACGTT	3'	New	((((((.((((((((((((((((((((((..((...(((((.(((..(((.(((((..(((((((((((((((((((((....................(((((((..((((....)))).))))))).......(((((..((((.......))))..))))))))))))))))))))))))))..))))).)))..))).)))))..))..)))))))))))))))))))))))).))))	242	30.2	-95.1	1.3	174.14	132.17	162.116	141.974	middle
173	241	osa-MIR812o-p5_1ss15AT	ATGATAAAACATGATTAATACTTT	24	chr10	+	20655529	20655699	gtttttgtgttcaacgtttgactgtctatcttatatgaaaaatttttattagtatttttattattgttagATGATAAAACATGAATAATACTTTatgcatgacttatctttttaaattttttcataatttttttaaatAAGATGAACGGTCAAATGTTAGACatggaaact	1	osa-MIR812o,	osa-MIR812o	ggttttCGTGTTCAACGTTTGACTGTCtatcttatatgaaaatttttttattagtatttttattattgttagatgataaaacatgaataatactttatgcatgacttatctttttaatttttttcataatttttttaaataaaatGAACGGTCAAATGTTAGACACGGAaact	osa-MIR812o-p5	atgataaaacatgaataatacttt	5'	New	(((((..(((..(((((((((((((..(((((((.(((((((.......(((((....)))))...(((((.(((((..((((.((((....)))).))))..)))))..))))).............))))))).)))))))..)))))))))))))..)))..))))).	49	21.6	-50.9	1.4	28.25	33.8333	26.2993	36.3428	middle
173	242	osa-MIR812o-p3_1ss3AG	AAGATGAACGGTCAAATGTTAGAC	24	chr10	+	20655529	20655699	gtttttgtgttcaacgtttgactgtctatcttatatgaaaaatttttattagtatttttattattgttagATGATAAAACATGAATAATACTTTatgcatgacttatctttttaaattttttcataatttttttaaatAAGATGAACGGTCAAATGTTAGACatggaaact	1	osa-MIR812o,	osa-MIR812o	ggttttCGTGTTCAACGTTTGACTGTCtatcttatatgaaaatttttttattagtatttttattattgttagatgataaaacatgaataatactttatgcatgacttatctttttaatttttttcataatttttttaaataaaatGAACGGTCAAATGTTAGACACGGAaact	osa-MIR812o-p3	aaaatGAACGGTCAAATGTTAGAC	3'	New	(((((..(((..(((((((((((((..(((((((.(((((((.......(((((....)))))...(((((.(((((..((((.((((....)))).))))..)))))..))))).............))))))).)))))))..)))))))))))))..)))..))))).	49	21.6	-50.9	1.4	9	12	8.37854	12.8901	middle
174	243	osa-MIR812r-p5_1ss11TC	GTTTGACCGTCCGTCTTATTTGAA	24	chr11	+	18809746	18809963	cctaaaataagtatagttttgcactgttcatgtctaacGTTTGACCGTTCGTCTTATTTGAAaattttttatgattaatatttttgttgttattagataataaaacatgaatagtattttatgtgtgactaactttttttaattttcttataaattttttAAATAAGACGGACGGTCAAACGTTagacacgaatttctacggctgcacttattttagg	1	osa-MIR812r,	osa-MIR812r	cctaaaataagtatagttttgcactgttcatgtctaacgtttgaccgttcgtcttatttgaaaattttttatgattaatatttttgttgttattagataataaaacatgaatagtattttatgtgtgactaactttttttaattttcttataaattttttaaataagacggacggtcaaACGTTAGACACGAATTTCTACGGCtgcacttattttagg	osa-MIR812r-p5	gtttgaccgttcgtcttatttgaa	5'	New	((((((((((((..(((..((....((((.((((((((((((((((((((((((((((((((((...(((((((........(((((((((....)))))))))(((((((......))))))).......................))))))).)))))))))))))))))))))))))))))))))).))))...))..)))..))))))))))))	218	26.6	-83.1	1.4	21.05	34.4667	19.5965	37.0231	middle
174	244	osa-MIR812r-p3	AAATAAGACGGACGGTCAAACGTT	24	chr11	+	18809746	18809963	cctaaaataagtatagttttgcactgttcatgtctaacGTTTGACCGTTCGTCTTATTTGAAaattttttatgattaatatttttgttgttattagataataaaacatgaatagtattttatgtgtgactaactttttttaattttcttataaattttttAAATAAGACGGACGGTCAAACGTTagacacgaatttctacggctgcacttattttagg	1	osa-MIR812r,	osa-MIR812r	cctaaaataagtatagttttgcactgttcatgtctaacgtttgaccgttcgtcttatttgaaaattttttatgattaatatttttgttgttattagataataaaacatgaatagtattttatgtgtgactaactttttttaattttcttataaattttttaaataagacggacggtcaaACGTTAGACACGAATTTCTACGGCtgcacttattttagg	osa-MIR812r-p3	aaataagacggacggtcaaACGTT	3'	New	((((((((((((..(((..((....((((.((((((((((((((((((((((((((((((((((...(((((((........(((((((((....)))))))))(((((((......))))))).......................))))))).)))))))))))))))))))))))))))))))))).))))...))..)))..))))))))))))	218	26.6	-83.1	1.4	155.257	161.629	144.537	173.617	middle
175	245	osa-MIR812u-p5_1ss13GA	ATGAGATAATAAAACATGAATAGT	24	chr11	-	8663581	8663797	tgttttattttaagtgtaaccataaaatttcatgcccaattttgatcgttcatcttatttggatttttttataattaatatttttattattATGAGATAATAAGACATGAATAGTtactttatttgtaacttacgtttttaatttttttaagttttttaaaagacggacggtcaaagttgatcACGGAAAATCATGGCTGCACTTAAAaatgggaca	1	osa-MIR812u,	osa-MIR812u	tgttttattttaagtgtaaccataaaatttcatgcccaattttgatcgttcatcttatttggatttttttataattaatatttttattattatgagataataagacatgaatagttactttatttgtaacttacgtttttaatttttttaagttttttaaaagacggacggtcaaagttgatcACGGAAAATCATGGCTGCACTTAAaaatgggaca	osa-MIR812u-p5	atgagataataagacatgaatagt	5'	New	.(((..((((((((((((.((((....((((.((..(((((((((((((((.((((..........(((((((((.((((....)))))))))))))...(((((.(((...((((((.......))))))..))))))))...................)))).)))))))))))))))..)).))))....)))).))))))))))).)..))).	41	24.9	-58.1	1.1	3	4	2.79285	4.29669	low
176	247	osa-MIR814a-p5_1ss9CT	ACGAGACATTTCATAGTACAACGA	24	chr01	+	22375030	22375126	acctagtaccggACGAGACACTTCATAGTACAACGAatctggacagtaagcctgtccaGATTCGTTGTACTATGAAGTGTCAtatccggtcctaagt	1	osa-MIR814a,	osa-MIR814a	acctagtaccggacgagaCACTTCATAGTACAACGAATCTggacagtaagcctgtccagattcgttgtactatgaagtgtcatatccggtcctaagt	osa-MIR814a-p5	acgagaCACTTCATAGTACAACGA	5'	New	((.(((.((((((...((((((((((((((((((((((((((((((.....))))))))))))))))))))))))))))))...)))))).))).))	97	45.4	-66.5	1.5	48.3333	34.3667	44.9959	36.9157	middle
176	248	osa-MIR814a-p3_1ss24AT	GATTCGTTGTACTATGAAGTGTCT	24	chr01	+	22375030	22375126	acctagtaccggACGAGACACTTCATAGTACAACGAatctggacagtaagcctgtccaGATTCGTTGTACTATGAAGTGTCAtatccggtcctaagt	1	osa-MIR814a,	osa-MIR814a	acctagtaccggacgagaCACTTCATAGTACAACGAATCTggacagtaagcctgtccagattcgttgtactatgaagtgtcatatccggtcctaagt	osa-MIR814a-p3	gattcgttgtactatgaagtgtca	3'	New	((.(((.((((((...((((((((((((((((((((((((((((((.....))))))))))))))))))))))))))))))...)))))).))).))	97	45.4	-66.5	1.5	26.5	27.25	24.6702	29.2712	middle
177	249	osa-MIR814b-p5_1ss9CT	ACGAGACATTTCATAGTACAACGA	24	chr02	+	26341211	26341284	accggACGAGACACTTCATAGTACAACGAatctggacatgaAGATTCGTTGTACTATAAAGTGTCtcgtctggt	1	osa-MIR814b,	osa-MIR814b	accggacgagaCACTTCATAGTACAACGAATCTggacatgaagattcgttgtactataaagtgtctcgtctggt	osa-MIR814b-p5	acgagaCACTTCATAGTACAACGA	5'	New	((((((((((((((((.((((((((((((((((........)))))))))))))))).))))))))))))))))	74	43.2	-52.7	1.6	35.3333	33.8667	32.8935	36.3786	middle
177	250	osa-MIR814b-p3_1ss20GA	AGATTCGTTGTACTATAAAATGTC	24	chr02	+	26341211	26341284	accggACGAGACACTTCATAGTACAACGAatctggacatgaAGATTCGTTGTACTATAAAGTGTCtcgtctggt	1	osa-MIR814b,	osa-MIR814b	accggacgagaCACTTCATAGTACAACGAATCTggacatgaagattcgttgtactataaagtgtctcgtctggt	osa-MIR814b-p3	agattcgttgtactataaagtgtc	3'	New	((((((((((((((((.((((((((((((((((........)))))))))))))))).))))))))))))))))	74	43.2	-52.7	1.6	15	24.5	13.9642	26.3172	middle
178	251	osa-MIR814c-p5	ACGAATCTGGACAGGAAGCATGTC	24	chr02	-	10889672	10889754	accagatgtgacacttcatagtacaACGAATCTGGACAGGAAGCATGTCcggattcgttatactataaagtgtcctattcggt	1	osa-MIR814c,	osa-MIR814c	accagatgtgaCACTTCATAGTACAACGAATCTggacaggaagcatgtccggattcgttatactataaagtgtcctattcggt	osa-MIR814c-p5	ACGAATCTggacaggaagcatgtc	5'	New	(((..((..(((((((.((((((.((((((((((((((.......)))))))))))))).)))))).)))))))..))..)))	83	42.2	-42.5	1.2	40.3333	21.8667	37.5483	23.4886	middle
179	252	osa-MIR815b-p5_1ss6TC	AATGGCTCACCTCGTTTTGCGTAT	24	chr05	+	14992226	14992355	ctAATGGTTCACCTCGTTTTGCGTATattcccaatcttctctatttccttctcctcaaacacagcctgggagtgtttgagaaggggattgagGAGATTGGGAAGATACGTAAAACGaggtgagccattag	1	osa-MIR815b,	osa-MIR815b	ctaatggttcacctcgttttgcgtatattcccaatcttctctatttccttctcctcaaacacagcctgggagtgtttgagAAGGGGATTGAGGAGATTGGGaagatacgtaaaacgaggtgagccattag	osa-MIR815b-p5	aatggttcacctcgttttgcgtat	5'	New	((((((((((((((((((((((((((.((((((((((((((.((..(((((((...((((((.........)))))))))))))..)).)))))))))))))).))))))))))))))))))))))))))	130	44.6	-86.7	1.5	7	9	6.51665	9.66755	low
179	253	osa-MIR815b-p3	GAGATTGGGAAGATACGTAAAACG	24	chr05	+	14992226	14992355	ctAATGGTTCACCTCGTTTTGCGTATattcccaatcttctctatttccttctcctcaaacacagcctgggagtgtttgagaaggggattgagGAGATTGGGAAGATACGTAAAACGaggtgagccattag	1	osa-MIR815b,	osa-MIR815b	ctaatggttcacctcgttttgcgtatattcccaatcttctctatttccttctcctcaaacacagcctgggagtgtttgagAAGGGGATTGAGGAGATTGGGaagatacgtaaaacgaggtgagccattag	osa-MIR815b-p3	GAGATTGGGaagatacgtaaaacg	3'	New	((((((((((((((((((((((((((.((((((((((((((.((..(((((((...((((((.........)))))))))))))..)).)))))))))))))).))))))))))))))))))))))))))	130	44.6	-86.7	1.5	287	187	267.182	200.87	middle
180	254	osa-MIR815c-p5_1ss6CA	CTCCAACTCAGCATTTAGCCGGCT	24	chr07	-	5426885	5426987	cttctcctctcttctctcCTCCACCTCAGCATTTAGCCGGCTtatagcctatacttcctctaagggtgtgtttgaggaGAAGGGGATTGAGGAGATTGGGAAg	1	osa-MIR815c,	osa-MIR815c	cttctcctctcttctctcctccacctcagcatttagccggcttatagcctatacttcctctaagggtgtgtttgaggagAAGGGGATTGAGGAGATTGGGaag	osa-MIR815c-p5	ctccacctcagcatttagccggct	5'	New	((((((.(((((((((((((...((((((.........(((.....))).((((..((.....))..))))))))))...))))))..)))))))..))))))	103	49.5	-36.9	0.7	5	6	4.65475	6.44503	low
181	256	osa-MIR815a-p3	AGGGTGTGTTTGAGGAGAAGGGGA	24	chr05	+	29746632	29746714	tttttttagactcttaatttctttttctaggatgaactcttAGGGTGTGTTTGAGGAGAAGGGGAttgaggagattggggaga	1	osa-MIR815a,	osa-MIR815a	tttttttagactcttaatttctttttctaggatgaactcttagggtgtgtttgaggagAAGGGGATTGAGGAGATTGGGgaga	osa-MIR815a-p3	agggtgtgtttgaggagAAGGGGA	3'	New	((((..((..((((((((..((((((((..(((..(((.....)))..)))...))))))))..)))))).))..))..))))	83	38.6	-21.5	0.7	9.5	3.5	8.84402	3.7596	low
182	257	osa-MIR816-p5_1ss7CA	ATTTTAATACAACGAATCTGGATA	24	chr10	+	21808333	21808409	atgtgacatATTTTACTACAACGAATCTGGATAtgacagaggtatgtttaaaTTCGTAGTATTAGGATGTGTCacat	1	osa-MIR816,	osa-MIR816	atGTGACATATTTTACTACAACgaatctggatatgacagaggtatgtttaaattcgtagtattaggatgtgtcacat	osa-MIR816-p5	ATTTTACTACAACgaatctggata	5'	New	(((((((((((..((.(((.((((((.(..(((((.(....))))))..).)))))).))).))..)))))))))))	77	32.5	-28.6	1.1	3.16667	5	2.94801	5.37086	low
182	258	osa-MIR816-p3_1ss10TC	TTCGTAGTACTAGGATGTGTC	21	chr10	+	21808333	21808409	atgtgacatATTTTACTACAACGAATCTGGATAtgacagaggtatgtttaaaTTCGTAGTATTAGGATGTGTCacat	1	osa-MIR816,	osa-MIR816	atGTGACATATTTTACTACAACgaatctggatatgacagaggtatgtttaaattcgtagtattaggatgtgtcacat	osa-MIR816-p3	ttcgtagtattaggatgtgtc	3'	New	(((((((((((..((.(((.((((((.(..(((((.(....))))))..).)))))).))).))..)))))))))))	77	32.5	-28.6	1.1	19	27	17.688	29.0027	middle
183	259	osa-MIR817-p3_1ss9AT	GAGGCCCGTTTGAGATA	17	chr02	-	12276365	12276447	tatctcaatcaggcctcaagttggtgtccgtcatggatgatggtcatccgtgacgggctccaacttGAGGCCCGATTGAGATA	1	osa-MIR817,	osa-MIR817	tatctcaatcaggcctcaagttggtgtccgtcatggatgatggtcatccgtgacgggcTCCAACTTGAGGCCCGATTGAgata	osa-MIR817-p3	GAGGCCCGATTGAgata	3'	New	((((((((((.(((((((((((((.((((((((((((((.....)))))))))))))).))))))))))))).))))))))))	83	51.8	-67.9	1.6	19	11	17.688	11.8159	middle
184	260	osa-MIR818a-p5_1ss3CT	GATATATCCTAGTATAATGAATCT	24	chr01	+	40415422	40415565	tccctccatcccatagtataagggatttgggaatgatgtGACATATCCTAGTATAATGAATCTggacaaaccgtctgtccaaattcattgtcctagtatgtgtcacatctactcAAAATCCCTTATATTATGGGACGGaaggga	1	osa-MIR818a,	osa-MIR818a	tccctccatcccatagtataagggatttgggaatgatgtgacatatcctagtataatgaatctggacaaaccgtctgtccaaattcattgtcctagtatgtgtcacatctactcaaAATCCCTTATATTATGGGACGGaaggga	osa-MIR818a-p5	gacatatcctagtataatgaatct	5'	New	(((((((.(((((((((((((((((((((((...((((((((((((.((((.(((((((((.((((((.......)))))).))))))))).)))).))))))))))))..))).)))))))))))))))))))).))).))))	144	40.3	-85.1	1.5	24.5	22.7	22.8083	24.3837	middle
185	262	osa-MIR818c-p5	AATATAAGGGATTTTGAAGGGATG	24	chr02	+	35928738	35928913	ataatatactcatttcgtcctatAATATAAGGGATTTTGAAGGGATGtgacacatcctagctataaccatatatctagacatagctaggaacatatatctagacatgctcttgtctagatatatgtgttatatctctccAAAATCCCTTATATTATGGGACGGatgaatatgttat	1	osa-MIR818c,	osa-MIR818c	ataatatactcatttcgtcctataatataagggattttgaagggatgtgacacatcctagctataaccatatatctagacatagctaggaacatatatctagacatgctcttgtctagatatatgtgttatatctctccaaAATCCCTTATATTATGGGACGGatgaatatgttat	osa-MIR818c-p5	aatataagggattttgaagggatg	5'	New	((((((((.(((.((((((((((((((((((((((((((.(((((((((((((.((((((((((................))))))))))..(((((((((((((......)))))))))))))))))))))))))).))))))))))))))))))))))))))))).))))))))	176	32.4	-95	1.7	30.3333	23.8333	28.2388	25.6011	middle
186	263	osa-MIR818b-p5_1ss2CT	TTCCATAATATAAGAGATTTT	21	chr02	+	4007190	4007302	cctccgTCCCATAATATAAGAGATTTTagatggatgtgatacatctcagtacaatgaatctgtactataatatatcatatccatccaaaATCCCTTATATTATGGGACGGAGG	1	osa-MIR818b,	osa-MIR818b	cctccgtcccataatataagagattttagatggatgtgatacatctcagtacaatgaatctgtactataatatatcatatccatccaaAATCCCTTATATTATGGGACGGagg	osa-MIR818b-p5	tcccataatataagagatttt	5'	New	((((((((((((((((((((.((((((.(((((((((((((.((...((((((.......))))))...)).))))))))))))).)))))).))))))))))))))))))))	113	35.4	-64.9	1.6	38	46	35.3761	49.4119	middle
187	265	osa-MIR818d-p5_1ss17GT	TAAGGGATTTTAGAGGTATGTGAT	24	chr04	-	34969161	34969299	ttcctattaattgttactctctccatcccataataTAAGGGATTTTAGAGGGATGTGATctagattcgtagtccgaggaaacatcacatacctctaaaatcccttATATTATGGGACGGAGGGAGTactagtttaggaa	1	osa-MIR818d,	osa-MIR818d	ttcctattaattgttactctctccatcccataatataagggattttagagggatgtgatctagattcgtagtccgaggaaacatcacatacctctaaAATCCCTTATATTATGGGACGGagggagtactagtttaggaa	osa-MIR818d-p5	taagggattttagagggatgtgat	5'	New	((((((..((((..((((((((((.((((((((((((((((((((((((((.(((((((.....((((.....)))).....))))))).)))))))))))))))))))))))))).))))))))))..))))))))))	139	38.1	-79.1	1.5	73	36.3333	67.9593	39.0283	middle
187	266	osa-MIR818d-p3_1ss6AC	ATATTCTGGGACGGAGGGAGT	21	chr04	-	34969161	34969299	ttcctattaattgttactctctccatcccataataTAAGGGATTTTAGAGGGATGTGATctagattcgtagtccgaggaaacatcacatacctctaaaatcccttATATTATGGGACGGAGGGAGTactagtttaggaa	1	osa-MIR818d,	osa-MIR818d	ttcctattaattgttactctctccatcccataatataagggattttagagggatgtgatctagattcgtagtccgaggaaacatcacatacctctaaAATCCCTTATATTATGGGACGGagggagtactagtttaggaa	osa-MIR818d-p3	ATATTATGGGACGGagggagt	3'	New	((((((..((((..((((((((((.((((((((((((((((((((((((((.(((((((.....((((.....)))).....))))))).)))))))))))))))))))))))))).))))))))))..))))))))))	139	38.1	-79.1	1.5	71.8167	60.2583	66.8577	64.7278	middle
188	267	osa-MIR818e-p5	AGTTTTTGCTTGCACTGTTTGACC	24	chr07	-	28154432	28154656	ccccgtcctataatataagggattttgAGTTTTTGCTTGCACTGTTTGACCactcgtcttatttaaattttttttggaattattattatttttgacttattttattatccaaagtactttaagcataacttttcgttttttatatttgtacAAATTTTTTGAATAAAACGAGTGGtcaaacaatacaaacaaaaacttaaaatcccttatattatgggacggagg	1	osa-MIR818e,	osa-MIR818e	ccccgtcctataatataagggattttgagtttttgcttgcactgtttgaccactcgtcttatttaaattttttttggaattattattatttttgacttattttattatccaaagtactttaagcataacttttcgttttttatatttgtacaaattttttgaataaaacgagtggtcaaacaatacaaacaaaaacttaaAATCCCTTATATTATGGGACGGagg	osa-MIR818e-p5	agtttttgcttgcactgtttgacc	5'	New	(((((((((((((((((((((((((((((((((((.(((...(((((((((((((((.(((((((((.....((((((.............................))))))((((.........(((.....)))..........))))......))))))))).)))))))))))))))...))).))))))))))))))))))))))))))))))))).))	225	27.6	-92	1.5	378.833	373.667	352.675	401.382	high
188	268	osa-MIR818e-p3_1ss16AG	AAATTTTTTGAATAAGACGAGTGG	24	chr07	-	28154432	28154656	ccccgtcctataatataagggattttgAGTTTTTGCTTGCACTGTTTGACCactcgtcttatttaaattttttttggaattattattatttttgacttattttattatccaaagtactttaagcataacttttcgttttttatatttgtacAAATTTTTTGAATAAAACGAGTGGtcaaacaatacaaacaaaaacttaaaatcccttatattatgggacggagg	1	osa-MIR818e,	osa-MIR818e	ccccgtcctataatataagggattttgagtttttgcttgcactgtttgaccactcgtcttatttaaattttttttggaattattattatttttgacttattttattatccaaagtactttaagcataacttttcgttttttatatttgtacaaattttttgaataaaacgagtggtcaaacaatacaaacaaaaacttaaAATCCCTTATATTATGGGACGGagg	osa-MIR818e-p3	aaattttttgaataaaacgagtgg	3'	New	(((((((((((((((((((((((((((((((((((.(((...(((((((((((((((.(((((((((.....((((((.............................))))))((((.........(((.....)))..........))))......))))))))).)))))))))))))))...))).))))))))))))))))))))))))))))))))).))	225	27.6	-92	1.5	90.2833	92.2583	84.0492	99.1013	middle
189	269	osa-MIR818f-p5	TTTATTTTATTTGTGACTTACT	22	chr08	-	18746588	18746866	gtgggggcatccctcactgttttctggtaaagaaaaatataatggattttgactttttcttgcactgttagaccactcgtcttattaaaaaaatttggaattattaTTTATTTTATTTGTGACTTACTttattatccaaagtactttaagcacaacttttcattttttaatatttggacaattttttttaaATAAGACGAGTGGTTAAACAGTGCaaagcaaaaaatcaaaatcccttatattacgggatggagggagcatgtaggatggccatgccat	1	osa-MIR818f,	osa-MIR818f	gtgggggcatccctcactgttttctggtaaagaaaaatataatggattttgactttttcttgcactgttagaccactcgtcttattaaaaaaatttggaattattatttattttatttgtgacttactttattatccaaagtactttaagcacaacttttcattttttaatatttggacaattttttttaaataagacgagtggttaaacagtgcaaagcaaaaaatcaaaatcccttatattacgggatggaGGGAGCATGTAGGATGGCCATgccat	osa-MIR818f-p5	tttattttatttgtgacttact	5'	New	((((((.(((((..((.((((..((..........(((((((.(((((((((.((((((((((((((((..((((((((((((((((((((((.(((....(((((..........(((((.((((...((((......))))...)))))))))............)))))......))).))))))).)))))))))))))))..)))))))))).).))))).))))))))).))))))).........))..))))))..))))).))...))))	39	31.5	-93.6	1.1	13.8333	28	12.8781	30.0768	middle
189	270	osa-MIR818f-p3_1ss15TC	ATAAGACGAGTGGTCAAACAGTGC	24	chr08	-	18746588	18746866	gtgggggcatccctcactgttttctggtaaagaaaaatataatggattttgactttttcttgcactgttagaccactcgtcttattaaaaaaatttggaattattaTTTATTTTATTTGTGACTTACTttattatccaaagtactttaagcacaacttttcattttttaatatttggacaattttttttaaATAAGACGAGTGGTTAAACAGTGCaaagcaaaaaatcaaaatcccttatattacgggatggagggagcatgtaggatggccatgccat	1	osa-MIR818f,	osa-MIR818f	gtgggggcatccctcactgttttctggtaaagaaaaatataatggattttgactttttcttgcactgttagaccactcgtcttattaaaaaaatttggaattattatttattttatttgtgacttactttattatccaaagtactttaagcacaacttttcattttttaatatttggacaattttttttaaataagacgagtggttaaacagtgcaaagcaaaaaatcaaaatcccttatattacgggatggaGGGAGCATGTAGGATGGCCATgccat	osa-MIR818f-p3	ataagacgagtggttaaacagtgc	3'	New	((((((.(((((..((.((((..((..........(((((((.(((((((((.((((((((((((((((..((((((((((((((((((((((.(((....(((((..........(((((.((((...((((......))))...)))))))))............)))))......))).))))))).)))))))))))))))..)))))))))).).))))).))))))))).))))))).........))..))))))..))))).))...))))	39	31.5	-93.6	1.1	92.3333	81	85.9577	87.008	middle
190	272	osa-MIR820a-p3	GAACTGCCTTAAGGAAGTCGATGC	24	chr01	+	14130479	14130669	tgcgTCGGCCTCGTGGATGGACCAGGagctcaacattccttaaggttgttctttcaaacccatacaaggttccaccgcctgcattgttccaagagtgtcttggatgaaagtaggaagtggaaccttgttagggttggaacGAACTGCCTTAAGGAAGTCGATGCtccaggtccgtccaggaggacgactca	1	osa-MIR820a,	osa-MIR820a	tgcgTCGGCCTCGTGGATGGACCAGgagctcaacattccttaaggttgttctttcaaacccatacaaggttccaccgcctgcattgttccaagagtgtcttggatgaaagtaggaagtggaaccttgttagggttggaacgaactgccttaaggaagtcgatgctccaggtccgtccaggaggacgactca	osa-MIR820a-p3	gaactgccttaaggaagtcgatgc	3'	New	.(.((((.((((.((((((((((.(((((((.((.((((((((((..((((.(((.(((((..((((((((((((..(((((.((..((((((.....))))))..)).)))))..))))))))))))..))))).))).))))..)))))))))))).)).))))).)))))))))).)))).)))).).	189	51.3	-118.4	1.2	117.833	100.667	109.697	108.133	middle
191	273	osa-MIR820b-p3	GAACTGCCTTAAGGAAGTCGATGC	24	chr07	-	13120534	13120734	gtacatgcgTCGGCCTCGTGGATGGACCAGGagctcgacgttccttaaggccgttctttccgacccatacaaggttccgtcgcctgcattgttccaagagtgtcttggacgaaagcaggaagtggaaccttgttaaggtcggaacGAACTGCCTTAAGGAAGTCGATGCtttaggtccgtccacgaggacgacgcagctag	1	osa-MIR820b,	osa-MIR820b	gtacatgcgTCGGCCTCGTGGATGGACCAGgagctcgacgttccttaaggccgttctttccgacccatacaaggttccgtcgcctgcattgttccaagagtgtcttggacgaaagcaggaagtggaaccttgttaaggtcggaacgaactgccttaaggaagtcgatgctttaggtccgtccacgaggacgacgcagctag	osa-MIR820b-p3	gaactgccttaaggaagtcgatgc	3'	New	.....(((((((.(((((((((((((((..(((((((((.(((((((((((.((((.((((((((...(((((((((((...(((((.((((.(((((.....)))))))))..)))))...)))))))))))...)))))))).)))).)))))))))))))))).))))..))))))))))))))).))))))).....	191	54.7	-136.4	1.2	193.333	171.667	179.984	184.4	middle
192	274	osa-MIR820c-p3	GAACTGCCTTAAGGAAGTCGATGC	24	chr10	+	6928681	6928871	tgcgTCGGCCTCGTGGATGGACCAGGagctcgacattccttaaggtcgttctttccgacccatacaaggttccgctgcctgcattgttccaagagtgtcttggacaaaagcaggaagtggaaccttgttaaggtcggaacGAACTGCCTTAAGGAAGTCGATGCtccaggtccgtccacgaggacgacgca	1	osa-MIR820c,	osa-MIR820c	tgcgTCGGCCTCGTGGATGGACCAGgagctcgacattccttaaggtcgttctttccgacccatacaaggttccgctgcctgcattgttccaagagtgtcttggacaaaagcaggaagtggaaccttgttaaggtcggaacgaactgccttaaggaagtcgatgctccaggtccgtccacgaggacgacgca	osa-MIR820c-p3	gaactgccttaaggaagtcgatgc	3'	New	.((((((.(((((((((((((((.((((((((((.((((((((((..((((.((((((((...(((((((((((((.(((((.((((.(((((.....)))))))))..))))).)))))))))))))...)))))))).))))..))))))))))))))).))))).))))))))))))))).)))))).	189	54.5	-142.3	1.4	183.833	156.667	171.14	168.287	middle
193	275	osa-MIR821a-p5_1ss3AC	ATCCGACAAAGTGATAGTAACATT	24	chr03	+	22974225	22974498	gatatcagctgaaaaagtcatcaacaaaaaagttgaataactcatcaagatctaaaacttttattttggtcatttcttcATACGACAAAGTGATAGTAACATTgttcacagaattgacatatctcttatctggttttataaactataacacatatatgtaaaatttgtgaataatattactaacatttcgtcagatgaagaaataaaaaaataAAAGTTATAGATCTTGATGAGTtattcaactttgttgttgatgactttttcaattgaaatc	1	osa-MIR821a,	osa-MIR821a	gatatcagctgaaaAAGTCATCAACAAAAAAGTTGAATaactcatcaagatctaaaacttttattttggtcatttcttcatacgacaaagtgatagtaacattgttcacagaattgacatatctcttatctggttttataaactataacacatatatgtaaaatttgtgaataatattactaacatttcgtcagatgaagaaataaaaaaataaaagttatagatcttgatgagttattcaactttgttgttgatgactttttcaattgaaatc	osa-MIR821a-p5	atacgacaaagtgatagtaacatt	5'	New	(((.(((..((((((((((((((((((.((((((((((((((((((((((((((.((((((((((((....((((((((((..(((.(((((.((((((.((((((((((((.((.((((((........((((((...))))))........)))))).)).)))))))))))).)))))).))))).)))..))))))))))...)))))))))))).)))))))))))))))))))))))))).))))))))))))))))))..))).)))	274	25.5	-126.6	1.8	33	15.8333	30.7213	17.0077	middle
193	276	osa-MIR821a-p3	AAAGTTATAGATCTTGATGAGT	22	chr03	+	22974225	22974498	gatatcagctgaaaaagtcatcaacaaaaaagttgaataactcatcaagatctaaaacttttattttggtcatttcttcATACGACAAAGTGATAGTAACATTgttcacagaattgacatatctcttatctggttttataaactataacacatatatgtaaaatttgtgaataatattactaacatttcgtcagatgaagaaataaaaaaataAAAGTTATAGATCTTGATGAGTtattcaactttgttgttgatgactttttcaattgaaatc	1	osa-MIR821a,	osa-MIR821a	gatatcagctgaaaAAGTCATCAACAAAAAAGTTGAATaactcatcaagatctaaaacttttattttggtcatttcttcatacgacaaagtgatagtaacattgttcacagaattgacatatctcttatctggttttataaactataacacatatatgtaaaatttgtgaataatattactaacatttcgtcagatgaagaaataaaaaaataaaagttatagatcttgatgagttattcaactttgttgttgatgactttttcaattgaaatc	osa-MIR821a-p3	aaagttatagatcttgatgagt	3'	New	(((.(((..((((((((((((((((((.((((((((((((((((((((((((((.((((((((((((....((((((((((..(((.(((((.((((((.((((((((((((.((.((((((........((((((...))))))........)))))).)).)))))))))))).)))))).))))).)))..))))))))))...)))))))))))).)))))))))))))))))))))))))).))))))))))))))))))..))).)))	274	25.5	-126.6	1.8	19.1667	27	17.8432	29.0027	middle
194	277	osa-MIR821b-p5	ATTTCAATTGAAAAAGTCATCAAC	24	chr07	+	16417225	16417511	ctaaatgATTTCAATTGAAAAAGTCATCAACaaaaaagttgaataacttatcaagatctaaaacttttatttttgttatttcttcatccgacgaaatgttagtaatattattcacaaattttacatatatgtgttaaagtttataaaaccagataagagatatgacaattttataaataatgttaccatcactttgtcgtatgaagaaataaccacaataaaagttttagatcttgaagagttattcAACTTTGTTGTTGATGACTTTTTCagttgatatcatttag	1	osa-MIR821b,	osa-MIR821b	ctaaatgatttcaattgaaaAAGTCATCAACAAAAAAGTTGAATaacttatcaagatctaaaacttttatttttgttatttcttcatccgacgaaatgttagtaatattattcacaaattttacatatatgtgttaaagtttataaaaccagataagagatatgacaattttataaataatgttaccatcactttgtcgtatgaagaaataaccacaataaaagttttagatcttgaagagttattcaactttgttgttgatgactttttcagttgatatcatttag	osa-MIR821b-p5	atttcaattgaaaAAGTCATCAAC	5'	New	(((((((((.(((((((((((((((((((((((.((((((((((((((..(((((((((((((((((((((...(((((((((((((.(((((((.((...(((((((((((...(((((((((((....))).))))))))..............(((((......)))))...)))))))))))...)).))))))).)))))))))))))...)))))))))))))))))))))..)))))))))))))).))))))))))))))))))))))).)))))))))	287	24	-129.3	1.9	8	4.83333	7.44759	5.19183	low
194	278	osa-MIR821b-p3	AACTTTGTTGTTGATGACTTTTTC	24	chr07	+	16417225	16417511	ctaaatgATTTCAATTGAAAAAGTCATCAACaaaaaagttgaataacttatcaagatctaaaacttttatttttgttatttcttcatccgacgaaatgttagtaatattattcacaaattttacatatatgtgttaaagtttataaaaccagataagagatatgacaattttataaataatgttaccatcactttgtcgtatgaagaaataaccacaataaaagttttagatcttgaagagttattcAACTTTGTTGTTGATGACTTTTTCagttgatatcatttag	1	osa-MIR821b,	osa-MIR821b	ctaaatgatttcaattgaaaAAGTCATCAACAAAAAAGTTGAATaacttatcaagatctaaaacttttatttttgttatttcttcatccgacgaaatgttagtaatattattcacaaattttacatatatgtgttaaagtttataaaaccagataagagatatgacaattttataaataatgttaccatcactttgtcgtatgaagaaataaccacaataaaagttttagatcttgaagagttattcaactttgttgttgatgactttttcagttgatatcatttag	osa-MIR821b-p3	aactttgttgttgatgactttttc	3'	New	(((((((((.(((((((((((((((((((((((.((((((((((((((..(((((((((((((((((((((...(((((((((((((.(((((((.((...(((((((((((...(((((((((((....))).))))))))..............(((((......)))))...)))))))))))...)).))))))).)))))))))))))...)))))))))))))))))))))..)))))))))))))).))))))))))))))))))))))).)))))))))	287	24	-129.3	1.9	9.66667	7	8.99918	7.51921	low
195	279	osa-MIR821c-p5_1ss3AC	ATCCGACAAAGTGATAGTAACATT	24	chr08	-	19925129	19925394	tcaactgaaaaagtcatcaacaaaaaagttgaataactcatcaacatctaaaacttttattttggttatttcttcATACGACAAAGTGATAGTAACATTattcacaaaattgacataactcttatctggttttataaactataacacatatatgtaaaatttgtgaataattttctaacattttgtcagatgaagaaacaacaaaaataaaagttttagatcttgatgagttattcAACTTTGTTGTTGATGACTTTTTCaattga	1	osa-MIR821c,	osa-MIR821c	tcaactgaaaAAGTCATCAACAAAAAAGTTGAATaactcatcaacatctaaaacttttattttggttatttcttcatacgacaaagtgatagtaacattattcacaaaattgacataactcttatctggttttataaactataacacatatatgtaaaatttgtgaataattttctaacattttgtcagatgaagaaacaacaaaaataaaagttttagatcttgatgagttattcaactttgttgttgatgactttttcaattga	osa-MIR821c-p5	atacgacaaagtgatagtaacatt	5'	New	((((.((((((((((((((((((.((((((((((((((((((((.((((((((((((((((((.(((.(((((((((..(((((((((.(((.((.((((((((((((.((.(((((.........((((((...)))))).........))))).)).)))))))))))).))))).)))))))))..))))))))).))).)))))))))))))))))).)))))))))))))))))))).)))))))))))))))))).))))	266	24.4	-122.1	1.9	8	9.33333	7.44759	10.0256	middle
195	280	osa-MIR821c-p3	AACTTTGTTGTTGATGACTTTTTC	24	chr08	-	19925129	19925394	tcaactgaaaaagtcatcaacaaaaaagttgaataactcatcaacatctaaaacttttattttggttatttcttcATACGACAAAGTGATAGTAACATTattcacaaaattgacataactcttatctggttttataaactataacacatatatgtaaaatttgtgaataattttctaacattttgtcagatgaagaaacaacaaaaataaaagttttagatcttgatgagttattcAACTTTGTTGTTGATGACTTTTTCaattga	1	osa-MIR821c,	osa-MIR821c	tcaactgaaaAAGTCATCAACAAAAAAGTTGAATaactcatcaacatctaaaacttttattttggttatttcttcatacgacaaagtgatagtaacattattcacaaaattgacataactcttatctggttttataaactataacacatatatgtaaaatttgtgaataattttctaacattttgtcagatgaagaaacaacaaaaataaaagttttagatcttgatgagttattcaactttgttgttgatgactttttcaattga	osa-MIR821c-p3	aactttgttgttgatgactttttc	3'	New	((((.((((((((((((((((((.((((((((((((((((((((.((((((((((((((((((.(((.(((((((((..(((((((((.(((.((.((((((((((((.((.(((((.........((((((...)))))).........))))).)).)))))))))))).))))).)))))))))..))))))))).))).)))))))))))))))))).)))))))))))))))))))).)))))))))))))))))).))))	266	24.4	-122.1	1.9	7.16667	7	6.6718	7.51921	low
196	281	osa-MIR827-p5	TGGTCATCTAGCTACCCGTGC	21	chr02	-	23901168	23901284	ttttgttgcTGGTCATCTAGCTACCCGTGCatgcctggagattggagaataattgacgatgcagcagtcggcttattggctcttgggcacgcgtggTTAGATGACCATCAGCAAACA	1	osa-MIR827,	osa-MIR827	ttttgttgctggtcatctagctacccgtgcatgcctggagattggagaataattgacgatgcagcagtcggcttattggctcttgggcacgcgtggTTAGATGACCATCAGCAAACA	osa-MIR827-p5	tggtcatctagctacccgtgc	5'	New	.(((((((.(((((((((((((((.(((((.(((.((..(((((.....)))))..))..))).(((..((((....)))).))).))))).))))))))))))))).)))))))..	114	49.6	-50.4	0.9	4	8	3.7238	8.59338	low
197	284	osa-MIR1319b-p3_1ss8TA	TAAATTAAAGGTGTCGGTTT	20	chr03	+	23399893	23400011	ataggtgccggttttttaaaaaaacccgacacCTTTAATATATTATAGGTGTCGGTaaattaaaaatcggcacctataaTAAATTATAGGTGTCGGTTTttttaaaaaccggcacctgt	1	osa-MIR1319b,	osa-MIR1319b	ataggtgccggttttttaaaaaaacccgacaCCTTTAATATATTATAGGTGTCGGtaaattaaaaatcggcacctataataaattataggtgtcggtttttttaaaaaccggcacctgt	osa-MIR1319b-p3	taaattataggtgtcggttt	3'	New	(((((((((((.((((((((((((.(((((((((.((((.((((((((((((((((.........)))))))))))))))).)))).))))))))))))))))))))))))))))))))	119	33.6	-71.3	1.8	7	0	6.51665	0	low
198	285	osa-MIR1319a-p5	TATAGGTGTCGGTTAATTAAAAAC	24	chr11	-	702071	702191	tatgggtgtcggtttttaagaaaaaaccggcatctgtaatatatTATAGGTGTCGGTTAATTAAAAACCGAGACCTATAATATATTataagtgccggtttttttaaaaccgacacctatct	1	osa-MIR1319a,	osa-MIR1319a	tatgggtgtcggtttttaagaaaaAACCGGCATCTGTAATATATTATAggtgtcggttaattaaaaaccgagacctataatatattataagtgccggtttttttaaaaccgacacctatct	osa-MIR1319a-p5	TATAggtgtcggttaattaaaaac	5'	New	.(((((((((((((((...(((((((((((((..(((((((((((((((((.((((((.......)))))).)))))))))))))))))..))))))))))))))))))))))))))))..	118	33.1	-74	1.8	6	6.5	5.5857	6.98212	low
198	286	osa-MIR1319a-p3_1ss10GC	AAAAACCGACACCTATAATATATT	24	chr11	-	702071	702191	tatgggtgtcggtttttaagaaaaaaccggcatctgtaatatatTATAGGTGTCGGTTAATTAAAAACCGAGACCTATAATATATTataagtgccggtttttttaaaaccgacacctatct	1	osa-MIR1319a,	osa-MIR1319a	tatgggtgtcggtttttaagaaaaAACCGGCATCTGTAATATATTATAggtgtcggttaattaaaaaccgagacctataatatattataagtgccggtttttttaaaaccgacacctatct	osa-MIR1319a-p3	aaaaaccgagacctataatatatt	3'	New	.(((((((((((((((...(((((((((((((..(((((((((((((((((.((((((.......)))))).)))))))))))))))))..))))))))))))))))))))))))))))..	118	33.1	-74	1.8	5	1	4.65475	1.07417	low
199	288	osa-MIR1320-p3	TTCCTGTAAAATTCATTCGTT	21	chr06	-	5073507	5073602	ttaggcctactttGGAACGGAGGAATTTTATAGGatttttgcgggaattttaacagaTTCCTGTAAAATTCATTCGTTccaatgtagccctattag	1	osa-MIR1320,	osa-MIR1320	ttaggcctacttTGGAACGGAGGAATTTTATAGgatttttgcgggaattttaacagattccTGTAAAATTCATTCGTTCCAAtgtagccctattag	osa-MIR1320-p3	ttccTGTAAAATTCATTCGTT	3'	New	.((((.((((.((((((((((.(((((((((((((..((((...(.....)..)))).))))))))))))).)))))))))).)))).))))....	91	36.5	-41.9	1.2	20	22	18.619	23.6318	middle
200	290	osa-MIR1423-p3	AGCGGTAGTTGTCTCCCAAATACT	24	chr04	+	19715117	19715252	gcacaacactagtatttgggagGCAACTACACGTTGGGCGCTCGATccaggggtgggaaaatcgggcgcccacgttttccccacccccggatcgagcgcccaAGCGGTAGTTGTCTCCCAAATACTtgtgctgtgc	1	osa-MIR1423,	osa-MIR1423	gcacaacactagtatttgggAGGCAACTACACGTTGGGCGCTCGatccaggggtgggaaaatcgggcgcccacgttttccccacccccggatcgAGCGCCCAAGCGGTAGTTGTCtcccaaatacttgtgctgtgc	osa-MIR1423-p3	AGCGGTAGTTGTCtcccaaatact	3'	New	(((((.(((.((((((((((((((((((((.(((((((((((((((((.(((((((((((((.((....))..))))).)))))))).))))))))))))).)))))))))))))))))))))))).))).)))))	136	58.8	-104.3	1.3	82	81	76.3378	87.008	middle
202	293	osa-MIR1426-p3	AAACCCCATTGATAATCATATTC	23	chr01	-	7189218	7189347	aaatagaatcttgatgatgattaaaaggagggacgataggcaggccgtgaagcaaatatgtaagacggttgccgggaattctagaaagtgaaaaaaAAACCCCATTGATAATCATATTCgattttcaaaa	1	osa-MIR1426,	osa-MIR1426	aaatAGAATCTTGATGATGATTAAAaggagggacgataggcaggccgtgaagcaaatatgtaagacggttgccgggaattctagaaagtgaaaaaaaaaccccattgataatcatattcgattttcaaaa	osa-MIR1426-p3	aaaccccattgataatcatattc	3'	New	.....(((..((((..(((((((..((..(((......(((((.((((...(((....)))...))))))))).....(((........))).......)))..))..)))))))..))))..)))....	121	36.2	-30.1	0.6	1	0	0.930949	0	low
203	294	osa-MIR1427-p5	TTCCGCAGCAGGGACATGCGCC	22	chr08	+	9192581	9192837	tggctgcgcgcgaccgcgccgtcccgcaggccagcgccgcgccaccgcgcggTTCCGCAGCAGGGACATGCGCCacccgttacagccaactgaaatctgcactgatttgattacatgcgcacgtatatatgcagtgcatgcagcgagtgtgcgctgttcctggattcggtcgcgcgtggccgtgcTGCGGAACCGTGCGGTGGCGCggcgccggcctgcgggaccgcgcagtcgcgcgcagccaagccacgggaccg	1	osa-MIR1427,	osa-MIR1427	tggctgcgcgcgaccgcgccgtcccgcaggccagcgccgcgccaccgcgcggttccgcagcagggacatgcgccacccgttacagccaactgaaatctgcactgatttgattacatgcgcacgtatatatgcagtgcatgcagcgagtgtgcgctgttcctggattcggtcgcgcgtggccgtgcTGCGGAACCGTGCGGTGGCGCggcgccggcctgcgggaccgcgcagtcgcgcgcagccaagccacgggaccg	osa-MIR1427-p5	ttccgcagcagggacatgcgcc	5'	New	((((((((((((((.((((.((((((((((((.(((((((((((((((((((((((((((((.((.(((((((.(((.....(((.......(((((......)))))....(((.(((((((......((((.....)))).....))))))))))..))).....))).))))))).)).))))))))))))))))))))))))))))).)))))))))))).)))).)))))))))))))).....((....))	244	69.3	-190.5	1.1	4	8	3.7238	8.59338	low
204	297	osa-MIR1428a-p3	GCCGTGAATTTGCAAAACGTT	21	chr01	+	13160777	13160896	ggttagtgCGTTTTGCAAATTCGCAGGCCCtatcttgtggtatgaactgagtacgcgatgatttatcctgcgtattgggggcttaccataagataaaGCCGTGAATTTGCAAAACGTTca	1	osa-MIR1428a,	osa-MIR1428a	ggttagtgCGTTTTGCAAATTCGCAGGCCctatcttgtggtatgaactgagtacgcgatgatttatcctgcgtattgggggcttaccaTAAGATAAAGCCGTGAATTTGcaaaacgttca	osa-MIR1428a-p3	GCCGTGAATTTGcaaaacgtt	3'	New	.......(((((((((((((((((.(((..((((((((((((....(..((((((((..((....)).))))))))..)....))))))))))))..))))))))))))))))))))...	110	44.2	-56	1.1	4.2	22	3.90999	23.6318	middle
205	298	osa-MIR1428b-p5	TATCTTGTGGTATGAACTGAG	21	chr01	+	25390346	25390469	ggttagtgcgctttgcgaattcacgggtctTATCTTGTGGTATGAACTGAGtacgtaatgatttatggtgcatattgggggcttaccaTAAGATAATGCCATGAATTcgcaaagcgttcaaacc	1	osa-MIR1428b,	osa-MIR1428b	ggttagtgcgctttgcgaattcacgggtcttatcttgtggtatgaactgagtacgtaatgatttatggtgcatattgggggcttaccaTAAGATAATGCCATGAATTCGcaaagcgttcaaacc	osa-MIR1428b-p5	tatcttgtggtatgaactgag	5'	New	((((...((((((((((((((((..((..(((((((((((((....(..(((((((((....)))).))))...)..).....)))))))))))))..)).))))))))))))))))...))))	124	42.7	-55.2	1	1	3.33333	0.930949	3.58057	low
206	300	osa-MIR1428c-p5_1ss21GT	TTAGTGCACTTTGCGAATTCT	21	chr02	+	2535020	2535161	gcttcagtaggTTAGTGCACTTTGCGAATTCGcaggccctatcctgtggtatgaactgagtacgcgataatttatggtgcatattaggggcttaccaTAAGATAATGCCATGAATTcgcaaagtgttcaaacccactgaagt	1	osa-MIR1428c,	osa-MIR1428c	gcttcagtaggttagtgcactttgcgaattcgcaggccctatcctgtggtatgaactgagtacgcgataatttatggtgcatattaggggcttaccaTAAGATAATGCCATGAATTCGcaaagtgttcaaacccactgaagt	osa-MIR1428c-p5	ttagtgcactttgcgaattcg	5'	New	((((((((.((((...((((((((((((((((..(((..((((.(((((((....((((...(((.(((...))).)))....)))).....))))))).))))..))).))))))))))))))))...)))).))))))))	142	43.7	-62.4	1	0	1	0	1.07417	low
209	303	osa-MIR1428f-p3	GGGGGCTTACCATAAGATA	19	chr07	-	5451329	5451437	tgctttgcgAATTCACAGGCCCTATCTTGTGgtatgaactaagtacgcgatgatttctggtacgtattGGGGGCTTACCATAAGATAatgccgtgaattcgtaaagcgt	1	osa-MIR1428f,	osa-MIR1428f	tgctttgcgAATTCACAGGCCCTATCTTGTGgtatgaactaagtacgcgatgatttctggtacgtattgggggcttaccataagataatgccgtgaattcgtaaagcgt	osa-MIR1428f-p3	gggggcttaccataagata	3'	New	.(((((((((((((((.(((..((((((((((((....(..((((((...............))))))..)....))))))))))))..))))))))))))))))))..	106	44	-50.2	1	0.2	0	0.18619	0	low
210	304	osa-MIR1428g-p3	AAAAGATAATGCTGTGAATT	20	chr10	+	3961370	3961478	cgctttgcgAATTCACAGGCCCTATCTTGTGgtatgaactgagtacgcgatgatttatggcgcatattgggggcttaccAAAAGATAATGCTGTGAATTtgcaaagcgc	1	osa-MIR1428g,	osa-MIR1428g	cgctttgcgAATTCACAGGCCCTATCTTGTGgtatgaactgagtacgcgatgatttatggcgcatattgggggcttaccaaaagataatgctgtgaatttgcaaagcgc	osa-MIR1428g-p3	aaaagataatgctgtgaatt	3'	New	((((((((((((((((((.(..((((((.(((((....(..(...(((.(((...))).)))....)..).....))))).))))))..))))))))))))))))))).	108	45.9	-46.9	0.9	1	0	0.930949	0	low
212	307	osa-MIR1430-p5	TAGCCAAGAATGGCTTGCCTATC	23	chr12	-	6825011	6825152	atgaggagattgcctctgtTAGCCAAGAATGGCTTGCCTATCtccactatttggttcatcactggaacacacttggggttctcagaTGGTGGATGAAATATGGAAGAtggtgagccttcctggctaagagagtgattctcat	1	osa-MIR1430,	osa-MIR1430	atgaggagattgcctctgttagccaagaatggcttgcctatctccactatttggttcatcactggaacacacttggggttctcagatggtggatgaaatatggaagaTGGTGAGCCTTCCTGGCTAAGagagtgattctcat	osa-MIR1430-p5	tagccaagaatggcttgcctatc	5'	New	(((((((......((((.(((((((.(((.((((..((.(((((((.(((((..((((((((((((((.........)))).))).)))))))..))))))))).)))))..))))))).))))))).))))...)))))))	142	45.8	-64.3	1	30	81	27.9285	87.008	middle
212	308	osa-MIR1430-p3	TGGTGGATGAAATATGGAAGA	21	chr12	-	6825011	6825152	atgaggagattgcctctgtTAGCCAAGAATGGCTTGCCTATCtccactatttggttcatcactggaacacacttggggttctcagaTGGTGGATGAAATATGGAAGAtggtgagccttcctggctaagagagtgattctcat	1	osa-MIR1430,	osa-MIR1430	atgaggagattgcctctgttagccaagaatggcttgcctatctccactatttggttcatcactggaacacacttggggttctcagatggtggatgaaatatggaagaTGGTGAGCCTTCCTGGCTAAGagagtgattctcat	osa-MIR1430-p3	tggtggatgaaatatggaaga	3'	New	(((((((......((((.(((((((.(((.((((..((.(((((((.(((((..((((((((((((((.........)))).))).)))))))..))))))))).)))))..))))))).))))))).))))...)))))))	142	45.8	-64.3	1	107	87	99.6116	93.453	middle
213	309	osa-MIR1431-p5	AACCCGTGAACCCGCTTATAGGCA	24	chr01	-	4766320	4766559	gggattcagaaaggaaagacttagggttgcaagcgggtcAACCCGTGAACCCGCTTATAGGCAaaattagtaggtaacccgtataaatgagtttatggatcgacccacttgcatctctaagtgcggcaaatcggaccacgacgtgaaaacacacgggttatcacttattttacatataagtaggTTTGCGAGTTGGCCCGCTTGCatccctagatgccgtcttagctcttaacaagcatg	1	osa-MIR1431,	osa-MIR1431	gggattcagaaaggaaagacttagggttgcaagcgggtcaacccgtgaacccgcttataggcaaaattagtaggtaacccgtataaatgagtttatggatcgacccacttgcatctctaagtgcggcaaatcggaccacgacgtgaaaacacacgggttatcacttattttacatataagtaggTTTGCGAGTTGGCCCGCTTGCatccctagatgccgtcttagctcttaacaagcatg	osa-MIR1431-p5	aacccgtgaacccgcttataggca	5'	New	...............(((((((((((.(((((((((((((((.((..((((..((((((...(((((.(((.((((((((((..........(..(((..(((((((((((......)))))).))....)))..)))..).((....))..))))))))))))).)))))...))))))..))))..)).))))))))))))))).)))))).....))))).(((.......)))...	208	46.2	-98.4	0.9	3	2	2.79285	2.14834	low
215	313	osa-MIR1435-p3_1ss7GT	TTAAATTTAATGAAACTAAT	20	chr01	-	29289280	29289462	acttttcttaagtcaaacttttttttagatttgatcaaatttataaaaaaaatatagcaatatttttagaaaaaaatatgttcaataTTAAATGTAATGAAACTAATttggtgctataactgtttttatatttttctataataaatttgattaaactttgaagtagtttgacttaaaaaaagt	1	osa-MIR1435,	osa-MIR1435	actTTTCTTAAGTCAAACTTTTTtttagatttgatcaaatttataaaaaaaatatagcaatatttttagaaaaaaatatgttcaatattaaatgtaatgaaactaatttggtgctataactgtttttatatttttctataataaatttgattaaactttgaagtagtttgacttaaaaaaagt	osa-MIR1435-p3	ttaaatgtaatgaaactaat	3'	New	((((((.((((((((((((..(((..((.(((((((((((((((...(((((((((..((((.((.(((....((((...((((.(((.....))).))))....))))....))).)).))))..))))))))).....)))))))))))))))))..)))..)))))))))))).))))))	183	16.9	-45.4	1.5	2	0	1.8619	0	low
216	314	osa-MIR1436-p5	AGGACGTTTCATAGTACAATGACT	24	chr01	-	20316586	20316746	agtttatgtgctactccctccgtcccataatattaaaacctaggactggatAGGACGTTTCATAGTACAATGACTcagagtcattgtactatgaaacgtcctatccagtcctagGTTTTAACATTATGGGACGGAgggagtagtctcaacctatataaact	1	osa-MIR1436,	osa-MIR1436	agtttatgtgctactccctccgtcccataatattaaaacctaggactggataggacgtttcatagtacaatgactcagagtcattgtactatgaaacgtcctatccagtcctaggttttaACATTATGGGACGGAGGGAGTagtctcaacctatataaact	osa-MIR1436-p5	aggacgtttcatagtacaatgact	5'	New	(((((((((((((((((((((((((((((((.((((((((((((((((((((((((((((((((((((((((((.....)))))))))))))))))))))))))))))))))))))))))).))))))))))))))))))))))........)))))))))	161	40.4	-124.2	1.9	33.25	26.75	30.9541	28.7341	middle
216	315	osa-MIR1436-p3_1ss8CT	GTTTTAATATTATGGGACGGA	21	chr01	-	20316586	20316746	agtttatgtgctactccctccgtcccataatattaaaacctaggactggatAGGACGTTTCATAGTACAATGACTcagagtcattgtactatgaaacgtcctatccagtcctagGTTTTAACATTATGGGACGGAgggagtagtctcaacctatataaact	1	osa-MIR1436,	osa-MIR1436	agtttatgtgctactccctccgtcccataatattaaaacctaggactggataggacgtttcatagtacaatgactcagagtcattgtactatgaaacgtcctatccagtcctaggttttaACATTATGGGACGGAGGGAGTagtctcaacctatataaact	osa-MIR1436-p3	gttttaACATTATGGGACGGA	3'	New	(((((((((((((((((((((((((((((((.((((((((((((((((((((((((((((((((((((((((((.....)))))))))))))))))))))))))))))))))))))))))).))))))))))))))))))))))........)))))))))	161	40.4	-124.2	1.9	17.8333	12.25	16.6019	13.1586	middle
217	316	osa-MIR1437-p5	TGCGGCACCGGAGCTCGCCAGC	22	chr08	+	3955902	3956089	gcgcgcggggagggagggaacggtgcctagTGCGGCACCGGAGCTCGCCAGCacgcaggagtgaggtgaggaggacggcggccagggcgcggagagcttgccggcgctccgccaccgccgctacctccttccgcgtgctggcgagctccggcgccgCACTAGGCACTGTTTCCTCCCtccccacgcgc	1	osa-MIR1437,	osa-MIR1437	gcgcgcggggagggagggaacggtgcctagtgcggcaccggagctcgccagcacgcaggagtgaggtgaggaggacggcggccagggcgcggagagcttgccggcgctccgccaccgccgctacctccttccgcgtgctggcgagcTCCGGCGCCGCACTAGGCACTGtttcctccctccccacgcgc	osa-MIR1437-p5	tgcggcaccggagctcgccagc	5'	New	(((((.((((((((((((((((((((((((((((((.(((((((((((((((((((.(((........((((((..((((((..((..((((((.(((....))).))))))..)))))))).)))))))))))))))))))))))))))).)))))))))))))))))))))))))))))).)))))	188	74.5	-169	1.2	191	194.5	177.811	208.927	middle
217	317	osa-MIR1437-p3	CACTAGGCACTGTTTCCTCCC	21	chr08	+	3955902	3956089	gcgcgcggggagggagggaacggtgcctagTGCGGCACCGGAGCTCGCCAGCacgcaggagtgaggtgaggaggacggcggccagggcgcggagagcttgccggcgctccgccaccgccgctacctccttccgcgtgctggcgagctccggcgccgCACTAGGCACTGTTTCCTCCCtccccacgcgc	1	osa-MIR1437,	osa-MIR1437	gcgcgcggggagggagggaacggtgcctagtgcggcaccggagctcgccagcacgcaggagtgaggtgaggaggacggcggccagggcgcggagagcttgccggcgctccgccaccgccgctacctccttccgcgtgctggcgagcTCCGGCGCCGCACTAGGCACTGtttcctccctccccacgcgc	osa-MIR1437-p3	CACTAGGCACTGtttcctccc	3'	New	(((((.((((((((((((((((((((((((((((((.(((((((((((((((((((.(((........((((((..((((((..((..((((((.(((....))).))))))..)))))))).)))))))))))))))))))))))))))).)))))))))))))))))))))))))))))).)))))	188	74.5	-169	1.2	192	200.5	178.742	215.372	middle
218	318	osa-MIR1437b-p5	AGGCCGGCGCACAGAGGACGA	21	chr08	-	3955862	3956129	cggaggaaggAGGCCGGCGCACAGAGGACGAgaggtgacggcgcgtggggagggaggaaacagtgcctagtgcggcgccggagctcgccagcacgcggaaggaggtagcggcggtggcggagcgccggcaagctctccgcgccctggccgccgtcctcctcacctcactcctgcgtgctggcgagctccggtgccgcactaggcaccgttccctccctccccgcgcgccatcaccgcTCGTCCTCTGTGCGCCGGCCTccttcctccg	1	osa-MIR1437b,	osa-MIR1437b	cggaggaaggaggccggcgcacagaggacgagaggtgacggcgcgtggggaGGGAGGAAACAGTGCCTAGTGcggcgccggagctcgccagcacgcggaaggaggtagcggcggtggcggagcgccggcaagctctccgcgccctggccgccgtcctcctcacctcactcctgcGTGCTGGCGAGCTCCGGTGCCGCActaggcaccgttccctccctccccgcgcgccatcaccgctcgtcctctgtgcgccggcctccttcctccg	osa-MIR1437b-p5	aggccggcgcacagaggacga	5'	New	((((((((((((((((((((((((((((((((.(((((.((((((((((((((((((.(((.((((((((((((((((((((((((((((((((((((.(((((((((.(((((((((((.((((.((........))))))))..)))))))))))....))))).)).)))))))))))))))))))))))))))))))))))).))).)))))))))))))))))).))))).))))))))))))))))))))))))))))))))	268	73.1	-260.3	1.3	26	29.5	24.2047	31.6881	middle
218	319	osa-MIR1437b-p3	TCGTCCTCTGTGCGCCGGCCT	21	chr08	-	3955862	3956129	cggaggaaggAGGCCGGCGCACAGAGGACGAgaggtgacggcgcgtggggagggaggaaacagtgcctagtgcggcgccggagctcgccagcacgcggaaggaggtagcggcggtggcggagcgccggcaagctctccgcgccctggccgccgtcctcctcacctcactcctgcgtgctggcgagctccggtgccgcactaggcaccgttccctccctccccgcgcgccatcaccgcTCGTCCTCTGTGCGCCGGCCTccttcctccg	1	osa-MIR1437b,	osa-MIR1437b	cggaggaaggaggccggcgcacagaggacgagaggtgacggcgcgtggggaGGGAGGAAACAGTGCCTAGTGcggcgccggagctcgccagcacgcggaaggaggtagcggcggtggcggagcgccggcaagctctccgcgccctggccgccgtcctcctcacctcactcctgcGTGCTGGCGAGCTCCGGTGCCGCActaggcaccgttccctccctccccgcgcgccatcaccgctcgtcctctgtgcgccggcctccttcctccg	osa-MIR1437b-p3	tcgtcctctgtgcgccggcct	3'	New	((((((((((((((((((((((((((((((((.(((((.((((((((((((((((((.(((.((((((((((((((((((((((((((((((((((((.(((((((((.(((((((((((.((((.((........))))))))..)))))))))))....))))).)).)))))))))))))))))))))))))))))))))))).))).)))))))))))))))))).))))).))))))))))))))))))))))))))))))))	268	73.1	-260.3	1.3	143	125.5	133.126	134.809	middle
219	320	osa-MIR1439-p5_1ss4AC	ACTCCCTCCGTCCCAAAATATA	22	chr12	+	10074109	10074280	tattgttttgttataaatgtaatACTACCTCCGTCCCAAAATATAgccatttttagctatgaatctagacattgtttttagctatgaatctagacatacaatgtccaaattcataactAAAAATGCTTATATTTTGGAACGGagtgagtattaaatttgtagttttgtgata	1	osa-MIR1439,	osa-MIR1439	tattgttttgttataaatgtaatactacctccgtcccaaaatatagccatttttagctatgaatctagacattgtttttagctatgaatctagacatacaatgtccaaattcataactaaaaatgcttataTTTTGGAACGGAGTGAGTATTaaatttgtagttttgtgata	osa-MIR1439-p5	actacctccgtcccaaaatata	5'	New	(((..(....((((((((.(((((((..((((((.((((((((((..(((((((((.(((((((...((((((((.(((((........)))))...))))))))...))))))).)))))))))..)))))))))).))))))..))))))).))))))))....)..)))	172	27.9	-62.1	1.3	10	8.25	9.30949	8.86192	low
219	321	osa-MIR1439-p3_1ss20AG	AAAAATGCTTATATTTTGGGACGG	24	chr12	+	10074109	10074280	tattgttttgttataaatgtaatACTACCTCCGTCCCAAAATATAgccatttttagctatgaatctagacattgtttttagctatgaatctagacatacaatgtccaaattcataactAAAAATGCTTATATTTTGGAACGGagtgagtattaaatttgtagttttgtgata	1	osa-MIR1439,	osa-MIR1439	tattgttttgttataaatgtaatactacctccgtcccaaaatatagccatttttagctatgaatctagacattgtttttagctatgaatctagacatacaatgtccaaattcataactaaaaatgcttataTTTTGGAACGGAGTGAGTATTaaatttgtagttttgtgata	osa-MIR1439-p3	aaaaatgcttataTTTTGGAACGG	3'	New	(((..(....((((((((.(((((((..((((((.((((((((((..(((((((((.(((((((...((((((((.(((((........)))))...))))))))...))))))).)))))))))..)))))))))).))))))..))))))).))))))))....)..)))	172	27.9	-62.1	1.3	15.5	9.5	14.4297	10.2046	middle
220	322	osa-MIR1440b-p5_1ss3AG	ATGCCACTCTCCCAAATTTTCATT	24	chr09	+	5980506	5980693	aaatgccagtgctcaaATACCACTCTCCCAAATTTTCATTaccaaataccatccgggcccacatgtcagcctcactttccattcaaacaaaagtgatgtgggaccctgtgctggatGAGGCTGACATGTGGGCCCGGGTGgtatttgggaatggaaatttaggagagtggtatttgagcattggcatt	1	osa-MIR1440b,	osa-MIR1440b	aaatgccagtgctcaaataccactctcccaaattttcattaccaaataccatccgggcccacatgtcagcctcactttccattcaaacaaaagtgatgtgggaccctgtgctggatgaggctgacatgtgggcccgggtggtatttgggaatggaaaTTTAGGAGAGTGGTATTTGAGcattggcatt	osa-MIR1440b-p5	ataccactctcccaaattttcatt	5'	New	.(((((((((((((((((((((((((((.(((((((((((.(((((((((((((((((((((((((((((((((..(((((((((........))).)))))).((......)).))))))))))))))))))))))))))))))))).))))))))))).)))))))))))))))))))))))))))	187	46.8	-138.8	1.6	1	4	0.930949	4.29669	low
220	323	osa-MIR1440b-p3_1ss21GA	GAGGCTGACATGTGGGCCCGAGTG	24	chr09	+	5980506	5980693	aaatgccagtgctcaaATACCACTCTCCCAAATTTTCATTaccaaataccatccgggcccacatgtcagcctcactttccattcaaacaaaagtgatgtgggaccctgtgctggatGAGGCTGACATGTGGGCCCGGGTGgtatttgggaatggaaatttaggagagtggtatttgagcattggcatt	1	osa-MIR1440b,	osa-MIR1440b	aaatgccagtgctcaaataccactctcccaaattttcattaccaaataccatccgggcccacatgtcagcctcactttccattcaaacaaaagtgatgtgggaccctgtgctggatgaggctgacatgtgggcccgggtggtatttgggaatggaaaTTTAGGAGAGTGGTATTTGAGcattggcatt	osa-MIR1440b-p3	gaggctgacatgtgggcccgggtg	3'	New	.(((((((((((((((((((((((((((.(((((((((((.(((((((((((((((((((((((((((((((((..(((((((((........))).)))))).((......)).))))))))))))))))))))))))))))))))).))))))))))).)))))))))))))))))))))))))))	187	46.8	-138.8	1.6	9	12	8.37854	12.8901	middle
221	324	osa-MIR1440a-p5	AAATACCACCCGGGCCCACATGTC	24	chr09	-	5980506	5980694	aaatgccaatgctcaaataccactctcctaaatttccattcccAAATACCACCCGGGCCCACATGTCagcctcatccagcacagggtcccacatcacttttgtttgaatggaaagtgaggctgacatgtgggcccggatggtatttggtaatgaaAATTTGGGAGAGTGGTATTTGAGCactggcattt	1	osa-MIR1440a,	osa-MIR1440a	aaatgccaaTGCTCAAATACCACTCTCCTaaatttccattcccaaataccacccgggcccacatgtcagcctcatccagcacagggtcccacatcacttttgtttgaatggaaagtgaggctgacatgtgggcccggatggtatttggtaatgaaaatttgggagagtggtatttgagcactggcattt	osa-MIR1440a-p5	aaataccacccgggcccacatgtc	5'	New	((((((((.((((((((((((((((((((((((((.((((.((((((((((.((((((((((((((((((((((((((..(((..(...........)..))).....))))...)))))))))))))))))))))).)))))))))).)))).)))))))))))))))))))))))))).))))))))	189	46.6	-131.1	1.5	26	16	24.2047	17.1868	middle
221	325	osa-MIR1440a-p3_1ss16TC	AATTTGGGAGAGTGGCATTTGAGC	24	chr09	-	5980506	5980694	aaatgccaatgctcaaataccactctcctaaatttccattcccAAATACCACCCGGGCCCACATGTCagcctcatccagcacagggtcccacatcacttttgtttgaatggaaagtgaggctgacatgtgggcccggatggtatttggtaatgaaAATTTGGGAGAGTGGTATTTGAGCactggcattt	1	osa-MIR1440a,	osa-MIR1440a	aaatgccaaTGCTCAAATACCACTCTCCTaaatttccattcccaaataccacccgggcccacatgtcagcctcatccagcacagggtcccacatcacttttgtttgaatggaaagtgaggctgacatgtgggcccggatggtatttggtaatgaaaatttgggagagtggtatttgagcactggcattt	osa-MIR1440a-p3	aatttgggagagtggtatttgagc	3'	New	((((((((.((((((((((((((((((((((((((.((((.((((((((((.((((((((((((((((((((((((((..(((..(...........)..))).....))))...)))))))))))))))))))))).)))))))))).)))).)))))))))))))))))))))))))).))))))))	189	46.6	-131.1	1.5	44	19	40.9618	20.4093	middle
222	326	osa-MIR1441-p5_1ss21TC	TTTCATTCGTGTCCGAAAACCCCT	24	chr12	-	19485741	19485920	gtttTTTCATTCGTGTCCGAAAACTCCTtttgatatctggtcaaacattcgatgtgacatctaaaaattttcttttcgcgaactaagggcctgtttagttcgcgaaaagaaaATTTTTGGGTGTCACATCGGACGTttaaccggatgtcggaaaaggttttcagacacgaataaaaaaac	1	osa-MIR1441,	osa-MIR1441	gttttttcattcgtgtccgaaaactccttttgatatctggtcaaacattcgatgtgacatctaaaaattttcttttcgcgaactaagggcctgtttagttcgcgaaaagaaaatttttgggtgtcacatcggacgtttaACCGGATGTCGGAAAAGGTTTtcagacacgaataaaaaaac	osa-MIR1441-p5	tttcattcgtgtccgaaaactcct	5'	New	(((((((.(((((((((.(((((((..((..((((((((((.((((.((((((((((((((((((((((((((((((((((((((((......)))))))))))))))))))))))))))))))))))))))).)))).))))))))))..))..))))))).))))))))).)))))))	180	37.8	-107.2	1.6	47	49	43.7546	52.6344	middle
222	327	osa-MIR1441-p3	ATTTTTGGGTGTCACATCGGACGT	24	chr12	-	19485741	19485920	gtttTTTCATTCGTGTCCGAAAACTCCTtttgatatctggtcaaacattcgatgtgacatctaaaaattttcttttcgcgaactaagggcctgtttagttcgcgaaaagaaaATTTTTGGGTGTCACATCGGACGTttaaccggatgtcggaaaaggttttcagacacgaataaaaaaac	1	osa-MIR1441,	osa-MIR1441	gttttttcattcgtgtccgaaaactccttttgatatctggtcaaacattcgatgtgacatctaaaaattttcttttcgcgaactaagggcctgtttagttcgcgaaaagaaaatttttgggtgtcacatcggacgtttaACCGGATGTCGGAAAAGGTTTtcagacacgaataaaaaaac	osa-MIR1441-p3	atttttgggtgtcacatcggacgt	3'	New	(((((((.(((((((((.(((((((..((..((((((((((.((((.((((((((((((((((((((((((((((((((((((((((......)))))))))))))))))))))))))))))))))))))))).)))).))))))))))..))..))))))).))))))))).)))))))	180	37.8	-107.2	1.6	84	88	78.1997	94.5272	middle
223	328	osa-MIR1442-p5_1ss12GT	ACTAGGTTGGTTTTTTATGGGACG	24	chr07	+	27589072	27589256	tctatattcatagtactagatgtgtcacatccagtACTAGGTTGGTGTTTTATGGGACGaagggagtagatcttttgctaagtggaggctaaattctcatcatcagaggagtatactactccatccgtcccataatataagggataatgggtggatgcgacACATCCTAGTAAAATGAATCTGGA	1	osa-MIR1442,	osa-MIR1442	tctatATTCATAGTACTAGATGTGTcacatccagtactaggttggtgttttatgggacgaagggagtagatcttttgctaagtggaggctaaattctcatcatcagaggagtatactactccatccgtcccataatataagggataatgggtggatgcgacacatcctagtaaaatgaatctgga	osa-MIR1442-p5	actaggttggtgttttatgggacg	5'	New	((((.((((((..(((((((((((((.((((((...(((.(((..(((.((((((((((...(((((((.(((((((.......((((......)))).....))))))).....)))))))...)))))))))).)))...)))..))).)))))).)))))))).)))))..)))))).))))	185	40.5	-72.1	1	20	12	18.619	12.8901	middle
223	329	osa-MIR1442-p3_1ss12AC	ACATCCTAGTACAATGAATCTGGA	24	chr07	+	27589072	27589256	tctatattcatagtactagatgtgtcacatccagtACTAGGTTGGTGTTTTATGGGACGaagggagtagatcttttgctaagtggaggctaaattctcatcatcagaggagtatactactccatccgtcccataatataagggataatgggtggatgcgacACATCCTAGTAAAATGAATCTGGA	1	osa-MIR1442,	osa-MIR1442	tctatATTCATAGTACTAGATGTGTcacatccagtactaggttggtgttttatgggacgaagggagtagatcttttgctaagtggaggctaaattctcatcatcagaggagtatactactccatccgtcccataatataagggataatgggtggatgcgacacatcctagtaaaatgaatctgga	osa-MIR1442-p3	acatcctagtaaaatgaatctgga	3'	New	((((.((((((..(((((((((((((.((((((...(((.(((..(((.((((((((((...(((((((.(((((((.......((((......)))).....))))))).....)))))))...)))))))))).)))...)))..))).)))))).)))))))).)))))..)))))).))))	185	40.5	-72.1	1	16	14.5	14.8952	15.5755	middle
225	333	osa-MIR1846e-p3	GGTGACTCCGGCCTCCTCGCC	21	chr09	-	13211437	13211505	cgcatccgccAACGAGGAGGCCGGGACCACCGGatccGGTGACTCCGGCCTCCTCGCCggcagatccgg	1	osa-MIR1846e,	osa-MIR1846e	cgcatccgcCAACGAGGAGGCCGGGACCAccggatccggtgactccggcctcctcgccggcagatccgg	osa-MIR1846e-p3	ggtgactccggcctcctcgcc	3'	New	((.(((.(((..(((((((((((((..(((((....)))))..)))))))))))))..))).))).)).	68	73.9	-48.4	0.9	4	15	3.7238	16.1126	middle
226	334	osa-MIR1846a-p5	TCTCCCAGTGAGGAGGCCGGGGCC	24	chr10	+	529274	529385	ccgctccctaccaatgagccgccggaTCTCCCAGTGAGGAGGCCGGGGCCgctggatccggtgaccCCGTTCTCCTCGCCGGCGGATCcggcgctccagagaaaggaacgag	1	osa-MIR1846a,	osa-MIR1846a	ccgctccctaccaatgagccgccggatctcccAGTGAGGAGGCCGGGGCCGCTggatccggTGACCCCGTTCTCCTCGCCGGcggatccggcgctccagagaaaggaacgag	osa-MIR1846a-p5	tctcccAGTGAGGAGGCCGGGGCC	5'	New	.((.(((........(((.(((((((((..((.((((((((..(((((.(((((....))))).)))))..)))))))).))..))))))))))))........))).))..	81	69.6	-68.1	0.9	1.33333	1.66667	1.24127	1.79029	low
226	335	osa-MIR1846a-p3	CCGTTCTCCTCGCCGGCGGATC	22	chr10	+	529274	529385	ccgctccctaccaatgagccgccggaTCTCCCAGTGAGGAGGCCGGGGCCgctggatccggtgaccCCGTTCTCCTCGCCGGCGGATCcggcgctccagagaaaggaacgag	1	osa-MIR1846a,	osa-MIR1846a	ccgctccctaccaatgagccgccggatctcccAGTGAGGAGGCCGGGGCCGCTggatccggTGACCCCGTTCTCCTCGCCGGcggatccggcgctccagagaaaggaacgag	osa-MIR1846a-p3	CCGTTCTCCTCGCCGGcggatc	3'	New	.((.(((........(((.(((((((((..((.((((((((..(((((.(((((....))))).)))))..)))))))).))..))))))))))))........))).))..	81	69.6	-68.1	0.9	1	1.5	0.930949	1.61126	low
227	336	osa-MIR1846b-p5	TCTCCCAGTGAGGAGGCCGGGGCC	24	chr11	-	27715822	27715933	ccgctccctaccaatgagccgccggaTCTCCCAGTGAGGAGGCCGGGGCCgctggatccagtgaccCCGTTCTCCTCGCCGGCGGATCcggagctccagagaaaggaacgag	1	osa-MIR1846b,	osa-MIR1846b	ccgctccctaccaatgagccgccggatctcccAGTGAGGAGGCCGGGGCCGCTggatccagTGACCCCGTTCTCCTCGCCGGcggatccggagctccagagaaaggaacgag	osa-MIR1846b-p5	tctcccAGTGAGGAGGCCGGGGCC	5'	New	.((.(((........((((..(((((((..((.((((((((..(((((.(((((....))))).)))))..)))))))).))..))))))).))))........))).))..	81	67.9	-65.2	0.9	1.33333	1.66667	1.24127	1.79029	low
227	337	osa-MIR1846b-p3	CCGTTCTCCTCGCCGGCGGATC	22	chr11	-	27715822	27715933	ccgctccctaccaatgagccgccggaTCTCCCAGTGAGGAGGCCGGGGCCgctggatccagtgaccCCGTTCTCCTCGCCGGCGGATCcggagctccagagaaaggaacgag	1	osa-MIR1846b,	osa-MIR1846b	ccgctccctaccaatgagccgccggatctcccAGTGAGGAGGCCGGGGCCGCTggatccagTGACCCCGTTCTCCTCGCCGGcggatccggagctccagagaaaggaacgag	osa-MIR1846b-p3	CCGTTCTCCTCGCCGGcggatc	3'	New	.((.(((........((((..(((((((..((.((((((((..(((((.(((((....))))).)))))..)))))))).))..))))))).))))........))).))..	81	67.9	-65.2	0.9	3	1.5	2.79285	1.61126	low
228	338	osa-MIR1846c-p5	TCTCCCAGTGAGGAGGCCGGGGCC	24	chr12	+	270780	270865	atgagccgccggaTCTCCCAGTGAGGAGGCCGGGGCCgctgaatccggtgaccccggtctgctcgctggcggatccggcgcaaaga	1	osa-MIR1846c,	osa-MIR1846c	atgagccgccggatctcccAGTGAGGAGGCCGGGGCCGCTgaatccggTGACCCCGGTCTGCTCGCTGGcggatccggcgcaaaga	osa-MIR1846c-p5	tctcccAGTGAGGAGGCCGGGGCC	5'	New	....(.(((((((((..((((((((.(((((((((.(((((....))))).))))))))).))))))))..)))))))))).....	77	69.8	-64.1	1.1	1.33333	0.666667	1.24127	0.716115	low
229	340	osa-MIR1847-p3	CAACTGCAAACTACATAAAGT	21	chr01	+	20332878	20332987	agactccctaactttgTGCAGTTTGCAGTTGTGGCACtgacatatgggccagacacatttggcccacatgttagtgccaCAACTGCAAACTACATAAAGTcaggggatct	1	osa-MIR1847,	osa-MIR1847	agactccctaactttgTGCAGTTTGCAGTTGTGGCACtgacatatgggccagacacattTGGCCCACATGTTAGTGCCACAACtgcaaactacataaagtcaggggatct	osa-MIR1847-p3	CAACtgcaaactacataaagt	3'	New	(((..((((.((((((((.((((((((((((((((((((((((.(((((((((....))))))))).)))))))))))))))))))))))).)))))))).))))..)))	110	47.3	-79.7	1.5	4	12	3.7238	12.8901	middle
230	342	osa-MIR1848-p3_1ss9CT	CGCGCGGCTGTCGAGTG	17	chr04	+	18131807	18131869	ccgcgggcccccTCGCCGGCGCGCGCGTGCAggtgtgCGCGCGGCCGTCGAGTGgctcctagg	1	osa-MIR1848,	osa-MIR1848	ccgcgggcccCCTCGCCGGCGCGCGCGTGCAggtgtgcgcgcggccgtcgagtggctcctagg	osa-MIR1848-p3	cgcgcggccgtcgagtg	3'	New	((..(((((..((((.((((.((((((..(....)..)))))))))).)))).)))))...))	63	82.5	-40.4	0.8	14	7	13.0333	7.51921	middle
231	343	osa-MIR1849-p5	ACCTAGGATATGATGGGACATTAC	24	chr04	+	22224813	22224902	aaataagctaACCTAGGATATGATGGGACATTACctatctagattcgttgtactaggtAATGCCCTATCGTATCCTAGGTTGgtttattt	1	osa-MIR1849,	osa-MIR1849	aaataagctaacctaggatatgatgggacattacctatctagattcgttgtactaggtaatgcccTATCGTATCCTAGGTTGGTTTattt	osa-MIR1849-p5	acctaggatatgatgggacattac	5'	New	(((((((((((((((((((((((((((.(((((((((....((....))....))))))))).)))))))))))))))))))))))))))	90	36.7	-51.1	1.5	6	17	5.5857	18.2609	middle
231	344	osa-MIR1849-p3	AATGCCCTATCGTATCCTAGGTTG	24	chr04	+	22224813	22224902	aaataagctaACCTAGGATATGATGGGACATTACctatctagattcgttgtactaggtAATGCCCTATCGTATCCTAGGTTGgtttattt	1	osa-MIR1849,	osa-MIR1849	aaataagctaacctaggatatgatgggacattacctatctagattcgttgtactaggtaatgcccTATCGTATCCTAGGTTGGTTTattt	osa-MIR1849-p3	aatgcccTATCGTATCCTAGGTTG	3'	New	(((((((((((((((((((((((((((.(((((((((....((....))....))))))))).)))))))))))))))))))))))))))	90	36.7	-51.1	1.5	13	19.75	12.1023	21.2149	middle
232	346	osa-MIR1850-p3	CCAAATTCCCAACTTTTCATC	21	chr05	-	26275207	26275339	atgtgatggagatgcgaTGGAAAGTTGGGAGATTGGGGgaagttgtgtgtgaactaaacgtggattggggccctgtttagttcacatcaatcttcctCCAAATTCCCAACTTTTCATCacatcacaatcacat	1	osa-MIR1850,	osa-MIR1850	atgtgatggagatgcgaTGGAAAGTTGGGAGATTGGGGgaagTTGTGTGTGAACTAAACGTGGattggggccctgtttagttcacatcaatcttcctccaaattcccaacttttcatcacatcacaatcacat	osa-MIR1850-p3	ccaaattcccaacttttcatc	3'	New	(((((((...((((.(((((((((((((((..(((((((((((((.((((((((((((((.((........))))))))))))))))))).))))))))))..))))))))))))))).))))...)))))))	133	43.6	-76.4	1.3	37	100	34.4451	107.417	middle
233	347	osa-MIR1851-p5	ATCCTGCGCGTGAAGAGCTCG	21	chr05	+	26049315	26049785	cagagtgtcttcgccaaaatgccatcccgaacagaaatgccacttcctcttcttcctccATCCTGCGCGTGAAGAGCTCGcctgcggccatggctagctccctccctgccatcgccgccgcacgggcagcggagcccgcggcgcagtggcgactcttcggttgacggcggctggctacgcggtggcaacgaggaggcggcggcggccaggagctgctccaccggccccacgcgcacgcgcgccggcgggatccgcgcgtcgtcgccggagtccttccgcgacgacctcagctgcacaggcgttggcggggatggcagggagggcagcgccccgatcgccgtcggcaaggcggcatcggcgcggcggtggagatggccATGGCCGCCGGCGAGCTCTTCa…	1	osa-MIR1851,	osa-MIR1851	cagagtgtcttcgccaaaatgccatcccgaacagaaatgccacttcctcttcttcctccatcctgcgcgtgaagagctcgcctgcggccatggctagctccctccctgccatcgccgccgcacgggcagcggagcccgcggcgcagtggcgactcttcggttgacggcggctggctacgcggtggcaacgaggaggcggcggcggccaggagctgctccaccggccccacgcgcacgcgcgccggcgggatccgcgcgtcgtcgccggagtccttccgcgacgacctcagctgcacaggcgttggcggggatggcagggagggcagcgccccgatcgccgtcggcaaggcggcatcggcgcggcggtggagatggccatggccgccggcgagctcttca…	osa-MIR1851-p5	atcctgcgcgtgaagagctcg	5'	New	(((.((((((((((((((((((((((((..((.((((((((.((((.((((((((((((.((((((((((((((((((((((.(((((((((((((.((((((((((((((((.((((((.((((((.(((((.((((((((((.((((((.....(((((.((((((..((((((.(((.(((....)......)).)))..))))))..)))).)).))))).....))).)))..))))).))))).)))))..((((((((.((((...))))))))))))....))).......))))))))).))))))))))))))((.(((((((((.((((((.....)))))))))))...)))).)).)).))))))))))))).)))))))))))))…	470	69.9	-338.3	1	140	110	130.333	118.159	middle
233	348	osa-MIR1851-p3	ATGGCCGCCGGCGAGCTCTTC	21	chr05	+	26049315	26049785	cagagtgtcttcgccaaaatgccatcccgaacagaaatgccacttcctcttcttcctccATCCTGCGCGTGAAGAGCTCGcctgcggccatggctagctccctccctgccatcgccgccgcacgggcagcggagcccgcggcgcagtggcgactcttcggttgacggcggctggctacgcggtggcaacgaggaggcggcggcggccaggagctgctccaccggccccacgcgcacgcgcgccggcgggatccgcgcgtcgtcgccggagtccttccgcgacgacctcagctgcacaggcgttggcggggatggcagggagggcagcgccccgatcgccgtcggcaaggcggcatcggcgcggcggtggagatggccATGGCCGCCGGCGAGCTCTTCa…	1	osa-MIR1851,	osa-MIR1851	cagagtgtcttcgccaaaatgccatcccgaacagaaatgccacttcctcttcttcctccatcctgcgcgtgaagagctcgcctgcggccatggctagctccctccctgccatcgccgccgcacgggcagcggagcccgcggcgcagtggcgactcttcggttgacggcggctggctacgcggtggcaacgaggaggcggcggcggccaggagctgctccaccggccccacgcgcacgcgcgccggcgggatccgcgcgtcgtcgccggagtccttccgcgacgacctcagctgcacaggcgttggcggggatggcagggagggcagcgccccgatcgccgtcggcaaggcggcatcggcgcggcggtggagatggccatggccgccggcgagctcttca…	osa-MIR1851-p3	atggccgccggcgagctcttc	3'	New	(((.((((((((((((((((((((((((..((.((((((((.((((.((((((((((((.((((((((((((((((((((((.(((((((((((((.((((((((((((((((.((((((.((((((.(((((.((((((((((.((((((.....(((((.((((((..((((((.(((.(((....)......)).)))..))))))..)))).)).))))).....))).)))..))))).))))).)))))..((((((((.((((...))))))))))))....))).......))))))))).))))))))))))))((.(((((((((.((((((.....)))))))))))...)))).)).)).))))))))))))).)))))))))))))…	470	69.9	-338.3	1	70	38	65.1665	40.8185	middle
234	349	osa-MIR1852-p3_1ss10TG	GAATGCAGGGGTAGTTTGTTC	21	chr05	+	20761025	20761159	tagactaactacccctgcattcagaattcatatagcgattgaaaattgaactccgtgcacggtagtagtagtagtcagatctattgtttctaatcaattgctatatggattcaGAATGCAGGTGTAGTTTGTTCa	1	osa-MIR1852,	osa-MIR1852	tagactaactacccctgcattcagaattcatatagcgattgaaaattgaactccgtgcacggtagtagtagtagtcagatctattgtttctaatcaattgctATATGGATTCAGAATGCAGGTgtagtttgttca	osa-MIR1852-p3	GAATGCAGGTgtagtttgttc	3'	New	..(((.((((((.(((((((((.(((((((((((((((((((.......((((((....))).)))..((((((......)))))).......))))))))))))))))))).))))))))).)))))).)))..	131	37	-59.6	1.2	1	0	0.930949	0	low
235	350	osa-MIR1854-p5_1ss12TG	ATGGTGAAATTGGTAGA	17	chr08	-	7858365	7858472	cgttttaaATGGTGAAATTTGTAGAttggagggtaaccctagaaccccatttttgcccaaatttgtgattttcaacatccaatttggggatttgctgattatagtgct	1	osa-MIR1854,	osa-MIR1854	cgttttaaaTGGTGAAATTTGTAGATTGGAgggtaaccctagaaccccatttttgcccaaatttgtgattttcaacaTCCAATTTGGGGATTTGCTGATtatagtgct	osa-MIR1854-p5	aTGGTGAAATTTGTAGA	5'	New	.((..(((..(((.(((((..(((((((((((((((................)))))).....(((........))))))))))))..))))))))..)))....)).	106	37	-19.9	0.5	2	1	1.8619	1.07417	low
237	352	osa-MIR1857-p5	TTTTTGGAGCATGAGGTTATC	21	chr11	+	2733902	2734031	gtttttatcctggttTTTTTGGAGCATGAGGTTATCtctcagtttttccgtgtccaaaataaaaggacaaaaactgttcttgaaaaccgagagataaccTCATGCTCCAAGAAAACCAGGataaaaaatt	1	osa-MIR1857,	osa-MIR1857	gtttttatccTGGTTTTTTTGGAGCATGAGGttatctctcagtttttccgtgtccaaaataaaaggacaaaaactgttcttgaaaaccgagagataaccTCATGCTCCAAGAAAACCAGGataaaaaatt	osa-MIR1857-p5	TTTTTGGAGCATGAGGttatc	5'	New	.(((((((((((((((((((((((((((((((((((((((.((((((...(((((.........)))))............)))))).)))))))))))))))))))))))))))))))))))))))...	126	35.4	-75.1	1.6	22	22	20.4809	23.6318	middle
239	355	osa-MIR1860-p5	TAAAGAGAAAACCAGCTTCC	20	chr01	-	934420	934567	tcttgatttgatggtagggttagtgttatttgTAAAGAGAAAACCAGCTTCCagatctcgaatttgcctcaaacttatcttctcttgtagatctggaagctaggtTTTCTCTTTACAAATAACACTattttttcccccattaggtctg	1	osa-MIR1860,	osa-MIR1860	tcttgatttgatggtagggttagtgttatttgtaaagAGAAAACCAGCTTCCAGATCTcgaatttgcctcaaacttatcttctcttgtagATCTGGAAGCTAGGTTTTCTCTttacaaataacactattttttcccccattaggtctg	osa-MIR1860-p5	taaagAGAAAACCAGCTTCC	5'	New	....((..((((((..(((.(((((((((((((((((((((((((((((((((((((((((.......................))).))))))))))))).)))))))))))))))))))))))))......)))))))))..))..	142	36.5	-70.6	1.3	32	34	29.7904	36.5219	middle
239	356	osa-MIR1860-p3	TTTCTCTTTACAAATAACACT	21	chr01	-	934420	934567	tcttgatttgatggtagggttagtgttatttgTAAAGAGAAAACCAGCTTCCagatctcgaatttgcctcaaacttatcttctcttgtagatctggaagctaggtTTTCTCTTTACAAATAACACTattttttcccccattaggtctg	1	osa-MIR1860,	osa-MIR1860	tcttgatttgatggtagggttagtgttatttgtaaagAGAAAACCAGCTTCCAGATCTcgaatttgcctcaaacttatcttctcttgtagATCTGGAAGCTAGGTTTTCTCTttacaaataacactattttttcccccattaggtctg	osa-MIR1860-p3	TTTCTCTttacaaataacact	3'	New	....((..((((((..(((.(((((((((((((((((((((((((((((((((((((((((.......................))).))))))))))))).)))))))))))))))))))))))))......)))))))))..))..	142	36.5	-70.6	1.3	27	27	25.1356	29.0027	middle
240	358	osa-MIR1861c-p3	TTCTTGTCACAAGACCGAGCC	21	chr02	+	20716174	20716280	cggtgttgcatattcttagacccgATCTTGTAGCAAGAACTGAGTagttcgttaactcgctacgcggTTCTTGTCACAAGACCGAGCCtgtgaatatgcaaaggtgg	1	osa-MIR1861c,	osa-MIR1861c	cggtgttgcatattcttagaccCGATCTTGTAGCAAGAACTGAGtagttcgttaactcgctacgcggttcttgtcacaagaccgagcctgtgaatatgcaaaggtgg	osa-MIR1861c-p3	ttcttgtcacaagaccgagcc	3'	New	((...((((((((((..((...((.((((((..(((((((((.(((((..........))))).)))))))))..)))))).))...))..))))))))))...)).	106	47.7	-42.2	0.8	34	20	31.6523	21.4834	middle
241	360	osa-MIR1861e-p3_1ss21CT	TTCTTGTCACAAGACCGAGTTT	22	chr04	+	6536556	6536647	gcatattcttaggcccggTCTTGTGGCAAGAACTGAGTAgttcgttaactcgctacgcggTTCTTGTCACAAGACCGAGTCTgtgaatatgc	1	osa-MIR1861e,	osa-MIR1861e	gcatattcttaggccCGGTCTTGTGGCAAGAACTGAGtagttcgttaactcgctacgcggttcttgtcacaagaccgagtctgtgaatatgc	osa-MIR1861e-p3	ttcttgtcacaagaccgagtct	3'	New	((((((((..((((.((((((((((((((((((((.(((((..........))))).)))))))))))))))))))).))))..))))))))	92	48.9	-56.2	1.2	0	0.5	0	0.537086	low
242	361	osa-MIR1861m-p3_1ss21AT	TTCTTGTCACAAGACCGAGTTT	22	chr09	+	13532649	13532744	ttgcatattcttaggcccggTCTTGTGGCAAGAACTGAGTAgttcgttaactcgttacccggTTCTTGTCACAAGACCGAGTATatgaatatgcaa	1	osa-MIR1861m,	osa-MIR1861m	ttgcatattcttaggccCGGTCTTGTGGCAAGAACTGAGtagttcgttaactcgttacccggttcttgtcacaagaccgagtatatgaatatgcaa	osa-MIR1861m-p3	ttcttgtcacaagaccgagtat	3'	New	((((((((((....((.((((((((((((((((((((.((((..((......)))))).)))))))))))))))))))).))....))))))))))	96	43.8	-52.6	1.3	0	1	0	1.07417	low
243	363	osa-MIR1861h-p3	GGTTCCTGTCCCAAGACTGAG	21	chr06	-	27238190	27238293	ttcttaggccCGGTCTTGAGGCAGGAACTGAGtagttggtgaactcgctctatgttgttcgttcactcgcgacacGGTTCCTGTCCCAAGACTGAGtctgtgaa	1	osa-MIR1861h,	osa-MIR1861h	ttcttaggccCGGTCTTGAGGCAGGAACTGAGtagttggtgaactcgctctatgttgttcgttcactcgcgacacggttcctgtcccaagactgagtctgtgaa	osa-MIR1861h-p3	ggttcctgtcccaagactgag	3'	New	....(((((.((((((((.(((((((((((.((.(..(((((((..((........))..)))))))..).)).))))))))))).)))))))).)))))....	96	51.9	-50.2	0.9	12	29	11.1714	31.151	middle
245	364	osa-MIR1861l-p5	TTGAGGCAGGAACTGAGTAGT	21	chr09	+	13532426	13532554	tcgtgttgcatattcttaggcccgatcTTGAGGCAGGAACTGAGTAGTtggtgaactcgctctatgttgttcattcactcgcgacacggttcctgtcccaaGATCGGGTCTGTGAATATACAAATgtga	1	osa-MIR1861l,	osa-MIR1861l	tcgtgttgcatattcttaggccCGATCTTGAGGCAGGAACTGAGtagttggtgaactcgctctatgttgttcattcactcgcgacacggttcctgtcccaagatcgggtctgtgaatatacaaatgtga	osa-MIR1861l-p5	TTGAGGCAGGAACTGAGtagt	5'	New	(((..((..((((((..(((((((((((((.(((((((((((.((.(..((((((...((........))...))))))..).)).))))))))))).)))))))))))))..))))))...))..)))	129	47.3	-61.5	1	1.15476	0.452381	1.07502	0.485935	low
245	365	osa-MIR1861l-p3_1ss6GA	GATCGAGTCTGTGAATATACAAAT	24	chr09	+	13532426	13532554	tcgtgttgcatattcttaggcccgatcTTGAGGCAGGAACTGAGTAGTtggtgaactcgctctatgttgttcattcactcgcgacacggttcctgtcccaaGATCGGGTCTGTGAATATACAAATgtga	1	osa-MIR1861l,	osa-MIR1861l	tcgtgttgcatattcttaggccCGATCTTGAGGCAGGAACTGAGtagttggtgaactcgctctatgttgttcattcactcgcgacacggttcctgtcccaagatcgggtctgtgaatatacaaatgtga	osa-MIR1861l-p3	gatcgggtctgtgaatatacaaat	3'	New	(((..((..((((((..(((((((((((((.(((((((((((.((.(..((((((...((........))...))))))..).)).))))))))))).)))))))))))))..))))))...))..)))	129	47.3	-61.5	1	0.333333	0	0.310316	0	low
246	366	osa-MIR1861a-p3_1ss11AG	GATCGAGTCTGTGAATATACAAAT	24	chr01	+	15049772	15049900	ttgtgttgcatattcttaggcctgatcttgaggcagaaactgagtagttggtgaactcgctctatgttgttcgttcactcgcgacacggttcctgtcccaaGATCGAGTCTATGAATATACAAATgtga	1	osa-MIR1861a,	osa-MIR1861a	ttgtgttgcatattcttaggccTGATCTTGAGGCAGAAACTGAGtagttggtgaactcgctctatgttgttcgttcactcgcgacacggttcctgtcccaagatcgagtctatgaatatacaaatgtga	osa-MIR1861a-p3	gatcgagtctatgaatatacaaat	3'	New	.....(((.((((((.(((((..(((((((.(((((.(((((.((.(..(((((((..((........))..)))))))..).)).))))).))))).)))))))..))))).)))))).)))......	118	44.2	-49.4	0.9	0.333333	0	0.310316	0	low
247	367	osa-MIR1861b-p5	TTGAGGCAGGAACTGAGTAGT	21	chr02	+	20715962	20716079	ttgcatattcttaggcccgatcTTGAGGCAGGAACTGAGTAGTtcgtgaactcgctctatgttgttcgttcacccactattcggttcctgtcccaagatcgagtctgtgaatatacaa	1	osa-MIR1861b,	osa-MIR1861b	ttgcatattcttaggccCGATCTTGAGGCAGGAACTGAGtagttcgtgaactcgctctatgttgttcgttcacccactattcggttcctgtcccaagatcgagtctgtgaatatacaa	osa-MIR1861b-p5	TTGAGGCAGGAACTGAGtagt	5'	New	(((.((((((..((((.((((((((.(((((((((((((((((..((((((..((........))..))))))..))))))))))))))))).)))))))).))))..)))))).)))	118	45.8	-60.5	1.1	1.15476	0.452381	1.07502	0.485935	low
248	368	osa-MIR1861d-p5	TTGAGGCAGGAACTGAGTAGT	21	chr04	+	6536337	6536454	ttgcatattcttaggcctggtcTTGAGGCAGGAACTGAGTAGTtggtgaactcgctctatgttgttcgttcactcgcgacgcggttcctgtcccaagaccgagtctgtgaatatacaa	1	osa-MIR1861d,	osa-MIR1861d	ttgcatattcttaggccTGGTCTTGAGGCAGGAACTGAGtagttggtgaactcgctctatgttgttcgttcactcgcgacgcggttcctgtcccaagaccgagtctgtgaatatacaa	osa-MIR1861d-p5	TTGAGGCAGGAACTGAGtagt	5'	New	(((.((((((..((((..(((((((.(((((((((((.((.(..(((((((..((........))..)))))))..).)).))))))))))).)))))))..))))..)))))).)))	118	49.2	-56.2	1	1.2381	3.61905	1.1526	3.88748	low
249	369	osa-MIR1861f-p5	TTGAGGCAGGAACTGAGTAGT	21	chr05	+	18668398	18668513	tgcgtattcttaggcccgatcTTGAGGCAGGAACTGAGTAGTtgttgaacttgctctatgttgttcgttcacccactattcggttcctgtcccaagatcgagtctatgaatataca	1	osa-MIR1861f,	osa-MIR1861f	tgcgtattcttaggccCGATCTTGAGGCAGGAACTGAGtagttgttgaacttgctctatgttgttcgttcacccactattcggttcctgtcccaagatcgagtctatgaatataca	osa-MIR1861f-p5	TTGAGGCAGGAACTGAGtagt	5'	New	.(..(((((.(((((.((((((((.(((((((((((((((((...(((((..((........))..)))))...))))))))))))))))).)))))))).))))).)))))..).	114	44.8	-59.4	1.1	1.15476	0.452381	1.07502	0.485935	low
251	371	osa-MIR1861i-p5	TTGAGGCAGGAACTGAGTAGT	21	chr06	+	14949509	14949600	ggcccgatcTTGAGGCAGGAACTGAGTAGTtggtgaactcgctctatgttgttcgttcacttgctacacggttcctgtcccaagatcgagtc	1	osa-MIR1861i,	osa-MIR1861i	ggccCGATCTTGAGGCAGGAACTGAGtagttggtgaactcgctctatgttgttcgttcacttgctacacggttcctgtcccaagatcgagtc	osa-MIR1861i-p5	TTGAGGCAGGAACTGAGtagt	5'	New	(((.((((((((.(((((((((((.(((((..((((((..((........))..))))))..))))).))))))))))).)))))))).)))	92	52.2	-51.3	1.1	0.821429	0.452381	0.764708	0.485935	low
252	372	osa-MIR1861n-p3_1ss19GA	GATCGAGTCTGTGAATATACAAAT	24	chr12	-	16586544	16586672	gcgtgttgtatattcttaggcccgatcttgtggcaggagctgagtagctggtgaactcgctttatgttgttcattcactcgctacacggttcctgtcccaaGATCGAGTCTGTGAATATGCAAATgtga	1	osa-MIR1861n,	osa-MIR1861n	gcgtgttgtatattcttaggccCGATCTTGTGGCAGGAGCTGAGtagctggtgaactcgctttatgttgttcattcactcgctacacggttcctgtcccaagatcgagtctgtgaatatgcaaatgtga	osa-MIR1861n-p3	gatcgagtctgtgaatatgcaaat	3'	New	((((.((((((((((..((((.((((((((.(((((((((((.(((((..(((((...((........))...)))))..))))).))))))))))).)))))))).))))..))))))))))))))..	127	47.3	-65.7	1.1	0.333333	0.5	0.310316	0.537086	low
253	373	osa-MIR1862a-p5	TCCGTCCCGAAATAACCAAAC	21	chr01	+	26192308	26192395	gtactcccTCCGTCCCGAAATAACCAAACctcgtaggacatgtcacatcctagtACGAGGTTGGTTTATTTTGGGACGgagggagtat	1	osa-MIR1862a,	osa-MIR1862a	gtactccctccgtcccgaaataaccaaacctcgtaggacatgtcacatcctagtACGAGGTTGGTTTATTTTGGGACGgagggagtat	osa-MIR1862a-p5	tccgtcccgaaataaccaaac	5'	New	(((((((((((((((((((((((((((.((((((((((.........))))...)))))))))).)))))))))))))))))))))))	88	48.9	-57.5	1.3	2	0.25	1.8619	0.268543	low
254	375	osa-MIR1862b-p5_1ss6AT	ACATCTTAGTACTACGAATCTGGA	24	chr08	-	8341200	8341398	ggtcatttagatagaacatgtttcatctcagtgcgcctactcccttagtcccaaaataaattaatcttatacaagatttggcACATCATAGTACTACGAATCTGGAtatactaggatgtgtcacattccgtACGAGGTTGGTTTATTTTGGGACGgagggagggagtatctcggatgcctaccgcagtatctcatgacc	1	osa-MIR1862b,	osa-MIR1862b	ggtcatttagatagaacatgtttcatctcagtgcgcctactcccttagtcccaaaataaattaatcttatacaagatttggcacatcatagtactacgaatctggatatactaggatgtgtcacattccgtACGAGGTTGGTTTATTTTGGGACGgagggagggagtatctcggatgcctaccgcagtatctcatgacc	osa-MIR1862b-p5	acatcatagtactacgaatctgga	5'	New	((((((..(((((......((..((((..(((((.((..((((((..(((((((((((((..(((((..(((..(((.(((((((((.((((((((......)))...))))).))))))))).)))..)))..)))))..)))))))))))))..)))))))).))).))..))))...)).....))))).))))))	199	42.7	-79.4	0.9	41.4167	30.5	38.5568	32.7623	middle
255	376	osa-MIR1862c-p5	AAAATAAGTCAATCCCGTACTAGT	24	chr10	+	16093884	16093972	actccctccgtcccAAAATAAGTCAATCCCGTACTAGTatatgacacttcctagtACGAGGTTGGTTTATTTTGGGACGgagagagtag	1	osa-MIR1862c,	osa-MIR1862c	actccctccgtcccaaaataagtcaatcccgtactagtatatgacacttcctagtACGAGGTTGGTTTATTTTGGGACGgagagagtag	osa-MIR1862c-p5	aaaataagtcaatcccgtactagt	5'	New	((((.((((((((((((((((..(((((.((((((((.............)))))))).)))))..)))))))))))))))).))))..	87	44.9	-51.6	1.3	2	5	1.8619	5.37086	low
256	377	osa-MIR1862g-p5	ACGAGTCTGAACACGTAGAATATC	24	chr04	-	20340401	20340523	ccaaaataaacaaacatcgtgataggatgtgacacatcatagtaACGAGTCTGAACACGTAGAATATCcAGATTCGTTGTATTAGGATGTGTCacaatttagtatgaggttggtttattttgg	1	osa-MIR1862g,	osa-MIR1862g	ccaaaataaacaaacatcgtgataggatgtgacacatcatagtaacgagtctgaacacgtagaatatccagattcgttgtattaggatgtgtcacaatttagtATGAGGTTGGTTTATTTTGG	osa-MIR1862g-p5	acgagtctgaacacgtagaatatc	5'	New	(((((((((((.(((.(((((......(((((((((((.((((((((((((((...............)))))))))..))))).)))))))))))......))))).))).)))))))))))	123	35.8	-49.4	1.1	7	4	6.51665	4.29669	low
256	378	osa-MIR1862g-p3_1ss13TC	AGATTCGTTGTACTAGGATGTGTC	24	chr04	-	20340401	20340523	ccaaaataaacaaacatcgtgataggatgtgacacatcatagtaACGAGTCTGAACACGTAGAATATCcAGATTCGTTGTATTAGGATGTGTCacaatttagtatgaggttggtttattttgg	1	osa-MIR1862g,	osa-MIR1862g	ccaaaataaacaaacatcgtgataggatgtgacacatcatagtaacgagtctgaacacgtagaatatccagattcgttgtattaggatgtgtcacaatttagtATGAGGTTGGTTTATTTTGG	osa-MIR1862g-p3	agattcgttgtattaggatgtgtc	3'	New	(((((((((((.(((.(((((......(((((((((((.((((((((((((((...............)))))))))..))))).)))))))))))......))))).))).)))))))))))	123	35.8	-49.4	1.1	48.3333	50.25	44.9959	53.9772	middle
257	379	osa-MIR1862d-p5	TCCCAAAATAAACAAAGCTAGT	22	chr10	+	4833611	4833760	ctactggctagtctcgtagcttgctaggtactccctctgTCCCAAAATAAACAAAGCTAGTacggggatgtggcacttcctagtcctgtACTAGGTTTGTTTATTTTGGGACGgagggagtatcatagtttgttactcctctggttacta	1	osa-MIR1862d,	osa-MIR1862d	ctactggctagtctcgtagcttgctaggtactccctctgtcccaaaataaacaaagctagtacggggatgtggcacttcctagtcctgtACTAGGTTTGTTTATTTTGGGACGgagggagtatcatagtttgttactcctctggttacta	osa-MIR1862d-p5	tcccaaaataaacaaagctagt	5'	New	......(((((....(((((..(((((((((((((((((((((((((((((((((.(((((((((((....((.....))...))))))))))).))))))))))))))))))))))))))))).))))..)))))....))))).....	139	45.3	-86.1	1.3	74	58.25	68.8903	62.5705	middle
258	381	osa-MIR1862e-p5	ATCCCAAAATGAAAAAATCTAGTA	24	chr11	+	2523232	2523324	tatttccttcATCCCAAAATGAAAAAATCTAGTAcattatgtgtttgacatatcctgtaCTAGATTTGTTTATTTTGGGACGGagggagtatc	1	osa-MIR1862e,	osa-MIR1862e	tatttccttcatcccaaaatgaaaaaatctagtacattatgtgtttgacatatcctgtaCTAGATTTGTTTATTTTGGGACGGagggagtatc	osa-MIR1862e-p5	atcccaaaatgaaaaaatctagta	5'	New	((((((((((.((((((((((((.((((((((((((..(((((.....)))))..)))))))))))).)))))))))))).))))))))))..	91	33.3	-48	1.5	11	20	10.2404	21.4834	middle
259	383	osa-MIR1863a-p5	AGTCTAATATGGTATCCGAGCTTA	24	chr02	+	8521746	8522119	ccatatctctAGTCTAATATGGTATCCGAGCTTAttggttagttgctcttgttccctcaatcccgtttgtctccatccacaaccacacgagtgcaaagcctcacattcatgtcaacaacaactctcatgtcattagcaaatctagtgtctagcatcaacacctaggtagcacttattggttaaaaagggcatttgctaggaaaaatgagcaaccactagtccactacacgtttggatgcttgacaatatgtgcgctttggtgcttgcaataataatgttgtgatggaaggtttgtcactaaatattggttagcaaagttgcagtatggggaagaccaataAGCTCTGATACCATGTTAGATTAGtgatatgcct	1	osa-MIR1863a,	osa-MIR1863a	ccatatctctagtctaatatggtatccgagcttattggttagttgctcttgttccctcaatcccgtttgtctccatccacaaccacacgagtgcaaagcctcacattcatgtcaacaacaactctcatgtcattagcaaatctagtgtctagcatcaacacctaggtagcacttattggttaaaaagggcatttgctaggaaaaatgagcaaccactagtccactacacgtttggatgcttgacaatatgtgcgctttggtgcttgcaataataatgttgtgatggaaggtttgtcactaaatattggttagcaaagttgcagtatggggaagaccaataAGCTCTGATACCATGTTAGATTAGtgatatgcct	osa-MIR1863a-p5	agtctaatatggtatccgagctta	5'	New	.((((((.((((((((((((((((((.(((((((((((((....((....))........((((((((((.((((((.(((((....((((..((((((..(((((...((((((........(((((..((((((.....)))))).((((((......(((...((((........))))...))).....)))))).....))))).........(((((.........)))))..))))))..))))).))))).)..))))..........)))))))))))...(((((.(((((...)))))..)))))...)))).))))))..))))))))))))).)))))))))))))))))).))))))...	370	40.9	-124.9	0.8	134	95	124.747	102.046	middle
260	385	osa-MIR1863b-p5	ATAGTTACATGGTATCAGAGCTGA	24	chr12	+	4867257	4867616	caatagcaatgcatcagttacgtttcctacATAGTTACATGGTATCAGAGCTGAaatcctaaaccaatgaatgtttatccagcaccaatcccctgctgctaggagctgtagctctcggggcagtacctaatccgctgctgatctgtttctagtcatgaaaagcactgtgatctgtaagtgcttgctgcatgccatggttttgcccaattctatggccatcgttggattcgtgacctgacagtgatgcaataatcagtgatggatttgtgttggctctacttggggttgaggatcttagctgttagctctgataccatgttaactgttTAGAGACTTGGCTGATGCATTACTtttggaaac	1	osa-MIR1863b,	osa-MIR1863b	caatagcaatgcatcagttacgtttcctacatagttacatggtatcagagctgaaatcctaaaccaatgaatgtttatccagcaccaatcccctgctgctaggagctgtagctctcggggcagtacctaatccgctgctgatctgtttctagtcatgaaaagcactgtgatctgtaagtgcttgctgcatgccatggttttgcccaattctatggccatcgttggattcgtgacctgacagtgatgcaataatcagtgatggatttgtgttggctctacttggggttgaggatcttagctgttAGCTCTGATACCATGTTAACTGTTtAGAGACTTGGCTGATGCATTACTtttggaaac	osa-MIR1863b-p5	atagttacatggtatcagagctga	5'	New	(((.((.((((((((((..(.((((.(((.((((((((((((((((((((((((.(((((.((((.......((....(((((((........(((((((.(((((....)))).)..)))))))...((((((..(((((((((((....(((((((((((((((..........))))))).......(((((((..((....))..)))))))..........))))))))..)))))..........))))))..)))))).)))))))....))....)))).)))))........)))))))))))))))))).)))))).))))))).)..)))))))))).)).))).....	355	44.2	-139.3	0.9	13	9	12.1023	9.66755	middle
262	388	osa-MIR1864-p5	TTGACCATCGCGTTACTACGCC	22	chr02	-	14949073	14949328	actacacaTTGACCATCGCGTTACTACGCCattcttgagagacgagaattgaaaagaggtgggcgtggggggaggtagcaggcgggtttgaccggtgggagggggctttgaccgttctttgaccgaagtgggaggtgggttttgggccctagggagggggaggtgggttggcccatgagagacctccccccacacccacccctttttggtttgtgtcgcaggaacattgtaGTAACGTGATGGTCAATGTGTAGTa	1	osa-MIR1864,	osa-MIR1864	actacacattgaccatcgcgttactacgccattcttgagagacgagaattgaaaagaggtgggcgtggggggaggtagcaggcgggtttgaccggtgggagggggctttgaccgttctttgaccgaagtgggaggtgggttttgggccctagggagggggaggtgggttggcccatgagagacctccccccacacccacccctttttggtttgtgtcgcaggaacaTTGTAGTAACGTGATGGTCAATGTgtagta	osa-MIR1864-p5	ttgaccatcgcgttactacgcc	5'	New	((((((((((((((((((((((((((((...((((((.((.((((..((..(((((.((((((.((((((((((((......(((......)))......((((.((..((((..((((..((....))..))))..))))..)).))))............(((((....))))).....)))))))))))).)))))).)))))..)))))).)).))))))...)))))))))))))))))))))))))))).	255	55.9	-141.1	1	2	2	1.8619	2.14834	low
262	389	osa-MIR1864-p3	GTAACGTGATGGTCAATGTGTAGT	24	chr02	-	14949073	14949328	actacacaTTGACCATCGCGTTACTACGCCattcttgagagacgagaattgaaaagaggtgggcgtggggggaggtagcaggcgggtttgaccggtgggagggggctttgaccgttctttgaccgaagtgggaggtgggttttgggccctagggagggggaggtgggttggcccatgagagacctccccccacacccacccctttttggtttgtgtcgcaggaacattgtaGTAACGTGATGGTCAATGTGTAGTa	1	osa-MIR1864,	osa-MIR1864	actacacattgaccatcgcgttactacgccattcttgagagacgagaattgaaaagaggtgggcgtggggggaggtagcaggcgggtttgaccggtgggagggggctttgaccgttctttgaccgaagtgggaggtgggttttgggccctagggagggggaggtgggttggcccatgagagacctccccccacacccacccctttttggtttgtgtcgcaggaacaTTGTAGTAACGTGATGGTCAATGTgtagta	osa-MIR1864-p3	GTAACGTGATGGTCAATGTgtagt	3'	New	((((((((((((((((((((((((((((...((((((.((.((((..((..(((((.((((((.((((((((((((......(((......)))......((((.((..((((..((((..((....))..))))..))))..)).))))............(((((....))))).....)))))))))))).)))))).)))))..)))))).)).))))))...)))))))))))))))))))))))))))).	255	55.9	-141.1	1	10	9	9.30949	9.66755	low
264	392	osa-MIR1866-p3	AGTTGATTCCTGAAATTCCTGTAA	24	chr03	+	6510870	6510954	cttttgcacggagggattttgcgggaatttcacgggaattgAGTTGATTCCTGAAATTCCTGTAAaattcttgtgttccaaagga	1	osa-MIR1866,	osa-MIR1866	cttttgcacgGAGGGATTTTGCGGGAATTTCACGggaattgagttgattccTGAAATTCCTGTAAAATTCTTGtgttccaaagga	osa-MIR1866-p3	agttgattccTGAAATTCCTGTAA	3'	New	((((((.((..(((((((((((((((((((((..((((((.....)))))))))))))))))))))))))))..))..)))))).	84	41.2	-37.1	1.1	0	1	0	1.07417	low
265	393	osa-MIR1868-p5	AAGCGTGCTCACGGAAAACGAGGG	24	chr04	+	19715448	19715616	ggaaaggctttgtaaaacacactatttgacagtttggaAAGCGTGCTCACGGAAAACGAGGGagcagccaaggcattgttcttaccggtttatgaattgGCTACTTCCTCGTTTTCCGTAAACAcgcttcccgagcttctaaacggtgtgtttcttgcaaaaactttat	1	osa-MIR1868,	osa-MIR1868	ggaaaggctttgtaaaacacactatttgacagtttggaaagcgtgcTCACGGAAAACGAGGGAGCAGCCAaggcattgttcttaccggtttatgaattggctacttcctcgttttccgtaaacacgcttcccgagcttctaaacggtgtgtttcttgcaaaaactttat	osa-MIR1868-p5	aagcgtgcTCACGGAAAACGAGGG	5'	New	..((((..((((((((((((((..((((..(((((((.(((((((...((((((((((((((((.((((((..(((...((.....))...)))..)))))).))))))))))))))))...))))))).)))))))..))))..))))))))..))))))..))))..	165	43.8	-82.3	1.1	213	119	198.292	127.827	middle
265	394	osa-MIR1868-p3_1ss25AT	GCTACTTCCTCGTTTTCCGTAAACT	25	chr04	+	19715448	19715616	ggaaaggctttgtaaaacacactatttgacagtttggaAAGCGTGCTCACGGAAAACGAGGGagcagccaaggcattgttcttaccggtttatgaattgGCTACTTCCTCGTTTTCCGTAAACAcgcttcccgagcttctaaacggtgtgtttcttgcaaaaactttat	1	osa-MIR1868,	osa-MIR1868	ggaaaggctttgtaaaacacactatttgacagtttggaaagcgtgcTCACGGAAAACGAGGGAGCAGCCAaggcattgttcttaccggtttatgaattggctacttcctcgttttccgtaaacacgcttcccgagcttctaaacggtgtgtttcttgcaaaaactttat	osa-MIR1868-p3	gctacttcctcgttttccgtaaaca	3'	New	..((((..((((((((((((((..((((..(((((((.(((((((...((((((((((((((((.((((((..(((...((.....))...)))..)))))).))))))))))))))))...))))))).)))))))..))))..))))))))..))))))..))))..	165	43.8	-82.3	1.1	20	13	18.619	13.9642	middle
266	395	osa-MIR1869-p5_1ss9TC	ATGGGAGGCATTGGGAAA	18	chr04	+	21644852	21644989	aaggaacacctgagaacaataggcATGGGAGGTATTGGGAAAacacaggaacatattgtgacccctaattttaaagggaaataatggttgaggcTTTCCTCCATGTTCCCATGCCTaatgctcttaggtgctcttttt	1	osa-MIR1869,	osa-MIR1869	aaggaacaccTGAGAACAATAGGCATGGGAGGTAttgggaaaacacaggaacatattgtgacccctaattttaaagggaaataatggttgaggctttcctccatgttcccatgcctaatgctcttaggtgctcttttt	osa-MIR1869-p5	ATGGGAGGTAttgggaaa	5'	New	(((((.(((((((((.((.((((((((((((.....((((((.(((((.......)))))..((((........))))................)))))).....)))))))))))).)).))))))))).)))))..	136	42	-55.1	0.9	3.5	1	3.25832	1.07417	low
266	396	osa-MIR1869-p3	TTTCCTCCATGTTCCCATGCCT	22	chr04	+	21644852	21644989	aaggaacacctgagaacaataggcATGGGAGGTATTGGGAAAacacaggaacatattgtgacccctaattttaaagggaaataatggttgaggcTTTCCTCCATGTTCCCATGCCTaatgctcttaggtgctcttttt	1	osa-MIR1869,	osa-MIR1869	aaggaacaccTGAGAACAATAGGCATGGGAGGTAttgggaaaacacaggaacatattgtgacccctaattttaaagggaaataatggttgaggctttcctccatgttcccatgcctaatgctcttaggtgctcttttt	osa-MIR1869-p3	tttcctccatgttcccatgcct	3'	New	(((((.(((((((((.((.((((((((((((.....((((((.(((((.......)))))..((((........))))................)))))).....)))))))))))).)).))))))))).)))))..	136	42	-55.1	0.9	1	0	0.930949	0	low
267	397	osa-MIR1870-p5	ATTAGACCTAGTGGGCATTTATAC	24	chr06	+	21164755	21164963	tagtgtcaaagtaatggaggatttgggaaataaactgcgttcatgctgaATTAGACCTAGTGGGCATTTATACatcacaacacatggtactgttgccctttcctttttctagccttagtgttgtgatctatatatgcccTTTAGGGCTAATTCAGCATGAACAtagtttattctccattcctcaaatcatccattacttttgacactta	1	osa-MIR1870,	osa-MIR1870	tagtgtcaaagtaatggaggatttgggaaataaactgcgttcaTGCTGAATTAGACCTAGTGGGCATttatacatcacaacacatggtactgttgccctttcctttttctagccttagtgttgtgatctatatatgcccTTTAGGGCTAATTCAGCATGAACAtagtttattctccattcctcaaatcatccattacttttgacactta	osa-MIR1870-p5	ATTAGACCTAGTGGGCATttatac	5'	New	.(((((((((((((((((.(((((((((((((((((..((((((((((((((((.((((..((((((.((((.((((((((((..((((....)))).....((......)).....)))))))))).)))).))))))..)))).))))))))))))))))..))))))))......))).)))))).))))))))))).))))))..	206	37.3	-101.5	1.3	83	82	77.2688	88.0821	middle
268	399	osa-MIR1871-p5	AATATATCTGTTGTTTCTCTCAAA	24	chr06	+	13330464	13330598	taacaatgAATATATCTGTTGTTTCTCTCAAAtctaacatggtatcggatccataggtgtagccatatcaatcttaaagctATGGCTCTGATATCATGTTGGTTTtgaaggaaatgactgatatatttcattgta	1	osa-MIR1871,	osa-MIR1871	taacaatgaatatatctgttgtttctctcaaatctaacatggtatcggatccataggtgtagccatatcaatcttaaagctATGGCTCTGATATCATGTTGGTTTtgaaggaaatgactgatatatttcattgta	osa-MIR1871-p5	aatatatctgttgtttctctcaaa	5'	New	..((((((((((((((.((..((((..(((((.((((((((((((((((.((((((.......................)))))).)))))))))))))))).)))))..))))..)).)))))))).)))))).	132	32.6	-59.2	1.3	25	25	23.2737	26.8543	middle
269	401	osa-MIR1872-p3	AGTCTGTGACGGGTAAACGAGCA	23	chr06	-	4923862	4923939	taatatctcaatgcttgtggagacttatggttgaactgttgaactgtaAGTCTGTGACGGGTAAACGAGCAtgtaccc	1	osa-MIR1872,	osa-MIR1872	taatatctcaatgcttgtggagacttatggttgaactgttGAACTGTAAGTCTGTGACGGGTAAacgagcatgtaccc	osa-MIR1872-p3	AGTCTGTGACGGGTAAacgagca	3'	New	..(((((((..(((..((..(((((((..(((.((...)).)))..)))))))...))..)))...))).))))....	72	42.3	-21	0.6	0	2	0	2.14834	low
270	402	osa-MIR1873-p5	ACCTCAACATGGTATCAGAGCTGG	24	chr07	+	12755913	12756109	tagattatgaACCTCAACATGGTATCAGAGCTGGaagtcctaaagttgacatcatgatagcctgacgatggtggagaccatgataagctgataccatgtattttgccgacattgtgtttctccaagattgtgctacatcacaaacttagaaaaacttagaactTCTAGCTCTGATACCATGTTGAGTtttatggcct	1	osa-MIR1873,	osa-MIR1873	tagattatgaaccTCAACATGGTATCAGAGCTGGAAGtcctaaagttgacatcatgatagcctgacgatggtggagaccatgataagctgataccatgtattttgccgacattgtgtttctccaagattgtgctacatcacaaacttagaaaaacttagaacttctagctctgataccatgttgagttttatggcct	osa-MIR1873-p5	accTCAACATGGTATCAGAGCTGG	5'	New	.((..((((((.((((((((((((((((((((((((((.((((((((......(((.((((...(((((..((((((.((..((..((.(((((...)))))..))....))..))..))))))..))))))))))))....)))).........)))).)))))))))))))))))))))))))).))))))..))	196	39.6	-77.3	1	265	169	246.702	181.535	middle
270	403	osa-MIR1873-p3	TCTAGCTCTGATACCATGTTGAGT	24	chr07	+	12755913	12756109	tagattatgaACCTCAACATGGTATCAGAGCTGGaagtcctaaagttgacatcatgatagcctgacgatggtggagaccatgataagctgataccatgtattttgccgacattgtgtttctccaagattgtgctacatcacaaacttagaaaaacttagaactTCTAGCTCTGATACCATGTTGAGTtttatggcct	1	osa-MIR1873,	osa-MIR1873	tagattatgaaccTCAACATGGTATCAGAGCTGGAAGtcctaaagttgacatcatgatagcctgacgatggtggagaccatgataagctgataccatgtattttgccgacattgtgtttctccaagattgtgctacatcacaaacttagaaaaacttagaacttctagctctgataccatgttgagttttatggcct	osa-MIR1873-p3	tctagctctgataccatgttgagt	3'	New	.((..((((((.((((((((((((((((((((((((((.((((((((......(((.((((...(((((..((((((.((..((..((.(((((...)))))..))....))..))..))))))..))))))))))))....)))).........)))).)))))))))))))))))))))))))).))))))..))	196	39.6	-77.3	1	58.5	49.75	54.4605	53.4401	middle
272	406	osa-MIR1875-p5	TTTTCATTGCACTTTGCTCCATT	23	chr09	-	17567947	17568198	gctgtccaTTTTCATTGCACTTTGCTCCATTgtggtattgacattctgcaagaacgagtcccagtatcaagtcactgttacggtgttgttggtaccattgattaacataacacttgacggccatacttggtcatgttgtatgttatcagcttcacagaggtacatgtggcactttaacagttatttgatacagtgactaggctgcagttgagcgaaaccACAATGGAGTGAAGTGCAACAGAAatgaacatt	1	osa-MIR1875,	osa-MIR1875	gctgtccattttcattgcactttgctccattgtggtattgacattctgcaagaacgagtcccagtatcaagtcactgttacggtgttgttggtaccattgattaacataacacttgacggccatacttggtcatgttgtatgttatcagcttcacagaggtacatgtggcactttaacagttatttgatacagtgactaggctgcagttgagcgaaaccACAATGGAGTGAAGTGCAACAGAAatgaacatt	osa-MIR1875-p5	ttttcattgcactttgctccatt	5'	New	..(((.((((((..((((((((..((((((((((((.(((.....(((((.(....((((...(((((((((.(((((((..((((..(..(((((..(((.....((((((...((((((((....)))))..)))...)))))).....)))....)))))..)..))))..))))))).)))))))))...))))...)))))).....))).))))))))))))..))))))))..)))))).)))..	248	41.7	-105.7	1	1	3	0.930949	3.22252	low
273	408	osa-MIR1876-p5	GCTGGCTTTTGAACCCATTTATGG	24	chr10	+	4833365	4833521	ggcacatatgttggtattctattggaatgcaagtggGCTGGCTTTTGAACCCATTTATGGgctattcaagtgggtaaaccataggttggtgcacttaaatggcctATAAGTGGGTTTGTGGGCTGGCCCtcttgtatcctgatagtttagtatgatt	1	osa-MIR1876,	osa-MIR1876	ggcacatatgttggtattctattggaatgcaagtgggctggcttttgaacccatttatgggctattcaagtgggtaaaccataggttggtgcacttaaatggcctATAAGTGGGTTTGTGGGCTGGCCCtcttgtatcctgatagtttagtatgatt	osa-MIR1876-p5	gctggcttttgaacccatttatgg	5'	New	....(((((.....((..((((..(.(((((((.((((..(((...((((((((((((((((((((.(((((....((((...))))....))))).))))))))))))))))))))...)))..)))).))))))).)..))))..)))))))...	150	43.3	-74.2	1.1	2	3	1.8619	3.22252	low
274	410	osa-MIR1877-p5_1ss20AC	AAACATGCAAGTTAAAATTCAACT	24	chr09	+	21043873	21044133	attctaaactctcgaggggacattctctcattgcttgcatgtcatccaaatgtttatgaaaaaattaaaaaaaatcaactggatagattaatatgtgatagataacttcatAAACATGCAAGTTAAAATTAAACTtctacaagttgcaaaaaactacaactaatctatcacatattaatctattttattatttttttaaaaaaaatATAACCATTTAGATGACATGtgaatgatgaggggatgtcctctagagcttagaat	1	osa-MIR1877,	osa-MIR1877	attctaaactctcgaggggacattctctcattgcttgcatgtcatccaaatgtttatgaaaaaattaaaaaaaatcaactggatagattaatatgtgatagataacttcataaacatgcaagttaaaattaaacttctacaagttgcaaaaaactacaactaatctatcacatattaatctattttattatttttttaaaaaaaatataaccatttAGATGACATGTGAATGATGAGGGGatgtcctctagagcttagaat	osa-MIR1877-p5	aaacatgcaagttaaaattaaact	5'	New	(((((((.((((..((((((((((((((((((..(..(((((((((.(((((.(((((......(((((((((........((((((((((((((((((((((((((((((....))).))))))................(((((..........)))))..)))))))))))))))))))))......)))))))))......))))).))))).)))))))))..)..)))))))))))))))))))))).)))))))	23	27.2	-99.1	1.4	0	6	0	6.44503	low
274	411	osa-MIR1877-p3	ATAACCATTTAGATGACATG	20	chr09	+	21043873	21044133	attctaaactctcgaggggacattctctcattgcttgcatgtcatccaaatgtttatgaaaaaattaaaaaaaatcaactggatagattaatatgtgatagataacttcatAAACATGCAAGTTAAAATTAAACTtctacaagttgcaaaaaactacaactaatctatcacatattaatctattttattatttttttaaaaaaaatATAACCATTTAGATGACATGtgaatgatgaggggatgtcctctagagcttagaat	1	osa-MIR1877,	osa-MIR1877	attctaaactctcgaggggacattctctcattgcttgcatgtcatccaaatgtttatgaaaaaattaaaaaaaatcaactggatagattaatatgtgatagataacttcataaacatgcaagttaaaattaaacttctacaagttgcaaaaaactacaactaatctatcacatattaatctattttattatttttttaaaaaaaatataaccatttAGATGACATGTGAATGATGAGGGGatgtcctctagagcttagaat	osa-MIR1877-p3	ataaccatttAGATGACATG	3'	New	(((((((.((((..((((((((((((((((((..(..(((((((((.(((((.(((((......(((((((((........((((((((((((((((((((((((((((((....))).))))))................(((((..........)))))..)))))))))))))))))))))......)))))))))......))))).))))).)))))))))..)..)))))))))))))))))))))).)))))))	23	27.2	-99.1	1.4	0	5	0	5.37086	low
275	413	osa-MIR1878-p3	ATTTGTAGTGTTCAGATTGAGTTT	24	chr09	+	16555509	16555608	accactgcagACTTAATCTGGACACTATAAAAGAaaattgtgcatgtgaaaatatgcccattataaATTTGTAGTGTTCAGATTGAGTTTagaatggttg	1	osa-MIR1878,	osa-MIR1878	accactgcagACTTAATCTGGACACTATAAAAGAaaattgtgcatgtgaaaatatgcccattataaatttgtagtgttcagattgagtttagaatggttg	osa-MIR1878-p3	atttgtagtgttcagattgagttt	3'	New	((((....(((((((((((((((((((((((.......((.((((((....)))))).)).......)))))))))))))))))))))))....))))..	98	33	-41.8	1.3	10	19	9.30949	20.4093	middle
276	414	osa-MIR1879-p5	ACCTCGTCCCCAAACCAAACACAT	24	chr10	+	5635320	5635469	tccaacccatcccACCTCGTCCCCAAACCAAACACATgcacgcaaatggcttgttgaggaataaacatcttgctcccttgcattctaaactatgatattcttcaagcatatGTGTTTGGTTTAGGGATGAGGTGGgatgggttaggtcca	1	osa-MIR1879,	osa-MIR1879	tccaacccatcccacctcgtccccaaaccaaacacatgcacgcaaatggcttgttgaggaataaacatcttgctcccttgcattctaaactatgatattcttcaagcatatGTGTTTGGTTTAGGGATGAGGTGGgatgggttaggtcca	osa-MIR1879-p5	acctcgtccccaaaccaaacacat	5'	New	.((((((((((((((((((((((.(((((((((((((((..((.....))...((((((((((.......(((......))).((........)))))))))))))))..)))))))))))).)))))))))))))))))))).))....	145	45.3	-76.1	1.1	6	13	5.5857	13.9642	middle
277	417	osa-MIR1880-p3_1ss5CT	AAATTGATTTTCGTAGGCGGATGA	24	chr11	+	13959877	13960005	gttccgcttgtgaaaatcgatttTTCCAAGCGGGCCACTTAAGCATTccgcctgtaaaattaaaggtattttcgcagccggatcgcttaagtggtccgcctggatAAATCGATTTTCGTAGGCGGATGA	1	osa-MIR1880,	osa-MIR1880	gttccgcttgtgaaaatcgatttTTCCAAGCGGGCCACTTAAGCATTccgcctgtaaaattaaaggtattttcgcagccggatcgcttaagtggtccgcctggataaatcgattttcgtaggcggatga	osa-MIR1880-p3	aaatcgattttcgtaggcggatga	3'	New	..(((((((..((((((((((((.((((.(((((((((((((((..((((.(((((((((.......))))).)))).))))..))))))))))))))).)))).))))))))))))..)))))))...	124	46.5	-77.1	1.3	3	4	2.79285	4.29669	low
[truncated: 234 more rows]

## Sheet: 2b
Pre-miRNA Index	miRNA_Index	miR_name	miR_seq	len	genome ID	strand	start	end	genome_seq	#mir	mirIDs,	rep_mirID	rep_mirSeq	rep_miRID	rep_miRSeq	type	Sequence in miRbase	SS	hairpinLen	CG%	dG	MFEI	WT (raw)	PhyB (raw)	WT (norm)	PhyB (norm)	Expression level
Novel miRNAs with conservation with other plant miRNAs
[truncated: 840 more rows]
