# Supplementary material for: Genome-wide identification of microRNAs and their targets in wild type and phyB mutant provides a key link between microRNAs and the phyB-mediated light signaling pathway in rice
Source: Front Plant Sci. 2015 May 29;6:372. doi: 10.3389/fpls.2015.00372 (PMC4448008; doi:10.3389/fpls.2015.00372)
Supplement: Additional file 4 — Differentially expressed miRNAs between the WT and phyB. [file DataSheet4.XLS]

## Sheet: Sheet1
Additional file 4 Differentially expressed miRNAs between WT and phyB.
miR_name	miR_seq	up/down	phyB(norm)	WT(norm)	phyB (raw)	WT(raw)	fold_change (phyB/WT)	log2 (fold_change)(phyB/WT)	p value(chi_square_2x2)	p value(fisher_test)
PC-5p-99377_20	GAGGATCCCCTGACTTTGTGCAGT	down	1.07417	19.5499	1	21	0.0549451	-4.18587	0.00024865	7.69401e-05
osa-MIR2876-p5	GGCAGCACTGTTTATATAGAAATT	down	1.07417	15.8261	1	17	0.0678733	-3.88101	0.0012744	0.000839404
PC-3p-319645_4	CTAAGACAACGAATCTGGAGGGGT	down	1.07417	12.1023	1	13	0.0887574	-3.49399	0.0066534	0.00903089
PC-5p-282936_6	TTGGATTTGGATGGGACGTATC	down	2.14834	17.688	2	19	0.121457	-3.04148	0.0020013	0.00114589
osa-MIR171b-p5	ACGGGATATTGGGGCGGTTCAATC	down	3.22252	21.4118	3	23	0.150502	-2.73215	0.0012858	0.000836257
osa-miR164e	TGGAGAAGCAGGGCACGTGAG	down	72.614	474.598	67.6	509.8	0.153001	-2.70839	1.8926e-51	3.71678e-58
osa-miR5805	ACGAGTGATGGCGGCGTATACCTG	down	2.14834	13.9642	2	15	0.153846	-2.70044	0.0097911	0.00988435
zma-miR164h-5p_R-1_1ss19GT	TGGAGAAGCAGGGCACGTTT	down	6.44503	40.0308	6	43	0.161002	-2.63485	1.603e-05	4.26689e-06
osa-MIR160f-p3	TTGAGGGAGTCATGCAGGGTT	down	3.22252	18.619	3	20	0.173077	-2.53051	0.0040515	0.00229202
osa-miR166k-5p	GGTTTGTTGTCTGGCTCGAGG	down	3.7596	19.0845	3.5	20.5	0.196998	-2.34375	0.0055066	0.00632164
osa-MIR164f-p3	TCTTCTCCACCGTGCACGCCT	down	9.66755	34.4451	9	37	0.280665	-1.83308	0.0017528	0.00228203
osa-miR2106_L+3R+1	TGGCCGAGGTTTTCTGGATACATTC	down	22.5576	79.1307	21	85	0.285068	-1.81062	2.6393e-06	2.09534e-06
osa-miR1423-5p_L-2R+2	GCAACTACACGTTGGGCGCTCGAT	down	1292.23	3990.05	1203	4286	0.323863	-1.62654	0	9.29104e-219
osa-miR166b-5p	GGAATGTTGTCTGGCTCGGGG	down	61.5859	171.993	57.3333	184.75	0.358072	-1.48168	5.374e-09	3.38468e-09
PC-5p-54233_47	AGAAGTTGGGTCTGAAGTGGAGCT	down	21.4834	58.6498	20	63	0.3663	-1.4489	0.00084501	0.000656693
PC-5p-48301_53	AAAATGCATGGAGAATTATGGTGT	down	18.798	51.2022	17.5	55	0.367133	-1.44563	0.0018586	0.00244916
gma-MIR5368-p5_1ss6AT	ATCAGTGAGATACCACTC	down	93.453	253.684	87	272.5	0.368384	-1.44072	4.9688e-12	1.31938e-12
ath-miR160a_2ss20CT21AT	TGCCTGGCTCCCTGTATGCTT	down	44.5782	119.162	41.5	128	0.374099	-1.41851	3.0935e-06	2.96754e-06
PC-5p-13033_193	GCCGGGAACCAATTTACTTATGAT	down	36.5219	90.3021	34	97	0.404441	-1.306	0.00017729	0.000230965
PC-3p-42279_62	AGTCAAACGTTGGCACGGGAACCC	down	25.7801	60.5117	24	65	0.426036	-1.23095	0.0038351	0.00355081
osa-MIR169a-p3	CTACATCTTGGCCCCTGCTCC	down	287.341	670.284	267.5	720	0.428686	-1.22201	1.2025e-21	2.31772e-22
osa-miR160a-5p	TGCCTGGCTCCCTGTATGCCA	down	75.0488	173.622	69.8667	186.5	0.432254	-1.21005	1.4901e-06	1.09271e-06
gma-MIR4995-p5_1ss20GC	AGTGGCTTGGTTAAGGGAAC	down	184.221	418.927	171.5	450	0.439744	-1.18527	2.519e-13	1.15968e-13
PC-3p-24996_109	GACAGTCAAACGTTGGCACGGGAA	down	63.9133	143.832	59.5	154.5	0.444361	-1.17019	2.346e-05	1.93574e-05
PC-5p-62006_39	GCACACCACGTGAACGATGACATG	down	31.151	69.8212	29	75	0.446154	-1.16439	0.0033805	0.00354276
osa-miR164d	TGGAGAAGCAGGGCACGTGCT	down	128.74	286.313	119.85	307.55	0.449645	-1.15314	4.2178e-09	3.4609e-09
osa-MIR396c-p3	AGAAAGCTGTGGGAAGAAATGGCA	down	66.5987	147.09	62	158	0.452775	-1.14313	3.0264e-05	3.39662e-05
osa-miR160e-5p	TGCCTGGCTCCCTGTATGCCG	down	164.205	359.812	152.867	386.5	0.456364	-1.13174	1.0755e-10	6.17041e-11
gma-miR4995_R+3	AGGCAGTGGCTTGGTTAAGGGAAC	down	270.154	589.756	251.5	633.5	0.458078	-1.12634	1.9558e-16	6.93713e-17
osa-miR2879	GCCAGATGTGTTAAAATAATGACC	down	29.0027	63.3046	27	68	0.458145	-1.12612	0.007092	0.00853942
gma-MIR4995-p5_1ss18GC	TGGCTTGGTTAAGGGAAC	down	175.09	378.896	163	407	0.462105	-1.11371	7.4845e-11	4.91298e-11
osa-miR2877	TTGCATCCTCTGCACTTTGGGCCT	down	179.387	378.896	167	407	0.473445	-1.07873	3.2595e-10	1.83597e-10
gma-miR4995_L-1R+3	GGCAGTGGCTTGGTTAAGGGAAC	down	389.925	811.788	363	872	0.480328	-1.05791	2.1164e-19	7.13192e-20
osa-miR166h-5p	GGAATGTTGGCTGGCTCGAGG	down	40.8185	84.7164	38	91	0.481826	-1.05342	0.0038118	0.00404667
osa-miR166g-3p_L+2R-2	TCTCGGACCAGGCTTCATTCC	down	3349.21	6883.63	3117.94	7394.2	0.486547	-1.03935	0	7.847e-152
cpa-miR535_1ss5AG	TGACGACGAGAGAGAGCACGC	down	41.8927	85.6473	39	92	0.48913	-1.03171	0.0044937	0.00438648
osa-miR166d-5p	GGAATGTTGTCTGGCTCGAGG	down	262.993	528.081	244.833	567.25	0.498017	-1.00573	7.1506e-12	4.27699e-12
osa-miR166k-3p	TCGGACCAGGCTTCAATCCCT	down	999.115	1999.68	930.125	2148	0.499637	-1.00105	2.6618e-40	3.08436e-41
sbi-miR166a_R+1_1ss1TG	GCGGACCAGGCTTCATTCCCC	up	447.93	221.1	417	237.5	2.02591	1.01857	3.3136e-29	2.45798e-29
pab-miR951	TGTTCTTGACGTCTGGACCACG	up	77.3404	38.1689	72	41	2.02627	1.01882	3.159e-06	3.44391e-06
tcc-miR167a_R+1_1ss21AT	TGAAGCTGCCAGCATGATCTTT	up	32.2252	15.8261	30	17	2.0362	1.02588	0.0025226	0.00347711
bdi-miR5054_L+1	ATCCCCACGGTCGGCGCCA	up	25.7801	12.5678	24	13.5	2.05128	1.03653	0.0065544	0.00939638
osa-MIR156d-p3	GCTCACTCCTCTTTCTGTCACC	up	153.607	74.7863	143	80.3333	2.05394	1.0384	3.0435e-11	3.82295e-11
PC-3p-50219_51	GAGAAAAAGTCAACGGCGTCGACT	up	39.2073	19.0845	36.5	20.5	2.05441	1.03872	0.00078768	0.000888929
osa-miR408-3p	CTGCACTGCCTCTTCCCTGGC	up	217.52	105.663	202.5	113.5	2.05862	1.04168	2.3259e-15	2.13392e-15
PC-5p-276428_4	AGGACTGGATGTAATATTTTATAT	up	26.8543	13.0333	25	14	2.06044	1.04295	0.0053501	0.00631694
gma-miR6300	GTCGTTGTAGTATAGTGG	up	91.3046	43.7546	85	47	2.08674	1.06125	2.0987e-07	3.50984e-07
PC-5p-99039_22	TTATGAACTAGAAATGCTTAG	up	26.3172	12.5678	24.5	13.5	2.09402	1.06627	0.0052004	0.00939638
ptc-miR6478_R-1	CCGACCTTAGCTCAGTTGGT	up	755.143	360.277	703	387	2.096	1.06764	8.1969e-51	4.26537e-51
pab-miR950-5p	TCACATCTGGGCCACGATGGTT	up	109.566	52.1332	102	56	2.10165	1.07152	1.0707e-08	8.22406e-09
PC-5p-104624_18	TGAAAAATAGACGTCTGAGAT	up	32.7623	15.3607	30.5	16.5	2.13287	1.09279	0.0015536	0.00127301
osa-miR3982-3p_L+1R-1	TAGTTGCCTACATGGAGCGCC	up	48.3378	22.3428	45	24	2.16346	1.11334	0.00010137	0.000102052
tcc-miR530b_R+3_1ss20TA	TGCATTTGCACCTGCACCTACTT	up	68.747	31.6523	64	34	2.17195	1.11899	3.3173e-06	4.78604e-06
ptc-miR6478_R-2	CCGACCTTAGCTCAGTTGG	up	66.0616	30.2559	61.5	32.5	2.18343	1.1266	4.7162e-06	4.62457e-06
zma-miR156i-3p_1ss13AG	GCTCACTGCTCTGTCTGTCATC	up	28.4656	13.0333	26.5	14	2.18407	1.12702	0.0026556	0.00421303
osa-MIR812j-p5	AATAAGCGTAGCCATGAGTTTTCT	up	32.7623	14.8952	30.5	16	2.19952	1.13719	0.0011897	0.00127299
PC-3p-127635_13	ATCCAAAACGTGCAGAACTTTATCC	up	22.5576	10.2404	21	11	2.2028	1.13934	0.0070897	0.00770146
PC-3p-112603_16	AATTTTTGGACATATGTATAGAGC	up	26.8543	12.1023	25	13	2.21893	1.14987	0.0031351	0.00337141
bdi-miR5059_L-3_1ss15CA	CCTGGGCAGCAACACCA	up	108.491	48.4094	101	52	2.24112	1.16422	2.1941e-09	2.25441e-09
osa-miR5072_L-4	TCCCCAGCGGAGTCGCCA	up	823.89	363.07	767	390	2.26923	1.1822	2.9099e-62	7.90657e-63
PC-3p-24392_115	TTTTTCGTTACGAGATGTAGA	up	69.2841	30.2559	64.5	32.5	2.28994	1.19531	1.193e-06	1.34615e-06
ath-miR166a_1ss1TC	CCGGACCAGGCTTCATTCCCC	up	793.813	345.848	739	371.5	2.29527	1.19866	5.0572e-61	2.03803e-61
PC-5p-178936_8	AAGTATTTCCAAATCTGAACCTTT	up	23.6318	10.2404	22	11	2.30769	1.20645	0.0043432	0.00503184
pta-miR1314	TCGGCCTTGAATGTTAGGAGAA	up	49.4119	21.4118	46	23	2.30769	1.20645	3.7195e-05	3.54361e-05
cpa-miR8155_L-1	AACCTGGCTCTGATACCA	up	252.968	108.456	235.5	116.5	2.33245	1.22185	5.2207e-21	3.35545e-21
osa-MIR818f-p5	TTTATTTTATTTGTGACTTACT	up	30.0768	12.8781	28	13.8333	2.3355	1.22373	0.0011745	0.00183423
osa-miR827	TTAGATGACCATCAGCAAACA	up	950.642	406.825	885	437	2.33674	1.2245	1.4578e-74	2.49722e-75
PC-5p-166799_11	AATTTGTCCAGCTTACAGTCT	up	26.3172	11.1714	24.5	12	2.35577	1.2362	0.0022599	0.00266608
PC-3p-227683_7	TTACAAGAACGTCCTCGAACC	up	46.1894	19.5499	43	21	2.36264	1.2404	5.0373e-05	9.50427e-05
cme-miR530a	TGCATTTGCACCTGCACCTT	up	20.4093	8.37854	19	9	2.4359	1.28445	0.0059431	0.00704302
pta-miR949_R+1	TCTCCGGGAATCCAATGCGCCT	up	61.2278	25.1356	57	27	2.4359	1.28445	1.8892e-06	2.05852e-06
osa-miR166a-5p	GGAATGTTGTCTGGTTCAAGG	up	17.7238	7.21486	16.5	7.75	2.45658	1.29665	0.0099414	0.00854626
osa-miR444d.3	TTGTGGCTTTCTTGCAAGTTG	up	96.1384	39.0999	89.5	42	2.45879	1.29795	1.8794e-09	1.89683e-09
pde-miR1312_1ss18GT	TTTGGAGAGAAAATGGCTACAT	up	27.9285	11.1714	26	12	2.5	1.32193	0.0010643	0.00107745
PC-5p-199912_7	TTTCTGTGTCCAACGTTAGATCGT	up	17.7238	6.98212	16.5	7.5	2.53846	1.34395	0.0084723	0.00854626
osa-miR171h_L-1R+1	TGAGCCGAACCAATATCACTC	up	28.4656	11.1714	26.5	12	2.54808	1.34941	0.00082488	0.00107744
osa-miR1861h	CGGTCTTGAGGCAGGAACTGAG	up	31.4579	12.324	29.2857	13.2381	2.55257	1.35195	0.00043224	0.000578931
osa-miR6251	TGTGTAGCCACATTGTAAGGG	up	42.9669	16.7571	40	18	2.5641	1.35845	3.7089e-05	4.41026e-05
PC-5p-144164_11	AGTCAACTTTTGTACACGAATCT	up	19.3351	7.44759	18	8	2.59615	1.37638	0.0053002	0.00527132
rgl-miR5139_L-2	ACCTGGCTCTGATACCA	up	320.819	122.575	298.667	131.667	2.61733	1.3881	3.4293e-30	2.40954e-30
osa-miR530-3p	AGGTGCAGAGGCAGATGCAAC	up	158.978	60.5117	148	65	2.62722	1.39354	8.018e-16	8.17031e-16
PC-5p-10630_232	TTCCAAAATATAGCAACTTTT	up	205.167	77.2688	191	83	2.65524	1.40884	3.3257e-20	1.85577e-20
osa-miR159d_1ss20CT	ATTGGATTGAAGGGAGCTCTG	up	77.6985	27.9285	72.3333	30	2.78205	1.47615	5.8974e-09	6.08196e-09
osa-miR5827	TTTGTTGCAATTTGGACTACC	up	262.098	94.0259	244	101	2.78751	1.47898	9.9171e-27	3.99819e-27
osa-MIR1861h-p3	GGTTCCTGTCCCAAGACTGAG	up	31.151	11.1714	29	12	2.78846	1.47947	0.00022474	0.000263264
osa-miR2864.1_L-2R+2	TTGCTGCCCTTGTTTTGCATT	up	36.5219	13.0333	34	14	2.8022	1.48656	6.1813e-05	4.91876e-05
bdi-miR156b-5p_R+1	TGACAGAAGAGAGTGAGCACT	up	53.7086	19.0845	50	20.5	2.81426	1.49276	1.1198e-06	8.35394e-07
osa-MIR1881-p5	GTGTGACCTCTGTGCACGTAAGCT	up	23.6318	8.37854	22	9	2.82051	1.49596	0.0012216	0.00104149
osa-miR167a-5p	TGAAGCTGCCAGCATGATCTA	up	445.459	155.531	414.7	167.067	2.86413	1.5181	1.5355e-45	3.63372e-46
pde-miR947	CATCGGAATCTGTTACTGTTTC	up	59.0795	20.4809	55	22	2.88462	1.52838	2.2701e-07	1.6937e-07
osa-miR156c-3p	GCTCACTTCTCTCTCTGTCAGC	up	60.3327	20.0154	56.1667	21.5	3.01431	1.59183	8.744e-08	1.04507e-07
ppe-miR1511-3p_R-4	ACCTGGCTCTGATACCA	up	257.443	84.4061	239.667	90.6667	3.05006	1.60884	9.8702e-29	2.6095e-29
osa-miR528-3p	CCTGTGCTTGCCTCTTCCATT	up	48.3378	15.8261	45	17	3.0543	1.61084	1.426e-06	1.8677e-06
osa-miR1428e-5p	AATTCACAGGCCCTATCTTGTG	up	54.0667	17.688	50.3333	19	3.05668	1.61197	3.3777e-07	5.75925e-07
osa-miR169i-3p	TGAGTCGCTCTTATCACTCATG	up	236.318	76.8033	220	82.5	3.07692	1.62149	1.0019e-26	3.92313e-27
osa-MIR1430-p5	TAGCCAAGAATGGCTTGCCTATC	up	87.008	27.9285	81	30	3.11538	1.63941	6.4919e-11	5.11631e-11
osa-MIR1850-p3	CCAAATTCCCAACTTTTCATC	up	107.417	34.4451	100	37	3.1185	1.64085	3.8312e-13	2.17728e-13
osa-MIR2872-p3_1ss24TC	ATCCTTGCATGCGAATCGAAGAAC	up	285.73	87.5092	266	94	3.26514	1.70714	1.001e-33	2.48974e-34
osa-MIR1849-p5	ACCTAGGATATGATGGGACATTAC	up	18.2609	5.5857	17	6	3.26923	1.70895	0.0022063	0.00383289
PC-5p-56516_47	CAAACGTTTTGGTTGCTTGTC	up	86.4709	25.6011	80.5	27.5	3.37762	1.75601	1.384e-11	2.33149e-11
osa-miR530-5p_R+1	TGCATTTGCACCTGCACCTAC	up	7390.31	2179.35	6880	2341	3.39106	1.76173	0	0
osa-MIR5079a-p5	TATCAATCTATTAGGAATAGGT	up	16.1126	4.65475	15	5	3.46154	1.79141	0.003189	0.0069679
ppt-miR894_L-1R-2	GTTTCACGTCGGGTTCA	up	14.5013	4.18927	13.5	4.5	3.46154	1.79141	0.0051488	0.00442591
sbi-miR156e_R+1_1ss14CT	TGACAGAAGAGAGTGAGCACC	up	73.5808	20.9464	68.5	22.5	3.51282	1.81263	2.2748e-10	1.39969e-10
osa-MIR5824-p3_1ss20TC	ATAAAATTTTTGAATAAGACGAAT	up	25.243	6.98212	23.5	7.5	3.61538	1.85415	0.00017085	0.000243627
osa-miR169h	TAGCCAAGGATGACTTGCCTG	up	12.5439	3.34107	11.6778	3.58889	3.75447	1.90861	0.0071533	0.00467659
osa-miR1857-3p	TCATGCTCCAAGAAAACCAGG	up	15.0384	3.7238	14	4	4.03846	2.01381	0.0024763	0.00442588
PC-5p-11530_221	TTTAGGCCTCCTGACAGCATC	up	207.315	51.2022	193	55	4.04895	2.01755	2.3514e-29	2.11943e-30
osa-miR1428e-3p	TAAGATAATGCCATGAATTTG	up	894.248	214.305	832.5	230.2	4.17279	2.06101	0	4.0774e-129
PC-5p-108065_17	GAATATAGCAATCTAGGATCGGAT	up	17.7238	4.18927	16.5	4.5	4.23077	2.08092	0.0008405	0.000816749
osa-MIR1846e-p3	GGTGACTCCGGCCTCCTCGCC	up	16.1126	3.7238	15	4	4.32692	2.11334	0.0013375	0.00253696
osa-miR169r-3p	TGGCAAGTCTCCTCGGCTACC	up	32.2252	7.44759	30	8	4.32692	2.11334	5.7171e-06	5.37712e-06
PC-5p-261657_5	GTTAAATTTAGACACCTCAGCGCC	up	10.7417	2.32737	10	2.5	4.61538	2.20645	0.0075006	0.00486421
bdi-miR156b-5p_L+1	ATGACAGAAGAGAGTGAGCAC	up	13.4272	2.79285	12.5	3	4.80769	2.26534	0.0024748	0.00467649
osa-miR535-3p	GTGCTTTCTCCCGTTGTCACT	up	176.164	36.307	164	39	4.85207	2.2786	4.1123e-28	1.36833e-29
sbi-MIR169d-p3_1ss14CT	TGAGTGGCTCTTGTCTGTCATG	up	13.9642	2.79285	13	3	5	2.32193	0.0017995	0.00257559
PC-5p-837214_2	ATATCAAAATTGTAGCTCTCGATGT	up	25.7801	4.65475	24	5	5.53846	2.46949	1.3072e-05	1.40753e-05
osa-MIR1428a-p3	GCCGTGAATTTGCAAAACGTT	up	23.6318	3.90999	22	4.2	6.04396	2.59549	2.0239e-05	1.31758e-05
PC-5p-140583_11	GTATTCCTGTCAGAATCCTATGTT	up	17.1868	2.79285	16	3	6.15385	2.62149	0.00026245	0.000411545
osa-MIR167c-p3	TCTTGTGGTCATGCCTTGCTA	up	23.6318	3.7238	22	4	6.34615	2.66588	1.6388e-05	1.31758e-05
osa-miR169r-5p_R+1	TAGCCAAGGATGATTTGCCTGT	up	55.857	8.37854	52	9	6.66667	2.73697	2.156e-11	2.77674e-12
osa-MIR5076-p3_1ss21AG	AGCAGAGCAGGTTTGAAAAAGGAT	up	45.1152	6.51665	42	7	6.92308	2.79141	1.3338e-09	1.09605e-09
osa-miR5077_1ss5GA	GTTCACGTCGGGTTCACCA	up	33.2993	4.65475	31	5	7.15385	2.83872	1.583e-07	1.84996e-07
PC-3p-152905_10	AAGATGAATGGTCAAACGTTGGAC	up	15.0384	1.8619	14	2	8.07692	3.01381	0.00031661	0.000354141
osa-MIR169k-p3	GGCAGTCTCCTTGGCTAGT	up	16.1126	1.8619	15	2	8.65385	3.11334	0.0001632	0.000181007
osa-miR1428a-5p_R+1	CGTTTTGCAAATTCGCAGGCCC	up	28.2865	2.79285	26.3333	3	10.1282	3.34031	3.2015e-07	2.03222e-07
ppt-MIR903-p5	AACGGCTTCGGCTGGTC	up	44.5782	4.18927	41.5	4.5	10.641	3.41157	1.0601e-10	1.29425e-11
gma-miR156a_L+1	ATGACAGAAGAGAGTGAGCAC	up	10.2046	0.930949	9.5	1	10.9615	3.45438	0.0019264	0.00368181
ppt-MIR894-p5_1ss1TG	GCACGTCGGGTTCACCA	up	21.4834	1.8619	20	2	11.5385	3.52838	5.9579e-06	5.95776e-06
osa-MIR2864-p3	ACAGTGCAAAACAAGGACAACAAG	up	11.8159	0.930949	11	1	12.6923	3.66588	0.00068895	0.000960721
sof-miR408e_L-1R+2_1ss9AC	TGCACTGCCTCTTCCCTGGCTT	up	12.8901	0.930949	12	1	13.8462	3.79141	0.00034831	0.000490463
ath-miR156g	CGACAGAAGAGAGTGAGCAC	up	15.0384	0.930949	14	1	16.1538	4.01381	8.9618e-05	6.53249e-05
osa-miR167a-3p_R-1	ATCATGCATGACAGCCTCATT	up	15.0384	0.930949	14	1	16.1538	4.01381	8.9618e-05	6.53249e-05
osa-miR1874-3p	TATGGATGGAGGTGTAACCCGATG	up	15.0384	0.930949	14	1	16.1538	4.01381	8.9618e-05	6.53249e-05
PC-3p-129948_14	TTCATGCGCACATTATTAACT	up	10.2046	0.465475	9.5	0.5	21.9231	4.45438	0.00097327	0.000369594
miR_name	The miR_name is composed of the 1st known miR name in a cluster, a underscore, and a matching annotation: such as
	L-n means the miRNA_seq (detected) is n base less than known rep_miRSeq in the left side;
	R-n means the miRNA_seq (detected) is n base less than known rep_miRSeq in the right side;
	L+n means the miRNA_seq (detected) is n base more than known rep_miRSeq in the left side;
	R+n means the miRNA_seq (detected) is n base more than known rep_miRSeq in the right side;
	2ss5TC13TA means 2 substitutin (ss), which are T->C at position 5 and T->A at position 13
	if there is no matching annotation, the miRNA_seq (detected) is exactly same as known rep_miRSeq.
	New discovered 5p/3p sequence has been annotated as p3/p5: which is directly differentiate with the reported sequences,
miR_seq	is a read at 5' or 3' of maximum mapped score in each cluster.
