# Supplementary material for: Genome-wide identification of microRNAs and their targets in wild type and phyB mutant provides a key link between microRNAs and the phyB-mediated light signaling pathway in rice
Source: Front Plant Sci. 2015 May 29;6:372. doi: 10.3389/fpls.2015.00372 (PMC4448008; doi:10.3389/fpls.2015.00372)
Supplement: Additional file 5 — Distribution of reads from degradome sequencing. [file DataSheet5.XLS]

## Sheet: Sheet1
Additional file 5. Distribution of reads from degradome sequencing.
Sample	WT	phyB	Sum
Raw Reads	8853077	15733668	24586745
reads < 15nt after removing 3 adaptor	45012	85880	130892
Mappable Reads	8808065	15647788	24455853
Unique Raw Reads	2765772	3688506	5264039
Unique reads < 15nt after removing 3 adaptor	16275	23283	32748
Unique Mappable Reads	2749497	3665223	5231291
Transcript Mapped Reads	7857215	14307837	22165052
Unique Transcript Mapped Reads	2325948	3092070	4321563
Number of Coverd Transcript	35328	36072	37564
