# Supplementary material for: Genome-wide identification of microRNAs and their targets in wild type and phyB mutant provides a key link between microRNAs and the phyB-mediated light signaling pathway in rice
Source: Front Plant Sci. 2015 May 29;6:372. doi: 10.3389/fpls.2015.00372 (PMC4448008; doi:10.3389/fpls.2015.00372)
Supplement: Additional file 6 — Targets identified from degradome sequencing. [file DataSheet6.XLS]

## Sheet: Sheet1
Additional file 6. Targets identified from degradome sequencing.
SmallRNA	SmallRNA_seq	Transcript	Gene model	Transcript Annotation	GO_Term	Symbol	AlignmentScore	AlignmentRange	WT_TPB	phyB_TPB	DegradomeCleavageSite	WT_DegradomeReadNumber_Raw	WT_DegradomeReadNumber_Normalized	phyB_DegradomeReadNumber_Raw	phyB_DegradomeReadNumber_Normalized	WT_DegradomeCategory	phyB_DegradomeCategory	WT_Tplot_file_path	WT_Degradome_Pvalue	phyB_Degradome_Pvalue	phyB_Tplot_file_path
ath-miR156g	CGACAGAAGAGAGTGAGCAC	LOC_Os02g04680.1	LOC_Os02g04680	squamosa promoter binding protein-like 2	GO:0006139(nucleobase-containing compound metabolic process);GO:0009058(biosynthetic process);GO:0007275(multicellular organismal development);GO:0005634(nucleus);GO:0003677(DNA binding);GO:0009908(flower development);GO:0003700(sequence-specific DNA binding transcription factor activity)	SPL2	3	1965-1984	790.686	572.022	1975	14	7	18	9	0	1	.\4_T_Plot\WT\LOC_Os02g04680.1--1975--ath-miR156g_degradome.jpg	0.0083891	0.0120869	.\4_T_Plot\phyB\LOC_Os02g04680.1--1975--ath-miR156g_degradome.jpg
ath-miR156g	CGACAGAAGAGAGTGAGCAC	LOC_Os02g04680.2	LOC_Os02g04680	squamosa promoter binding protein-like 2	GO:0009908(flower development);GO:0003700(sequence-specific DNA binding transcription factor activity);GO:0006139(nucleobase-containing compound metabolic process);GO:0009058(biosynthetic process);GO:0007275(multicellular organismal development);GO:0005634(nucleus);GO:0003677(DNA binding)	SPL2	3	1962-1981	790.686	572.022	1972	14	7	18	9	0	1	.\4_T_Plot\WT\LOC_Os02g04680.2--1972--ath-miR156g_degradome.jpg	0.0083891	0.0120869	.\4_T_Plot\phyB\LOC_Os02g04680.2--1972--ath-miR156g_degradome.jpg
ath-miR156g	CGACAGAAGAGAGTGAGCAC	LOC_Os06g45310.1	LOC_Os06g45310	squamosa promoter-like 11	GO:0003677(DNA binding);GO:0005634(nucleus);GO:0006139(nucleobase-containing compound metabolic process);GO:0009653(anatomical structure morphogenesis);GO:0009058(biosynthetic process);GO:0007275(multicellular organismal development);GO:0003700(sequence-specific DNA binding transcription factor activity)	SPL11	2	854-873	225.91	63.558	864	2	2	1	1	2	4	.\4_T_Plot\WT\LOC_Os06g45310.1--864--ath-miR156g_degradome.jpg	0.965276	0.995522	.\4_T_Plot\phyB\LOC_Os06g45310.1--864--ath-miR156g_degradome.jpg
ath-miR156g	CGACAGAAGAGAGTGAGCAC	LOC_Os01g69830.1	LOC_Os01g69830	Squamosa promoter-binding protein-like (SBP domain) transcription factor family protein	GO:0006139(nucleobase-containing compound metabolic process);GO:0005634(nucleus);GO:0003677(DNA binding);GO:0009908(flower development);GO:0009058(biosynthetic process);GO:0003700(sequence-specific DNA binding transcription factor activity)		2	1153-1172	112.955	0	1163	1	1			4		.\4_T_Plot\WT\LOC_Os01g69830.1--1163--ath-miR156g_degradome.jpg	0.9965		NA
ath-miR156g	CGACAGAAGAGAGTGAGCAC	LOC_Os02g07780.2	LOC_Os02g07780	squamosa promoter binding protein-like 2	GO:0005634(nucleus);GO:0003677(DNA binding);GO:0009908(flower development);GO:0003700(sequence-specific DNA binding transcription factor activity);GO:0006139(nucleobase-containing compound metabolic process);GO:0009058(biosynthetic process);GO:0007275(multicellular organismal development)	SPL2	2	2221-2240	169.433	63.558	2231	3	1.5	2	1	2	2	.\4_T_Plot\WT\LOC_Os02g07780.2--2231--ath-miR156g_degradome.jpg	0.965276	0.996133	.\4_T_Plot\phyB\LOC_Os02g07780.2--2231--ath-miR156g_degradome.jpg
ath-miR156g	CGACAGAAGAGAGTGAGCAC	LOC_Os02g07780.1	LOC_Os02g07780	squamosa promoter binding protein-like 2	GO:0009908(flower development);GO:0003677(DNA binding);GO:0005634(nucleus);GO:0007275(multicellular organismal development);GO:0009058(biosynthetic process);GO:0006139(nucleobase-containing compound metabolic process);GO:0003700(sequence-specific DNA binding transcription factor activity)	SPL2	2	987-1006	169.433	63.558	997	3	1.5	2	1	2	2	.\4_T_Plot\WT\LOC_Os02g07780.1--997--ath-miR156g_degradome.jpg	0.965276	0.996133	.\4_T_Plot\phyB\LOC_Os02g07780.1--997--ath-miR156g_degradome.jpg
ath-miR156g	CGACAGAAGAGAGTGAGCAC	LOC_Os09g32944.1	LOC_Os09g32944	Squamosa promoter-binding protein-like (SBP domain) transcription factor family protein	GO:0009908(flower development);GO:0003677(DNA binding);GO:0005634(nucleus);GO:0009058(biosynthetic process);GO:0006139(nucleobase-containing compound metabolic process);GO:0003700(sequence-specific DNA binding transcription factor activity)		2	1034-1053	0	63.558	1044			1	1		4	NA		0.995522	.\4_T_Plot\phyB\LOC_Os09g32944.1--1044--ath-miR156g_degradome.jpg
ath-miR156g	CGACAGAAGAGAGTGAGCAC	LOC_Os07g32170.2	LOC_Os07g32170	-	-		3	664-683	0	31.779	674			1	0.5		4	NA		0.669219	.\4_T_Plot\phyB\LOC_Os07g32170.2--674--ath-miR156g_degradome.jpg
ath-miR156g	CGACAGAAGAGAGTGAGCAC	LOC_Os07g32170.1	LOC_Os07g32170	squamosa promoter binding protein-like 4	GO:0003700(sequence-specific DNA binding transcription factor activity);GO:0006139(nucleobase-containing compound metabolic process);GO:0009058(biosynthetic process);GO:0005634(nucleus);GO:0003677(DNA binding);GO:0009791(post-embryonic development)	SPL4	3	852-871	0	31.779	862			1	0.5		4	NA		0.669219	.\4_T_Plot\phyB\LOC_Os07g32170.1--862--ath-miR156g_degradome.jpg
ath-miR156g	CGACAGAAGAGAGTGAGCAC	LOC_Os01g46860.1	LOC_Os01g46860	phosphate transporter 1;5	GO:0005215(transporter activity);GO:0009987(cellular process);GO:0006810(transport);GO:0016020(membrane);GO:0022857(transmembrane transporter activity);GO:0055085(transmembrane transport);GO:0016021(integral to membrane)	PHT1;5,PHT5	4	1240-1258	37.6517	21.186	1250	1	0.333333	1	0.333333	4	4	.\4_T_Plot\WT\LOC_Os01g46860.1--1250--ath-miR156g_degradome.jpg	0.957099	0.950787	.\4_T_Plot\phyB\LOC_Os01g46860.1--1250--ath-miR156g_degradome.jpg
ath-miR160a_R+1	TGCCTGGCTCCCTGTATGCCAT	LOC_Os06g47150.3	LOC_Os06g47150	auxin response factor 16	GO:0009987(cellular process);GO:0009058(biosynthetic process);GO:0007275(multicellular organismal development);GO:0040007(growth);GO:0003723(RNA binding);GO:0008150(biological_process);GO:0007165(signal transduction);GO:0009719(response to endogenous stimulus);GO:0005634(nucleus);GO:0009908(flower development);GO:0003700(sequence-specific DNA binding transcription factor activity);GO:0000003(repr…	ARF16	2	1810-1831	49785	95220.4	1822	1763	440.75	5993	1498.17	0	0	.\4_T_Plot\WT\LOC_Os06g47150.3--1822--ath-miR160a_R+1_degradome.jpg	0.0203826	0.0263887	.\4_T_Plot\phyB\LOC_Os06g47150.3--1822--ath-miR160a_R+1_degradome.jpg
ath-miR160a_R+1	TGCCTGGCTCCCTGTATGCCAT	LOC_Os06g47150.1	LOC_Os06g47150	auxin response factor 16	GO:0006139(nucleobase-containing compound metabolic process);GO:0000003(reproduction);GO:0009719(response to endogenous stimulus);GO:0007165(signal transduction);GO:0009058(biosynthetic process);GO:0007275(multicellular organismal development);GO:0003700(sequence-specific DNA binding transcription factor activity);GO:0009908(flower development);GO:0005634(nucleus);GO:0008150(biological_process);G…	ARF16	2	2041-2062	49785	95220.4	2053	1763	440.75	5993	1498.17	0	0	.\4_T_Plot\WT\LOC_Os06g47150.1--2053--ath-miR160a_R+1_degradome.jpg	0.0203826	0.0263887	.\4_T_Plot\phyB\LOC_Os06g47150.1--2053--ath-miR160a_R+1_degradome.jpg
ath-miR160a_R+1	TGCCTGGCTCCCTGTATGCCAT	LOC_Os06g47150.2	LOC_Os06g47150	auxin response factor 16	GO:0008150(biological_process);GO:0007165(signal transduction);GO:0009719(response to endogenous stimulus);GO:0005634(nucleus);GO:0009908(flower development);GO:0003700(sequence-specific DNA binding transcription factor activity);GO:0007275(multicellular organismal development);GO:0006139(nucleobase-containing compound metabolic process);GO:0009058(biosynthetic process);GO:0000003(reproduction);G…	ARF16	2	1843-1864	49785	95220.4	1855	1763	440.75	5993	1498.17	0	0	.\4_T_Plot\WT\LOC_Os06g47150.2--1855--ath-miR160a_R+1_degradome.jpg	0.0203826	0.0263887	.\4_T_Plot\phyB\LOC_Os06g47150.2--1855--ath-miR160a_R+1_degradome.jpg
ath-miR160a_R+1	TGCCTGGCTCCCTGTATGCCAT	LOC_Os10g33940.1	LOC_Os10g33940	auxin response factor 16	GO:0009719(response to endogenous stimulus);GO:0003723(RNA binding);GO:0007275(multicellular organismal development);GO:0009987(cellular process);GO:0005634(nucleus);GO:0003700(sequence-specific DNA binding transcription factor activity);GO:0009058(biosynthetic process);GO:0006139(nucleobase-containing compound metabolic process);GO:0006355(regulation of transcription, DNA-dependent);GO:0003677(D…	ARF16	2	1634-1655	49813.2	61651.2	1646	441	441	970	970	0	0	.\4_T_Plot\WT\LOC_Os10g33940.1--1646--ath-miR160a_R+1_degradome.jpg	0.0203826	0.0263887	.\4_T_Plot\phyB\LOC_Os10g33940.1--1646--ath-miR160a_R+1_degradome.jpg
ath-miR160a_R+1	TGCCTGGCTCCCTGTATGCCAT	LOC_Os06g47150.4	LOC_Os06g47150	auxin response factor 16	GO:0009719(response to endogenous stimulus);GO:0005634(nucleus);GO:0009908(flower development);GO:0003700(sequence-specific DNA binding transcription factor activity);GO:0007275(multicellular organismal development);GO:0000003(reproduction);GO:0006139(nucleobase-containing compound metabolic process);GO:0009058(biosynthetic process);GO:0007165(signal transduction);GO:0019748(secondary metabolic p…	ARF16	2	1843-1864	49785	95220.4	1855	1763	440.75	5993	1498.17	0	0	.\4_T_Plot\WT\LOC_Os06g47150.4--1855--ath-miR160a_R+1_degradome.jpg	0.0203826	0.0263887	.\4_T_Plot\phyB\LOC_Os06g47150.4--1855--ath-miR160a_R+1_degradome.jpg
ath-miR160a_R+1	TGCCTGGCTCCCTGTATGCCAT	LOC_Os04g43910.1	LOC_Os04g43910	auxin response factor 16	GO:0007275(multicellular organismal development);GO:0003700(sequence-specific DNA binding transcription factor activity);GO:0009908(flower development);GO:0005634(nucleus);GO:0009719(response to endogenous stimulus);GO:0019748(secondary metabolic process);GO:0009058(biosynthetic process);GO:0009987(cellular process);GO:0007165(signal transduction);GO:0006139(nucleobase-containing compound metabol…	ARF16	2	1343-1364	2485.01	1334.72	1355	22	22	21	21	0	0	.\4_T_Plot\WT\LOC_Os04g43910.1--1355--ath-miR160a_R+1_degradome.jpg	0.0203826	0.0263887	.\4_T_Plot\phyB\LOC_Os04g43910.1--1355--ath-miR160a_R+1_degradome.jpg
ath-miR160a_R+1	TGCCTGGCTCCCTGTATGCCAT	LOC_Os02g41800.1	LOC_Os02g41800	auxin response factor 16	GO:0009987(cellular process);GO:0003723(RNA binding);GO:0009058(biosynthetic process);GO:0009719(response to endogenous stimulus);GO:0006139(nucleobase-containing compound metabolic process);GO:0005634(nucleus);GO:0007275(multicellular organismal development);GO:0003700(sequence-specific DNA binding transcription factor activity);GO:0006355(regulation of transcription, DNA-dependent);GO:0003677(D…	ARF16	2	1483-1504	5704.23	6207.5	1495	101	50.5	196	97.6667	0	0	.\4_T_Plot\WT\LOC_Os02g41800.1--1495--ath-miR160a_R+1_degradome.jpg	0.0203826	0.0263887	.\4_T_Plot\phyB\LOC_Os02g41800.1--1495--ath-miR160a_R+1_degradome.jpg
ath-miR160a_R+1	TGCCTGGCTCCCTGTATGCCAT	LOC_Os02g41800.2	LOC_Os02g41800	auxin response factor 16	GO:0003700(sequence-specific DNA binding transcription factor activity);GO:0009987(cellular process);GO:0005634(nucleus);GO:0009719(response to endogenous stimulus);GO:0007275(multicellular organismal development);GO:0009058(biosynthetic process);GO:0006139(nucleobase-containing compound metabolic process);GO:0003723(RNA binding);GO:0003677(DNA binding);GO:0006355(regulation of transcription, DNA…	ARF16	2	1483-1504	5704.23	6207.5	1495	101	50.5	196	97.6667	0	0	.\4_T_Plot\WT\LOC_Os02g41800.2--1495--ath-miR160a_R+1_degradome.jpg	0.0203826	0.0263887	.\4_T_Plot\phyB\LOC_Os02g41800.2--1495--ath-miR160a_R+1_degradome.jpg
ath-miR165a_R+1	TCGGACCAGGCTTCATCCCCCT	LOC_Os02g49670.1	LOC_Os02g49670	-	-		2.5	2814-2835	112.955	0	2826	1	1			4		.\4_T_Plot\WT\LOC_Os02g49670.1--2826--ath-miR165a_R+1_degradome.jpg	0.274804		NA
ath-miR165a_R+1	TCGGACCAGGCTTCATCCCCCT	LOC_Os10g33960.4	LOC_Os10g33960	Homeobox-leucine zipper family protein / lipid-binding START domain-containing protein	GO:0007275(multicellular organismal development);GO:0003677(DNA binding);GO:0005634(nucleus);GO:0030154(cell differentiation);GO:0009058(biosynthetic process);GO:0006139(nucleobase-containing compound metabolic process);GO:0009653(anatomical structure morphogenesis);GO:0008289(lipid binding);GO:0003700(sequence-specific DNA binding transcription factor activity);GO:0043565(sequence-specific DNA b…	IFL,IFL1,REV	3.5	923-944	1910.82	2176.86	935	101	16.9167	205	34.25	0	0	.\4_T_Plot\WT\LOC_Os10g33960.4--935--ath-miR165a_R+1_degradome.jpg	0.0111698	0.0144813	.\4_T_Plot\phyB\LOC_Os10g33960.4--935--ath-miR165a_R+1_degradome.jpg
ath-miR165a_R+1	TCGGACCAGGCTTCATCCCCCT	LOC_Os10g33960.2	LOC_Os10g33960	Homeobox-leucine zipper family protein / lipid-binding START domain-containing protein	GO:0007275(multicellular organismal development);GO:0030154(cell differentiation);GO:0009058(biosynthetic process);GO:0006139(nucleobase-containing compound metabolic process);GO:0009653(anatomical structure morphogenesis);GO:0008289(lipid binding);GO:0003700(sequence-specific DNA binding transcription factor activity);GO:0003677(DNA binding);GO:0005634(nucleus);GO:0043565(sequence-specific DNA b…	IFL,IFL1,REV	3.5	695-716	1910.82	2176.86	707	101	16.9167	205	34.25	0	0	.\4_T_Plot\WT\LOC_Os10g33960.2--707--ath-miR165a_R+1_degradome.jpg	0.0111698	0.0144813	.\4_T_Plot\phyB\LOC_Os10g33960.2--707--ath-miR165a_R+1_degradome.jpg
ath-miR165a_R+1	TCGGACCAGGCTTCATCCCCCT	LOC_Os10g33960.1	LOC_Os10g33960	Homeobox-leucine zipper family protein / lipid-binding START domain-containing protein	GO:0007275(multicellular organismal development);GO:0003700(sequence-specific DNA binding transcription factor activity);GO:0008289(lipid binding);GO:0009653(anatomical structure morphogenesis);GO:0006139(nucleobase-containing compound metabolic process);GO:0009058(biosynthetic process);GO:0030154(cell differentiation);GO:0005634(nucleus);GO:0003677(DNA binding);GO:0043565(sequence-specific DNA b…	IFL,IFL1,REV	3.5	923-944	1910.82	2176.86	935	101	16.9167	205	34.25	0	0	.\4_T_Plot\WT\LOC_Os10g33960.1--935--ath-miR165a_R+1_degradome.jpg	0.0111698	0.0144813	.\4_T_Plot\phyB\LOC_Os10g33960.1--935--ath-miR165a_R+1_degradome.jpg
ath-miR165a_R+1	TCGGACCAGGCTTCATCCCCCT	LOC_Os10g33960.3	LOC_Os10g33960	Homeobox-leucine zipper family protein / lipid-binding START domain-containing protein	GO:0007275(multicellular organismal development);GO:0003700(sequence-specific DNA binding transcription factor activity);GO:0008289(lipid binding);GO:0009653(anatomical structure morphogenesis);GO:0006139(nucleobase-containing compound metabolic process);GO:0009058(biosynthetic process);GO:0030154(cell differentiation);GO:0005634(nucleus);GO:0003677(DNA binding);GO:0043565(sequence-specific DNA b…	IFL,IFL1,REV	3.5	923-944	1910.82	2176.86	935	101	16.9167	205	34.25	0	0	.\4_T_Plot\WT\LOC_Os10g33960.3--935--ath-miR165a_R+1_degradome.jpg	0.0111698	0.0144813	.\4_T_Plot\phyB\LOC_Os10g33960.3--935--ath-miR165a_R+1_degradome.jpg
ath-miR165a_R+1	TCGGACCAGGCTTCATCCCCCT	LOC_Os03g01890.1	LOC_Os03g01890	Homeobox-leucine zipper family protein / lipid-binding START domain-containing protein	GO:0003700(sequence-specific DNA binding transcription factor activity);GO:0007275(multicellular organismal development);GO:0009653(anatomical structure morphogenesis);GO:0030154(cell differentiation);GO:0006139(nucleobase-containing compound metabolic process);GO:0008289(lipid binding);GO:0009058(biosynthetic process);GO:0003677(DNA binding);GO:0005634(nucleus);GO:0043565(sequence-specific DNA b…	IFL,IFL1,REV	3.5	1088-1109	1882.58	2160.97	1100	100	16.6667	204	34	0	0	.\4_T_Plot\WT\LOC_Os03g01890.1--1100--ath-miR165a_R+1_degradome.jpg	0.0111698	0.0144813	.\4_T_Plot\phyB\LOC_Os03g01890.1--1100--ath-miR165a_R+1_degradome.jpg
ath-miR165a_R+1	TCGGACCAGGCTTCATCCCCCT	LOC_Os03g01890.2	LOC_Os03g01890	Homeobox-leucine zipper family protein / lipid-binding START domain-containing protein	GO:0006139(nucleobase-containing compound metabolic process);GO:0003700(sequence-specific DNA binding transcription factor activity);GO:0007275(multicellular organismal development);GO:0009058(biosynthetic process);GO:0009653(anatomical structure morphogenesis);GO:0030154(cell differentiation);GO:0003677(DNA binding);GO:0008289(lipid binding);GO:0005634(nucleus);GO:0043565(sequence-specific DNA b…	IFL,IFL1,REV	3.5	1088-1109	1882.58	2160.97	1100	100	16.6667	204	34	0	0	.\4_T_Plot\WT\LOC_Os03g01890.2--1100--ath-miR165a_R+1_degradome.jpg	0.0111698	0.0144813	.\4_T_Plot\phyB\LOC_Os03g01890.2--1100--ath-miR165a_R+1_degradome.jpg
ath-miR165a_R+1	TCGGACCAGGCTTCATCCCCCT	LOC_Os03g43930.1	LOC_Os03g43930	Homeobox-leucine zipper family protein / lipid-binding START domain-containing protein	GO:0003700(sequence-specific DNA binding transcription factor activity);GO:0007275(multicellular organismal development);GO:0009058(biosynthetic process);GO:0006139(nucleobase-containing compound metabolic process);GO:0005634(nucleus);GO:0003677(DNA binding);GO:0009653(anatomical structure morphogenesis);GO:0000003(reproduction);GO:0009791(post-embryonic development);GO:0009790(embryo development…	ATHB-14,ATHB14,PHB,PHB-1D	3	954-975	376.517	677.952	966	10	3.33333	32	10.6667	2	2	.\4_T_Plot\WT\LOC_Os03g43930.1--966--ath-miR165a_R+1_degradome.jpg	0.402801	0.573539	.\4_T_Plot\phyB\LOC_Os03g43930.1--966--ath-miR165a_R+1_degradome.jpg
ath-miR165a_R+1	TCGGACCAGGCTTCATCCCCCT	LOC_Os12g41860.1	LOC_Os12g41860	Homeobox-leucine zipper family protein / lipid-binding START domain-containing protein	GO:0009908(flower development);GO:0009790(embryo development);GO:0009791(post-embryonic development);GO:0009058(biosynthetic process);GO:0006139(nucleobase-containing compound metabolic process);GO:0007275(multicellular organismal development);GO:0000003(reproduction);GO:0009653(anatomical structure morphogenesis);GO:0003677(DNA binding);GO:0005634(nucleus);GO:0003700(sequence-specific DNA bindin…	ATHB-14,ATHB14,PHB,PHB-1D	3	876-897	376.517	677.952	888	10	3.33333	32	10.6667	0	0	.\4_T_Plot\WT\LOC_Os12g41860.1--888--ath-miR165a_R+1_degradome.jpg	0.00629844	0.00817172	.\4_T_Plot\phyB\LOC_Os12g41860.1--888--ath-miR165a_R+1_degradome.jpg
ath-miR165a_R+1	TCGGACCAGGCTTCATCCCCCT	LOC_Os03g43930.2	LOC_Os03g43930	Homeobox-leucine zipper family protein / lipid-binding START domain-containing protein	GO:0000003(reproduction);GO:0009653(anatomical structure morphogenesis);GO:0009791(post-embryonic development);GO:0009790(embryo development);GO:0009058(biosynthetic process);GO:0007275(multicellular organismal development);GO:0005634(nucleus);GO:0006139(nucleobase-containing compound metabolic process);GO:0009908(flower development);GO:0003700(sequence-specific DNA binding transcription factor a…	ATHB-14,ATHB14,PHB,PHB-1D	3	954-975	376.517	677.952	966	10	3.33333	32	10.6667	2	2	.\4_T_Plot\WT\LOC_Os03g43930.2--966--ath-miR165a_R+1_degradome.jpg	0.402801	0.573539	.\4_T_Plot\phyB\LOC_Os03g43930.2--966--ath-miR165a_R+1_degradome.jpg
ath-miR166a_1ss1TC	CCGGACCAGGCTTCATTCCCC	LOC_Os02g49670.1	LOC_Os02g49670	-	-		2	2816-2835	112.955	0	2826	1	1			4		.\4_T_Plot\WT\LOC_Os02g49670.1--2826--ath-miR166a_1ss1TC_degradome.jpg	0.297735		NA
ath-miR166a_1ss1TC	CCGGACCAGGCTTCATTCCCC	LOC_Os10g33960.3	LOC_Os10g33960	Homeobox-leucine zipper family protein / lipid-binding START domain-containing protein	GO:0007275(multicellular organismal development);GO:0003700(sequence-specific DNA binding transcription factor activity);GO:0008289(lipid binding);GO:0009653(anatomical structure morphogenesis);GO:0006139(nucleobase-containing compound metabolic process);GO:0009058(biosynthetic process);GO:0030154(cell differentiation);GO:0005634(nucleus);GO:0003677(DNA binding);GO:0043565(sequence-specific DNA b…	IFL,IFL1,REV	2.5	924-944	1910.82	2176.86	935	101	16.9167	205	34.25	0	0	.\4_T_Plot\WT\LOC_Os10g33960.3--935--ath-miR166a_1ss1TC_degradome.jpg	0.020841	0.0269803	.\4_T_Plot\phyB\LOC_Os10g33960.3--935--ath-miR166a_1ss1TC_degradome.jpg
ath-miR166a_1ss1TC	CCGGACCAGGCTTCATTCCCC	LOC_Os10g33960.2	LOC_Os10g33960	Homeobox-leucine zipper family protein / lipid-binding START domain-containing protein	GO:0007275(multicellular organismal development);GO:0030154(cell differentiation);GO:0009058(biosynthetic process);GO:0006139(nucleobase-containing compound metabolic process);GO:0009653(anatomical structure morphogenesis);GO:0008289(lipid binding);GO:0003700(sequence-specific DNA binding transcription factor activity);GO:0003677(DNA binding);GO:0005634(nucleus);GO:0043565(sequence-specific DNA b…	IFL,IFL1,REV	2.5	696-716	1910.82	2176.86	707	101	16.9167	205	34.25	0	0	.\4_T_Plot\WT\LOC_Os10g33960.2--707--ath-miR166a_1ss1TC_degradome.jpg	0.020841	0.0269803	.\4_T_Plot\phyB\LOC_Os10g33960.2--707--ath-miR166a_1ss1TC_degradome.jpg
ath-miR166a_1ss1TC	CCGGACCAGGCTTCATTCCCC	LOC_Os10g33960.1	LOC_Os10g33960	Homeobox-leucine zipper family protein / lipid-binding START domain-containing protein	GO:0007275(multicellular organismal development);GO:0003700(sequence-specific DNA binding transcription factor activity);GO:0008289(lipid binding);GO:0009653(anatomical structure morphogenesis);GO:0006139(nucleobase-containing compound metabolic process);GO:0009058(biosynthetic process);GO:0030154(cell differentiation);GO:0005634(nucleus);GO:0003677(DNA binding);GO:0043565(sequence-specific DNA b…	IFL,IFL1,REV	2.5	924-944	1910.82	2176.86	935	101	16.9167	205	34.25	0	0	.\4_T_Plot\WT\LOC_Os10g33960.1--935--ath-miR166a_1ss1TC_degradome.jpg	0.020841	0.0269803	.\4_T_Plot\phyB\LOC_Os10g33960.1--935--ath-miR166a_1ss1TC_degradome.jpg
ath-miR166a_1ss1TC	CCGGACCAGGCTTCATTCCCC	LOC_Os10g33960.4	LOC_Os10g33960	Homeobox-leucine zipper family protein / lipid-binding START domain-containing protein	GO:0007275(multicellular organismal development);GO:0003677(DNA binding);GO:0005634(nucleus);GO:0030154(cell differentiation);GO:0009058(biosynthetic process);GO:0006139(nucleobase-containing compound metabolic process);GO:0009653(anatomical structure morphogenesis);GO:0008289(lipid binding);GO:0003700(sequence-specific DNA binding transcription factor activity);GO:0043565(sequence-specific DNA b…	IFL,IFL1,REV	2.5	924-944	1910.82	2176.86	935	101	16.9167	205	34.25	0	0	.\4_T_Plot\WT\LOC_Os10g33960.4--935--ath-miR166a_1ss1TC_degradome.jpg	0.020841	0.0269803	.\4_T_Plot\phyB\LOC_Os10g33960.4--935--ath-miR166a_1ss1TC_degradome.jpg
ath-miR166a_1ss1TC	CCGGACCAGGCTTCATTCCCC	LOC_Os03g01890.1	LOC_Os03g01890	Homeobox-leucine zipper family protein / lipid-binding START domain-containing protein	GO:0003700(sequence-specific DNA binding transcription factor activity);GO:0007275(multicellular organismal development);GO:0009653(anatomical structure morphogenesis);GO:0030154(cell differentiation);GO:0006139(nucleobase-containing compound metabolic process);GO:0008289(lipid binding);GO:0009058(biosynthetic process);GO:0003677(DNA binding);GO:0005634(nucleus);GO:0043565(sequence-specific DNA b…	IFL,IFL1,REV	2.5	1089-1109	1882.58	2160.97	1100	100	16.6667	204	34	0	0	.\4_T_Plot\WT\LOC_Os03g01890.1--1100--ath-miR166a_1ss1TC_degradome.jpg	0.020841	0.0269803	.\4_T_Plot\phyB\LOC_Os03g01890.1--1100--ath-miR166a_1ss1TC_degradome.jpg
ath-miR166a_1ss1TC	CCGGACCAGGCTTCATTCCCC	LOC_Os03g01890.2	LOC_Os03g01890	Homeobox-leucine zipper family protein / lipid-binding START domain-containing protein	GO:0006139(nucleobase-containing compound metabolic process);GO:0003700(sequence-specific DNA binding transcription factor activity);GO:0007275(multicellular organismal development);GO:0009058(biosynthetic process);GO:0009653(anatomical structure morphogenesis);GO:0030154(cell differentiation);GO:0003677(DNA binding);GO:0008289(lipid binding);GO:0005634(nucleus);GO:0043565(sequence-specific DNA b…	IFL,IFL1,REV	2.5	1089-1109	1882.58	2160.97	1100	100	16.6667	204	34	0	0	.\4_T_Plot\WT\LOC_Os03g01890.2--1100--ath-miR166a_1ss1TC_degradome.jpg	0.020841	0.0269803	.\4_T_Plot\phyB\LOC_Os03g01890.2--1100--ath-miR166a_1ss1TC_degradome.jpg
ath-miR166a_1ss1TC	CCGGACCAGGCTTCATTCCCC	LOC_Os03g43930.2	LOC_Os03g43930	Homeobox-leucine zipper family protein / lipid-binding START domain-containing protein	GO:0000003(reproduction);GO:0009653(anatomical structure morphogenesis);GO:0009791(post-embryonic development);GO:0009790(embryo development);GO:0009058(biosynthetic process);GO:0007275(multicellular organismal development);GO:0005634(nucleus);GO:0006139(nucleobase-containing compound metabolic process);GO:0009908(flower development);GO:0003700(sequence-specific DNA binding transcription factor a…	ATHB-14,ATHB14,PHB,PHB-1D	2.5	955-975	376.517	677.952	966	10	3.33333	32	10.6667	2	2	.\4_T_Plot\WT\LOC_Os03g43930.2--966--ath-miR166a_1ss1TC_degradome.jpg	0.820638	0.94162	.\4_T_Plot\phyB\LOC_Os03g43930.2--966--ath-miR166a_1ss1TC_degradome.jpg
ath-miR166a_1ss1TC	CCGGACCAGGCTTCATTCCCC	LOC_Os12g41860.1	LOC_Os12g41860	Homeobox-leucine zipper family protein / lipid-binding START domain-containing protein	GO:0009908(flower development);GO:0009790(embryo development);GO:0009791(post-embryonic development);GO:0009058(biosynthetic process);GO:0006139(nucleobase-containing compound metabolic process);GO:0007275(multicellular organismal development);GO:0000003(reproduction);GO:0009653(anatomical structure morphogenesis);GO:0003677(DNA binding);GO:0005634(nucleus);GO:0003700(sequence-specific DNA bindin…	ATHB-14,ATHB14,PHB,PHB-1D	2.5	877-897	376.517	677.952	888	10	3.33333	32	10.6667	0	0	.\4_T_Plot\WT\LOC_Os12g41860.1--888--ath-miR166a_1ss1TC_degradome.jpg	0.020841	0.0269803	.\4_T_Plot\phyB\LOC_Os12g41860.1--888--ath-miR166a_1ss1TC_degradome.jpg
ath-miR166a_1ss1TC	CCGGACCAGGCTTCATTCCCC	LOC_Os03g43930.1	LOC_Os03g43930	Homeobox-leucine zipper family protein / lipid-binding START domain-containing protein	GO:0003700(sequence-specific DNA binding transcription factor activity);GO:0007275(multicellular organismal development);GO:0009058(biosynthetic process);GO:0006139(nucleobase-containing compound metabolic process);GO:0005634(nucleus);GO:0003677(DNA binding);GO:0009653(anatomical structure morphogenesis);GO:0000003(reproduction);GO:0009791(post-embryonic development);GO:0009790(embryo development…	ATHB-14,ATHB14,PHB,PHB-1D	2.5	955-975	376.517	677.952	966	10	3.33333	32	10.6667	2	2	.\4_T_Plot\WT\LOC_Os03g43930.1--966--ath-miR166a_1ss1TC_degradome.jpg	0.820638	0.94162	.\4_T_Plot\phyB\LOC_Os03g43930.1--966--ath-miR166a_1ss1TC_degradome.jpg
ath-MIR169g-p3_1ss4CT	TTGTATGGAAGAATAGAGA	LOC_Os01g74450.1	LOC_Os01g74450	tonoplast intrinsic protein 1;3	GO:0006810(transport);GO:0009987(cellular process);GO:0005215(transporter activity);GO:0016020(membrane)	ATTIP1.3,GAMMA-TIP3,TIP1;3	4	976-994	112.955	0	985	1	1			4		.\4_T_Plot\WT\LOC_Os01g74450.1--985--ath-MIR169g-p3_1ss4CT_degradome.jpg	0.997114		NA
ath-MIR169g-p3_1ss4CT	TTGTATGGAAGAATAGAGA	LOC_Os01g27720.1	LOC_Os01g27720	RING/U-box superfamily protein	GO:0005488(binding);GO:0009058(biosynthetic process);GO:0006464(cellular protein modification process);GO:0005886(plasma membrane)		4	876-895	0	63.558	886			1	1		4	NA		0.996276	.\4_T_Plot\phyB\LOC_Os01g27720.1--886--ath-MIR169g-p3_1ss4CT_degradome.jpg
ath-MIR169g-p3_1ss4CT	TTGTATGGAAGAATAGAGA	LOC_Os01g18800.1	LOC_Os01g18800	CBL-interacting protein kinase 1	GO:0009628(response to abiotic stimulus);GO:0008152(metabolic process);GO:0009987(cellular process);GO:0005515(protein binding);GO:0006950(response to stress);GO:0016301(kinase activity);GO:0005886(plasma membrane);GO:0009719(response to endogenous stimulus);GO:0004672(protein kinase activity);GO:0005524(ATP binding);GO:0006468(protein phosphorylation);GO:0007165(signal transduction)	CIPK1,SnRK3.16	3.5	1794-1811	28.2388	0	1803	1	0.25			4		.\4_T_Plot\WT\LOC_Os01g18800.1--1803--ath-MIR169g-p3_1ss4CT_degradome.jpg	0.978842		NA
ath-MIR169g-p3_1ss4CT	TTGTATGGAAGAATAGAGA	LOC_Os01g18800.3	LOC_Os01g18800	CBL-interacting protein kinase 1	GO:0005886(plasma membrane);GO:0009628(response to abiotic stimulus);GO:0006950(response to stress);GO:0016301(kinase activity);GO:0005515(protein binding);GO:0009987(cellular process);GO:0008152(metabolic process);GO:0009719(response to endogenous stimulus);GO:0004672(protein kinase activity);GO:0005524(ATP binding);GO:0006468(protein phosphorylation);GO:0007165(signal transduction)	CIPK1,SnRK3.16	3.5	2268-2285	28.2388	0	2277	1	0.25			4		.\4_T_Plot\WT\LOC_Os01g18800.3--2277--ath-MIR169g-p3_1ss4CT_degradome.jpg	0.978842		NA
ath-MIR169g-p3_1ss4CT	TTGTATGGAAGAATAGAGA	LOC_Os01g18800.4	LOC_Os01g18800	CBL-interacting protein kinase 17	GO:0008152(metabolic process);GO:0016301(kinase activity);GO:0006950(response to stress);GO:0009987(cellular process);GO:0005515(protein binding);GO:0009628(response to abiotic stimulus);GO:0009719(response to endogenous stimulus);GO:0005886(plasma membrane);GO:0004672(protein kinase activity);GO:0005524(ATP binding);GO:0006468(protein phosphorylation);GO:0007165(signal transduction)	CIPK17,SnRK3.21	3.5	1870-1887	28.2388	0	1879	1	0.25			4		.\4_T_Plot\WT\LOC_Os01g18800.4--1879--ath-MIR169g-p3_1ss4CT_degradome.jpg	0.978842		NA
ath-MIR169g-p3_1ss4CT	TTGTATGGAAGAATAGAGA	LOC_Os01g18800.2	LOC_Os01g18800	CBL-interacting protein kinase 1	GO:0009719(response to endogenous stimulus);GO:0005886(plasma membrane);GO:0009628(response to abiotic stimulus);GO:0006950(response to stress);GO:0016301(kinase activity);GO:0005515(protein binding);GO:0009987(cellular process);GO:0008152(metabolic process);GO:0004672(protein kinase activity);GO:0005524(ATP binding);GO:0006468(protein phosphorylation);GO:0007165(signal transduction)	CIPK1,SnRK3.16	3.5	1920-1937	28.2388	0	1929	1	0.25			4		.\4_T_Plot\WT\LOC_Os01g18800.2--1929--ath-MIR169g-p3_1ss4CT_degradome.jpg	0.978842		NA
ath-miR169h_R+2	TAGCCAAGGATGACTTGCCTGAT	LOC_Os03g48970.3	LOC_Os03g48970	nuclear factor Y, subunit A1	GO:0006139(nucleobase-containing compound metabolic process);GO:0007275(multicellular organismal development);GO:0005654(nucleoplasm);GO:0009058(biosynthetic process);GO:0003700(sequence-specific DNA binding transcription factor activity);GO:0000003(reproduction);GO:0009791(post-embryonic development);GO:0009790(embryo development);GO:0006355(regulation of transcription, DNA-dependent);GO:0005634…	ATHAP2A,EMB2220,HAP2A,NF-YA1	4	1933-1955	6381.96	7801.74	1946	226	56.5	491	122.75	0	0	.\4_T_Plot\WT\LOC_Os03g48970.3--1946--ath-miR169h_R+2_degradome.jpg	0.00653096	0.00847309	.\4_T_Plot\phyB\LOC_Os03g48970.3--1946--ath-miR169h_R+2_degradome.jpg
ath-miR169h_R+2	TAGCCAAGGATGACTTGCCTGAT	LOC_Os03g48970.1	LOC_Os03g48970	nuclear factor Y, subunit A1	GO:0009790(embryo development);GO:0009791(post-embryonic development);GO:0000003(reproduction);GO:0003700(sequence-specific DNA binding transcription factor activity);GO:0006139(nucleobase-containing compound metabolic process);GO:0009058(biosynthetic process);GO:0005654(nucleoplasm);GO:0007275(multicellular organismal development);GO:0006355(regulation of transcription, DNA-dependent);GO:0005634…	ATHAP2A,EMB2220,HAP2A,NF-YA1	4	1234-1256	6381.96	7801.74	1247	226	56.5	491	122.75	0	0	.\4_T_Plot\WT\LOC_Os03g48970.1--1247--ath-miR169h_R+2_degradome.jpg	0.00653096	0.00847309	.\4_T_Plot\phyB\LOC_Os03g48970.1--1247--ath-miR169h_R+2_degradome.jpg
ath-miR169h_R+2	TAGCCAAGGATGACTTGCCTGAT	LOC_Os03g48970.2	LOC_Os03g48970	nuclear factor Y, subunit A1	GO:0007275(multicellular organismal development);GO:0005654(nucleoplasm);GO:0009058(biosynthetic process);GO:0006139(nucleobase-containing compound metabolic process);GO:0003700(sequence-specific DNA binding transcription factor activity);GO:0000003(reproduction);GO:0009791(post-embryonic development);GO:0009790(embryo development);GO:0006355(regulation of transcription, DNA-dependent);GO:0005634…	ATHAP2A,EMB2220,HAP2A,NF-YA1	4	1763-1785	6381.96	7801.74	1776	226	56.5	491	122.75	0	0	.\4_T_Plot\WT\LOC_Os03g48970.2--1776--ath-miR169h_R+2_degradome.jpg	0.00653096	0.00847309	.\4_T_Plot\phyB\LOC_Os03g48970.2--1776--ath-miR169h_R+2_degradome.jpg
ath-miR169h_R+2	TAGCCAAGGATGACTTGCCTGAT	LOC_Os03g48970.4	LOC_Os03g48970	nuclear factor Y, subunit A9	GO:0009058(biosynthetic process);GO:0009790(embryo development);GO:0009791(post-embryonic development);GO:0006139(nucleobase-containing compound metabolic process);GO:0007275(multicellular organismal development);GO:0000003(reproduction);GO:0005654(nucleoplasm);GO:0003700(sequence-specific DNA binding transcription factor activity);GO:0006355(regulation of transcription, DNA-dependent);GO:0005634…	NF-YA9	4	1226-1248	6381.96	7801.74	1239	226	56.5	491	122.75	0	0	.\4_T_Plot\WT\LOC_Os03g48970.4--1239--ath-miR169h_R+2_degradome.jpg	0.00653096	0.00847309	.\4_T_Plot\phyB\LOC_Os03g48970.4--1239--ath-miR169h_R+2_degradome.jpg
ath-miR169h_R+2	TAGCCAAGGATGACTTGCCTGAT	LOC_Os03g07880.1	LOC_Os03g07880	nuclear factor Y, subunit A6	GO:0009536(plastid);GO:0009058(biosynthetic process);GO:0005654(nucleoplasm);GO:0005634(nucleus);GO:0003700(sequence-specific DNA binding transcription factor activity);GO:0006139(nucleobase-containing compound metabolic process);GO:0006355(regulation of transcription, DNA-dependent)	NF-YA6	3.5	841-864	451.82	338.976	855	12	4	16	5.33333	0	0	.\4_T_Plot\WT\LOC_Os03g07880.1--855--ath-miR169h_R+2_degradome.jpg	0.00746046	0.00967766	.\4_T_Plot\phyB\LOC_Os03g07880.1--855--ath-miR169h_R+2_degradome.jpg
ath-miR169h_R+2	TAGCCAAGGATGACTTGCCTGAT	LOC_Os03g07880.3	LOC_Os03g07880	nuclear factor Y, subunit A3	GO:0005654(nucleoplasm);GO:0009058(biosynthetic process);GO:0006139(nucleobase-containing compound metabolic process);GO:0003700(sequence-specific DNA binding transcription factor activity);GO:0006355(regulation of transcription, DNA-dependent);GO:0005634(nucleus)	ATHAP2C,HAP2C,NF-YA3	3.5	753-776	451.82	338.976	767	12	4	16	5.33333	0	0	.\4_T_Plot\WT\LOC_Os03g07880.3--767--ath-miR169h_R+2_degradome.jpg	0.00746046	0.00967766	.\4_T_Plot\phyB\LOC_Os03g07880.3--767--ath-miR169h_R+2_degradome.jpg
ath-miR169h_R+2	TAGCCAAGGATGACTTGCCTGAT	LOC_Os03g07880.2	LOC_Os03g07880	nuclear factor Y, subunit A8	GO:0003700(sequence-specific DNA binding transcription factor activity);GO:0006139(nucleobase-containing compound metabolic process);GO:0009058(biosynthetic process);GO:0005654(nucleoplasm);GO:0006355(regulation of transcription, DNA-dependent);GO:0005634(nucleus)	NF-YA8	3.5	990-1013	451.82	338.976	1004	12	4	16	5.33333	0	0	.\4_T_Plot\WT\LOC_Os03g07880.2--1004--ath-miR169h_R+2_degradome.jpg	0.00746046	0.00967766	.\4_T_Plot\phyB\LOC_Os03g07880.2--1004--ath-miR169h_R+2_degradome.jpg
ath-miR319a_L+1R-2	ATTGGACTGAAGGGAGCTCC	LOC_Os03g12840.1	LOC_Os03g12840	Inositol 1,3,4-trisphosphate 5/6-kinase family protein	GO:0006950(response to stress);GO:0005488(binding);GO:0008152(metabolic process);GO:0009987(cellular process);GO:0005634(nucleus);GO:0000166(nucleotide binding);GO:0016301(kinase activity);GO:0003824(catalytic activity);GO:0005737(cytoplasm);GO:0000287(magnesium ion binding);GO:0005524(ATP binding);GO:0047325(inositol tetrakisphosphate 1-kinase activity);GO:0052725(inositol-1,3,4-trisphosphate 6-…		3.5	588-607	0	169.488	598			8	2.66667		2	NA		0.78021	.\4_T_Plot\phyB\LOC_Os03g12840.1--598--ath-miR319a_L+1R-2_degradome.jpg
ath-miR319a_L+1R-2	ATTGGACTGAAGGGAGCTCC	LOC_Os03g12840.2	LOC_Os03g12840	Inositol 1,3,4-trisphosphate 5/6-kinase family protein	GO:0003824(catalytic activity);GO:0005737(cytoplasm);GO:0016301(kinase activity);GO:0000166(nucleotide binding);GO:0008152(metabolic process);GO:0005634(nucleus);GO:0009987(cellular process);GO:0005488(binding);GO:0006950(response to stress);GO:0000287(magnesium ion binding);GO:0005524(ATP binding);GO:0047325(inositol tetrakisphosphate 1-kinase activity);GO:0052725(inositol-1,3,4-trisphosphate 6-…		3.5	588-607	0	169.488	598			8	2.66667		2	NA		0.78021	.\4_T_Plot\phyB\LOC_Os03g12840.2--598--ath-miR319a_L+1R-2_degradome.jpg
ath-miR319a_L+1R-2	ATTGGACTGAAGGGAGCTCC	LOC_Os03g12840.3	LOC_Os03g12840	Inositol 1,3,4-trisphosphate 5/6-kinase family protein	GO:0006950(response to stress);GO:0005488(binding);GO:0008152(metabolic process);GO:0009987(cellular process);GO:0005634(nucleus);GO:0000166(nucleotide binding);GO:0016301(kinase activity);GO:0003824(catalytic activity);GO:0005737(cytoplasm);GO:0000287(magnesium ion binding);GO:0005524(ATP binding);GO:0047325(inositol tetrakisphosphate 1-kinase activity);GO:0052725(inositol-1,3,4-trisphosphate 6-…		3.5	588-607	0	169.488	598			8	2.66667		2	NA		0.78021	.\4_T_Plot\phyB\LOC_Os03g12840.3--598--ath-miR319a_L+1R-2_degradome.jpg
ath-miR319a_L+1R-2	ATTGGACTGAAGGGAGCTCC	LOC_Os06g40330.1	LOC_Os06g40330	myb domain protein 65	GO:0007165(signal transduction);GO:0007275(multicellular organismal development);GO:0030154(cell differentiation);GO:0000003(reproduction);GO:0006139(nucleobase-containing compound metabolic process);GO:0040007(growth);GO:0003677(DNA binding);GO:0005634(nucleus);GO:0009058(biosynthetic process);GO:0008150(biological_process);GO:0008219(cell death);GO:0003700(sequence-specific DNA binding transcri…	ATMYB65,MYB65	3	1419-1438	0	63.558	1429			1	1		4	NA		0.917021	.\4_T_Plot\phyB\LOC_Os06g40330.1--1429--ath-miR319a_L+1R-2_degradome.jpg
ath-miR319a_L+1R-2	ATTGGACTGAAGGGAGCTCC	LOC_Os01g59660.4	LOC_Os01g59660	myb domain protein 65	GO:0007165(signal transduction);GO:0009719(response to endogenous stimulus);GO:0040007(growth);GO:0003677(DNA binding);GO:0005634(nucleus);GO:0009058(biosynthetic process);GO:0006139(nucleobase-containing compound metabolic process);GO:0000003(reproduction);GO:0030154(cell differentiation);GO:0007275(multicellular organismal development);GO:0008219(cell death);GO:0003700(sequence-specific DNA bin…	ATMYB65,MYB65	3	1181-1200	1327.22	1795.51	1191	47	11.75	113	28.25	0	0	.\4_T_Plot\WT\LOC_Os01g59660.4--1191--ath-miR319a_L+1R-2_degradome.jpg	0.0187766	0.0243154	.\4_T_Plot\phyB\LOC_Os01g59660.4--1191--ath-miR319a_L+1R-2_degradome.jpg
ath-miR319a_L+1R-2	ATTGGACTGAAGGGAGCTCC	LOC_Os01g59660.2	LOC_Os01g59660	myb domain protein 33	GO:0007165(signal transduction);GO:0007275(multicellular organismal development);GO:0009058(biosynthetic process);GO:0005634(nucleus);GO:0003677(DNA binding);GO:0040007(growth);GO:0009719(response to endogenous stimulus);GO:0006139(nucleobase-containing compound metabolic process);GO:0000003(reproduction);GO:0030154(cell differentiation);GO:0008219(cell death);GO:0003700(sequence-specific DNA bin…	ATMYB33,MYB33	3	1349-1368	1327.22	1795.51	1359	47	11.75	113	28.25	0	0	.\4_T_Plot\WT\LOC_Os01g59660.2--1359--ath-miR319a_L+1R-2_degradome.jpg	0.0187766	0.0243154	.\4_T_Plot\phyB\LOC_Os01g59660.2--1359--ath-miR319a_L+1R-2_degradome.jpg
ath-miR319a_L+1R-2	ATTGGACTGAAGGGAGCTCC	LOC_Os01g59660.3	LOC_Os01g59660	myb domain protein 33	GO:0006139(nucleobase-containing compound metabolic process);GO:0040007(growth);GO:0003677(DNA binding);GO:0005634(nucleus);GO:0009058(biosynthetic process);GO:0000003(reproduction);GO:0030154(cell differentiation);GO:0007275(multicellular organismal development);GO:0007165(signal transduction);GO:0009719(response to endogenous stimulus);GO:0003700(sequence-specific DNA binding transcription fact…	ATMYB33,MYB33	3	1259-1278	1327.22	1795.51	1269	47	11.75	113	28.25	0	0	.\4_T_Plot\WT\LOC_Os01g59660.3--1269--ath-miR319a_L+1R-2_degradome.jpg	0.0187766	0.0243154	.\4_T_Plot\phyB\LOC_Os01g59660.3--1269--ath-miR319a_L+1R-2_degradome.jpg
ath-miR319a_L+1R-2	ATTGGACTGAAGGGAGCTCC	LOC_Os01g59660.1	LOC_Os01g59660	myb domain protein 33	GO:0003700(sequence-specific DNA binding transcription factor activity);GO:0008219(cell death);GO:0009719(response to endogenous stimulus);GO:0007165(signal transduction);GO:0006139(nucleobase-containing compound metabolic process);GO:0009058(biosynthetic process);GO:0007275(multicellular organismal development);GO:0030154(cell differentiation);GO:0040007(growth);GO:0003677(DNA binding);GO:000563…	ATMYB33,MYB33	3	1261-1280	1327.22	1795.51	1271	47	11.75	113	28.25	0	0	.\4_T_Plot\WT\LOC_Os01g59660.1--1271--ath-miR319a_L+1R-2_degradome.jpg	0.0187766	0.0243154	.\4_T_Plot\phyB\LOC_Os01g59660.1--1271--ath-miR319a_L+1R-2_degradome.jpg
ath-miR396a_R+1	TTCCACAGCTTTCTTGAACTGT	LOC_Os06g02560.2	LOC_Os06g02560	growth-regulating factor 5	GO:0007275(multicellular organismal development);GO:0005634(nucleus);GO:0005515(protein binding);GO:0005524(ATP binding);GO:0016818(hydrolase activity, acting on acid anhydrides, in phosphorus-containing anhydrides);GO:0006355(regulation of transcription, DNA-dependent)	AtGRF5,GRF5	3	604-626	112.955	21.186	616	3	1	1	0.333333	1	4	.\4_T_Plot\WT\LOC_Os06g02560.2--616--ath-miR396a_R+1_degradome.jpg	0.0541263	0.979184	.\4_T_Plot\phyB\LOC_Os06g02560.2--616--ath-miR396a_R+1_degradome.jpg
ath-miR396a_R+1	TTCCACAGCTTTCTTGAACTGT	LOC_Os06g02560.1	LOC_Os06g02560	growth-regulating factor 5	GO:0007275(multicellular organismal development);GO:0005634(nucleus);GO:0005515(protein binding);GO:0005524(ATP binding);GO:0016818(hydrolase activity, acting on acid anhydrides, in phosphorus-containing anhydrides);GO:0006355(regulation of transcription, DNA-dependent)	AtGRF5,GRF5	3	604-626	112.955	21.186	616	3	1	1	0.333333	0	4	.\4_T_Plot\WT\LOC_Os06g02560.1--616--ath-miR396a_R+1_degradome.jpg	0.0290552	0.979184	.\4_T_Plot\phyB\LOC_Os06g02560.1--616--ath-miR396a_R+1_degradome.jpg
ath-miR396a_R+1	TTCCACAGCTTTCTTGAACTGT	LOC_Os06g02560.3	LOC_Os06g02560	growth-regulating factor 5	GO:0007275(multicellular organismal development);GO:0005634(nucleus);GO:0005515(protein binding);GO:0005524(ATP binding);GO:0016818(hydrolase activity, acting on acid anhydrides, in phosphorus-containing anhydrides);GO:0006355(regulation of transcription, DNA-dependent)	AtGRF5,GRF5	3	624-646	112.955	21.186	636	3	1	1	0.333333	0	4	.\4_T_Plot\WT\LOC_Os06g02560.3--636--ath-miR396a_R+1_degradome.jpg	0.0290552	0.979184	.\4_T_Plot\phyB\LOC_Os06g02560.3--636--ath-miR396a_R+1_degradome.jpg
ath-miR396a_R+1	TTCCACAGCTTTCTTGAACTGT	LOC_Os12g29980.2	LOC_Os12g29980	growth-regulating factor 2	GO:0007275(multicellular organismal development);GO:0005634(nucleus);GO:0005515(protein binding);GO:0005524(ATP binding);GO:0016818(hydrolase activity, acting on acid anhydrides, in phosphorus-containing anhydrides);GO:0006355(regulation of transcription, DNA-dependent)	AtGRF2,GRF2	3	731-753	0	63.558	743			2	1		0	NA		0.0375675	.\4_T_Plot\phyB\LOC_Os12g29980.2--743--ath-miR396a_R+1_degradome.jpg
ath-miR396a_R+1	TTCCACAGCTTTCTTGAACTGT	LOC_Os12g29980.1	LOC_Os12g29980	growth-regulating factor 2	GO:0005634(nucleus);GO:0007275(multicellular organismal development);GO:0005515(protein binding);GO:0005524(ATP binding);GO:0016818(hydrolase activity, acting on acid anhydrides, in phosphorus-containing anhydrides);GO:0006355(regulation of transcription, DNA-dependent)	AtGRF2,GRF2	3	773-795	0	63.558	785			2	1		0	NA		0.0375675	.\4_T_Plot\phyB\LOC_Os12g29980.1--785--ath-miR396a_R+1_degradome.jpg
ath-miR396a_R+1	TTCCACAGCTTTCTTGAACTGT	LOC_Os01g08560.1	LOC_Os01g08560	Heat shock protein 70 (Hsp 70) family protein	GO:0005886(plasma membrane);GO:0005829(cytosol);GO:0005618(cell wall);GO:0005575(cellular_component);GO:0000166(nucleotide binding);GO:0005634(nucleus);GO:0000902(cell morphogenesis);GO:0005524(ATP binding)		4	1994-2015	0	31.779	2006			1	0.5		4	NA		0.855723	.\4_T_Plot\phyB\LOC_Os01g08560.1--2006--ath-miR396a_R+1_degradome.jpg
ath-miR396a_R+1	TTCCACAGCTTTCTTGAACTGT	LOC_Os01g08560.2	LOC_Os01g08560	Heat shock protein 70 (Hsp 70) family protein	GO:0005634(nucleus);GO:0005575(cellular_component);GO:0005618(cell wall);GO:0005829(cytosol);GO:0005886(plasma membrane);GO:0000166(nucleotide binding);GO:0000902(cell morphogenesis);GO:0005524(ATP binding)		4	1990-2011	0	31.779	2002			1	0.5		4	NA		0.855723	.\4_T_Plot\phyB\LOC_Os01g08560.2--2002--ath-miR396a_R+1_degradome.jpg
ath-miR396a_R-1_1ss7AG	TTCCACGGCTTTCTTGAACT	LOC_Os06g02560.1	LOC_Os06g02560	growth-regulating factor 5	GO:0007275(multicellular organismal development);GO:0005634(nucleus);GO:0005515(protein binding);GO:0005524(ATP binding);GO:0016818(hydrolase activity, acting on acid anhydrides, in phosphorus-containing anhydrides);GO:0006355(regulation of transcription, DNA-dependent)	AtGRF5,GRF5	3	606-626	112.955	21.186	616	3	1	1	0.333333	0	4	.\4_T_Plot\WT\LOC_Os06g02560.1--616--ath-miR396a_R-1_1ss7AG_degradome.jpg	0.031098	0.984214	.\4_T_Plot\phyB\LOC_Os06g02560.1--616--ath-miR396a_R-1_1ss7AG_degradome.jpg
ath-miR396a_R-1_1ss7AG	TTCCACGGCTTTCTTGAACT	LOC_Os06g02560.2	LOC_Os06g02560	growth-regulating factor 5	GO:0007275(multicellular organismal development);GO:0005634(nucleus);GO:0005515(protein binding);GO:0005524(ATP binding);GO:0016818(hydrolase activity, acting on acid anhydrides, in phosphorus-containing anhydrides);GO:0006355(regulation of transcription, DNA-dependent)	AtGRF5,GRF5	3	606-626	112.955	21.186	616	3	1	1	0.333333	1	4	.\4_T_Plot\WT\LOC_Os06g02560.2--616--ath-miR396a_R-1_1ss7AG_degradome.jpg	0.0578784	0.984214	.\4_T_Plot\phyB\LOC_Os06g02560.2--616--ath-miR396a_R-1_1ss7AG_degradome.jpg
ath-miR396a_R-1_1ss7AG	TTCCACGGCTTTCTTGAACT	LOC_Os06g02560.3	LOC_Os06g02560	growth-regulating factor 5	GO:0007275(multicellular organismal development);GO:0005634(nucleus);GO:0005515(protein binding);GO:0005524(ATP binding);GO:0016818(hydrolase activity, acting on acid anhydrides, in phosphorus-containing anhydrides);GO:0006355(regulation of transcription, DNA-dependent)	AtGRF5,GRF5	3	626-646	112.955	21.186	636	3	1	1	0.333333	0	4	.\4_T_Plot\WT\LOC_Os06g02560.3--636--ath-miR396a_R-1_1ss7AG_degradome.jpg	0.031098	0.984214	.\4_T_Plot\phyB\LOC_Os06g02560.3--636--ath-miR396a_R-1_1ss7AG_degradome.jpg
ath-miR396a_R-1_1ss7AG	TTCCACGGCTTTCTTGAACT	LOC_Os12g29980.1	LOC_Os12g29980	growth-regulating factor 2	GO:0005634(nucleus);GO:0007275(multicellular organismal development);GO:0005515(protein binding);GO:0005524(ATP binding);GO:0016818(hydrolase activity, acting on acid anhydrides, in phosphorus-containing anhydrides);GO:0006355(regulation of transcription, DNA-dependent)	AtGRF2,GRF2	4	775-795	0	63.558	785			2	1		0	NA		0.0314057	.\4_T_Plot\phyB\LOC_Os12g29980.1--785--ath-miR396a_R-1_1ss7AG_degradome.jpg
ath-miR396a_R-1_1ss7AG	TTCCACGGCTTTCTTGAACT	LOC_Os12g29980.2	LOC_Os12g29980	growth-regulating factor 2	GO:0007275(multicellular organismal development);GO:0005634(nucleus);GO:0005515(protein binding);GO:0005524(ATP binding);GO:0016818(hydrolase activity, acting on acid anhydrides, in phosphorus-containing anhydrides);GO:0006355(regulation of transcription, DNA-dependent)	AtGRF2,GRF2	4	733-753	0	63.558	743			2	1		0	NA		0.0314057	.\4_T_Plot\phyB\LOC_Os12g29980.2--743--ath-miR396a_R-1_1ss7AG_degradome.jpg
ath-miR396a_R-1_1ss7AG	TTCCACGGCTTTCTTGAACT	LOC_Os08g39140.3	LOC_Os08g39140	HEAT SHOCK PROTEIN 81.4	GO:0009628(response to abiotic stimulus);GO:0007275(multicellular organismal development);GO:0008152(metabolic process);GO:0006139(nucleobase-containing compound metabolic process);GO:0009056(catabolic process);GO:0009791(post-embryonic development);GO:0006950(response to stress);GO:0005618(cell wall);GO:0009908(flower development);GO:0009607(response to biotic stimulus);GO:0005575(cellular_compo…	AtHsp90.4,Hsp81.4	3.5	2581-2600	112.955	317.79	2591	3	1	15	5	3	2	.\4_T_Plot\WT\LOC_Os08g39140.3--2591--ath-miR396a_R-1_1ss7AG_degradome.jpg	0.130349	0.867359	.\4_T_Plot\phyB\LOC_Os08g39140.3--2591--ath-miR396a_R-1_1ss7AG_degradome.jpg
ath-miR396a_R-1_1ss7AG	TTCCACGGCTTTCTTGAACT	LOC_Os08g39140.1	LOC_Os08g39140	HEAT SHOCK PROTEIN 81.4	GO:0006950(response to stress);GO:0009628(response to abiotic stimulus);GO:0000166(nucleotide binding);GO:0009987(cellular process);GO:0005515(protein binding);GO:0005829(cytosol);GO:0007275(multicellular organismal development);GO:0005739(mitochondrion);GO:0008152(metabolic process);GO:0006139(nucleobase-containing compound metabolic process);GO:0016787(hydrolase activity);GO:0019538(protein met…	AtHsp90.4,Hsp81.4	3.5	1519-1538	112.955	317.79	1529	3	1	15	5	3	2	.\4_T_Plot\WT\LOC_Os08g39140.1--1529--ath-miR396a_R-1_1ss7AG_degradome.jpg	0.130349	0.867359	.\4_T_Plot\phyB\LOC_Os08g39140.1--1529--ath-miR396a_R-1_1ss7AG_degradome.jpg
ath-miR396a_R-1_1ss7AG	TTCCACGGCTTTCTTGAACT	LOC_Os08g39140.2	LOC_Os08g39140	heat shock protein 81-2	GO:0009908(flower development);GO:0006139(nucleobase-containing compound metabolic process);GO:0009056(catabolic process);GO:0006950(response to stress);GO:0009791(post-embryonic development);GO:0009628(response to abiotic stimulus);GO:0009607(response to biotic stimulus);GO:0005618(cell wall);GO:0005515(protein binding);GO:0009987(cellular process);GO:0000166(nucleotide binding);GO:0005829(cytos…	AtHsp90.2,ERD8,HSP81-2,HSP90.2	3.5	1519-1538	112.955	317.79	1529	3	1	15	5	3	2	.\4_T_Plot\WT\LOC_Os08g39140.2--1529--ath-miR396a_R-1_1ss7AG_degradome.jpg	0.130349	0.867359	.\4_T_Plot\phyB\LOC_Os08g39140.2--1529--ath-miR396a_R-1_1ss7AG_degradome.jpg
ath-miR396a_R-1_1ss7AG	TTCCACGGCTTTCTTGAACT	LOC_Os01g08560.2	LOC_Os01g08560	Heat shock protein 70 (Hsp 70) family protein	GO:0005634(nucleus);GO:0005575(cellular_component);GO:0005618(cell wall);GO:0005829(cytosol);GO:0005886(plasma membrane);GO:0000166(nucleotide binding);GO:0000902(cell morphogenesis);GO:0005524(ATP binding)		4	1992-2011	0	31.779	2002			1	0.5		4	NA		0.960312	.\4_T_Plot\phyB\LOC_Os01g08560.2--2002--ath-miR396a_R-1_1ss7AG_degradome.jpg
ath-miR396a_R-1_1ss7AG	TTCCACGGCTTTCTTGAACT	LOC_Os01g08560.1	LOC_Os01g08560	Heat shock protein 70 (Hsp 70) family protein	GO:0005886(plasma membrane);GO:0005829(cytosol);GO:0005618(cell wall);GO:0005575(cellular_component);GO:0000166(nucleotide binding);GO:0005634(nucleus);GO:0000902(cell morphogenesis);GO:0005524(ATP binding)		4	1996-2015	0	31.779	2006			1	0.5		4	NA		0.960312	.\4_T_Plot\phyB\LOC_Os01g08560.1--2006--ath-miR396a_R-1_1ss7AG_degradome.jpg
bdi-miR156b-5p_L+1_1ss15TG	TTGACAGAAGAGAGGGAGCAC	LOC_Os06g45310.1	LOC_Os06g45310	squamosa promoter-like 11	GO:0003677(DNA binding);GO:0005634(nucleus);GO:0006139(nucleobase-containing compound metabolic process);GO:0009653(anatomical structure morphogenesis);GO:0009058(biosynthetic process);GO:0007275(multicellular organismal development);GO:0003700(sequence-specific DNA binding transcription factor activity)	SPL11	1	854-874	0	381.348	865			6	6		1	NA		0.0130875	.\4_T_Plot\phyB\LOC_Os06g45310.1--865--bdi-miR156b-5p_L+1_1ss15TG_degradome.jpg
bdi-miR156b-5p_L+1_1ss15TG	TTGACAGAAGAGAGGGAGCAC	LOC_Os01g69830.1	LOC_Os01g69830	Squamosa promoter-binding protein-like (SBP domain) transcription factor family protein	GO:0006139(nucleobase-containing compound metabolic process);GO:0005634(nucleus);GO:0003677(DNA binding);GO:0009908(flower development);GO:0009058(biosynthetic process);GO:0003700(sequence-specific DNA binding transcription factor activity)		1	1153-1173	0	190.674	1164			3	3		2	NA		0.708001	.\4_T_Plot\phyB\LOC_Os01g69830.1--1164--bdi-miR156b-5p_L+1_1ss15TG_degradome.jpg
bdi-miR156b-5p_L+1_1ss15TG	TTGACAGAAGAGAGGGAGCAC	LOC_Os02g04680.1	LOC_Os02g04680	squamosa promoter binding protein-like 2	GO:0006139(nucleobase-containing compound metabolic process);GO:0009058(biosynthetic process);GO:0007275(multicellular organismal development);GO:0005634(nucleus);GO:0003677(DNA binding);GO:0009908(flower development);GO:0003700(sequence-specific DNA binding transcription factor activity)	SPL2	1.5	1965-1985	677.73	572.022	1976	12	6	18	9	2	1	.\4_T_Plot\WT\LOC_Os02g04680.1--1976--bdi-miR156b-5p_L+1_1ss15TG_degradome.jpg	0.798868	0.0279758	.\4_T_Plot\phyB\LOC_Os02g04680.1--1976--bdi-miR156b-5p_L+1_1ss15TG_degradome.jpg
bdi-miR156b-5p_L+1_1ss15TG	TTGACAGAAGAGAGGGAGCAC	LOC_Os02g04680.2	LOC_Os02g04680	squamosa promoter binding protein-like 2	GO:0009908(flower development);GO:0003700(sequence-specific DNA binding transcription factor activity);GO:0006139(nucleobase-containing compound metabolic process);GO:0009058(biosynthetic process);GO:0007275(multicellular organismal development);GO:0005634(nucleus);GO:0003677(DNA binding)	SPL2	1.5	1962-1982	677.73	572.022	1973	12	6	18	9	2	1	.\4_T_Plot\WT\LOC_Os02g04680.2--1973--bdi-miR156b-5p_L+1_1ss15TG_degradome.jpg	0.798868	0.0279758	.\4_T_Plot\phyB\LOC_Os02g04680.2--1973--bdi-miR156b-5p_L+1_1ss15TG_degradome.jpg
bdi-miR156b-5p_L+1_1ss15TG	TTGACAGAAGAGAGGGAGCAC	LOC_Os06g49010.6	LOC_Os06g49010	squamosa promoter binding protein-like 2	GO:0006139(nucleobase-containing compound metabolic process);GO:0009058(biosynthetic process);GO:0007275(multicellular organismal development);GO:0005634(nucleus);GO:0003677(DNA binding);GO:0003700(sequence-specific DNA binding transcription factor activity);GO:0009908(flower development)	SPL2	0.5	1842-1862	37.6517	0	1853	2	0.333333			2		.\4_T_Plot\WT\LOC_Os06g49010.6--1853--bdi-miR156b-5p_L+1_1ss15TG_degradome.jpg	0.882155		NA
bdi-miR156b-5p_L+1_1ss15TG	TTGACAGAAGAGAGGGAGCAC	LOC_Os06g49010.3	LOC_Os06g49010	squamosa promoter binding protein-like 2	GO:0009908(flower development);GO:0003677(DNA binding);GO:0005634(nucleus);GO:0007275(multicellular organismal development);GO:0009058(biosynthetic process);GO:0006139(nucleobase-containing compound metabolic process);GO:0003700(sequence-specific DNA binding transcription factor activity)	SPL2	0.5	1439-1459	37.6517	0	1450	2	0.333333			2		.\4_T_Plot\WT\LOC_Os06g49010.3--1450--bdi-miR156b-5p_L+1_1ss15TG_degradome.jpg	0.882155		NA
bdi-miR156b-5p_L+1_1ss15TG	TTGACAGAAGAGAGGGAGCAC	LOC_Os06g49010.1	LOC_Os06g49010	squamosa promoter binding protein-like 2	GO:0005634(nucleus);GO:0003677(DNA binding);GO:0009908(flower development);GO:0003700(sequence-specific DNA binding transcription factor activity);GO:0006139(nucleobase-containing compound metabolic process);GO:0009058(biosynthetic process);GO:0007275(multicellular organismal development)	SPL2	0.5	1686-1706	37.6517	0	1697	2	0.333333			2		.\4_T_Plot\WT\LOC_Os06g49010.1--1697--bdi-miR156b-5p_L+1_1ss15TG_degradome.jpg	0.882155		NA
bdi-miR156b-5p_L+1_1ss15TG	TTGACAGAAGAGAGGGAGCAC	LOC_Os06g49010.2	LOC_Os06g49010	squamosa promoter binding protein-like 2	GO:0003700(sequence-specific DNA binding transcription factor activity);GO:0006139(nucleobase-containing compound metabolic process);GO:0009058(biosynthetic process);GO:0007275(multicellular organismal development);GO:0005634(nucleus);GO:0003677(DNA binding);GO:0009908(flower development)	SPL2	0.5	1494-1514	37.6517	0	1505	2	0.333333			2		.\4_T_Plot\WT\LOC_Os06g49010.2--1505--bdi-miR156b-5p_L+1_1ss15TG_degradome.jpg	0.882155		NA
bdi-miR156b-5p_L+1_1ss15TG	TTGACAGAAGAGAGGGAGCAC	LOC_Os06g49010.5	LOC_Os06g49010	squamosa promoter binding protein-like 2	GO:0003677(DNA binding);GO:0009908(flower development);GO:0006139(nucleobase-containing compound metabolic process);GO:0003700(sequence-specific DNA binding transcription factor activity);GO:0005634(nucleus);GO:0009058(biosynthetic process);GO:0007275(multicellular organismal development)	SPL2	0.5	2018-2038	37.6517	0	2029	2	0.333333			2		.\4_T_Plot\WT\LOC_Os06g49010.5--2029--bdi-miR156b-5p_L+1_1ss15TG_degradome.jpg	0.882155		NA
bdi-miR156b-5p_L+1_1ss15TG	TTGACAGAAGAGAGGGAGCAC	LOC_Os06g49010.4	LOC_Os06g49010	squamosa promoter binding protein-like 2	GO:0005634(nucleus);GO:0009908(flower development);GO:0003677(DNA binding);GO:0007275(multicellular organismal development);GO:0009058(biosynthetic process);GO:0006139(nucleobase-containing compound metabolic process);GO:0003700(sequence-specific DNA binding transcription factor activity)	SPL2	0.5	1638-1658	37.6517	0	1649	2	0.333333			2		.\4_T_Plot\WT\LOC_Os06g49010.4--1649--bdi-miR156b-5p_L+1_1ss15TG_degradome.jpg	0.882155		NA
bdi-miR156b-5p_L+1R+3	TTGACAGAAGAGAGTGAGCACCCA	LOC_Os06g45310.1	LOC_Os06g45310	squamosa promoter-like 11	GO:0003677(DNA binding);GO:0005634(nucleus);GO:0006139(nucleobase-containing compound metabolic process);GO:0009653(anatomical structure morphogenesis);GO:0009058(biosynthetic process);GO:0007275(multicellular organismal development);GO:0003700(sequence-specific DNA binding transcription factor activity)	SPL11	3.5	851-874	0	381.348	865			6	6		1	NA		0.00269869	.\4_T_Plot\phyB\LOC_Os06g45310.1--865--bdi-miR156b-5p_L+1R+3_degradome.jpg
bdi-miR156b-5p_L+1R+3	TTGACAGAAGAGAGTGAGCACCCA	LOC_Os02g04680.2	LOC_Os02g04680	squamosa promoter binding protein-like 2	GO:0009908(flower development);GO:0003700(sequence-specific DNA binding transcription factor activity);GO:0006139(nucleobase-containing compound metabolic process);GO:0009058(biosynthetic process);GO:0007275(multicellular organismal development);GO:0005634(nucleus);GO:0003677(DNA binding)	SPL2	4	1959-1982	677.73	572.022	1973	12	6	18	9	2	1	.\4_T_Plot\WT\LOC_Os02g04680.2--1973--bdi-miR156b-5p_L+1R+3_degradome.jpg	0.656715	0.0187386	.\4_T_Plot\phyB\LOC_Os02g04680.2--1973--bdi-miR156b-5p_L+1R+3_degradome.jpg
bdi-miR156b-5p_L+1R+3	TTGACAGAAGAGAGTGAGCACCCA	LOC_Os02g04680.1	LOC_Os02g04680	squamosa promoter binding protein-like 2	GO:0006139(nucleobase-containing compound metabolic process);GO:0009058(biosynthetic process);GO:0007275(multicellular organismal development);GO:0005634(nucleus);GO:0003677(DNA binding);GO:0009908(flower development);GO:0003700(sequence-specific DNA binding transcription factor activity)	SPL2	4	1962-1985	677.73	572.022	1976	12	6	18	9	2	1	.\4_T_Plot\WT\LOC_Os02g04680.1--1976--bdi-miR156b-5p_L+1R+3_degradome.jpg	0.656715	0.0187386	.\4_T_Plot\phyB\LOC_Os02g04680.1--1976--bdi-miR156b-5p_L+1R+3_degradome.jpg
bdi-miR156b-5p_L+1R+3	TTGACAGAAGAGAGTGAGCACCCA	LOC_Os06g49010.6	LOC_Os06g49010	squamosa promoter binding protein-like 2	GO:0006139(nucleobase-containing compound metabolic process);GO:0009058(biosynthetic process);GO:0007275(multicellular organismal development);GO:0005634(nucleus);GO:0003677(DNA binding);GO:0003700(sequence-specific DNA binding transcription factor activity);GO:0009908(flower development)	SPL2	3	1839-1862	37.6517	0	1853	2	0.333333			2		.\4_T_Plot\WT\LOC_Os06g49010.6--1853--bdi-miR156b-5p_L+1R+3_degradome.jpg	0.643353		NA
bdi-miR156b-5p_L+1R+3	TTGACAGAAGAGAGTGAGCACCCA	LOC_Os06g49010.3	LOC_Os06g49010	squamosa promoter binding protein-like 2	GO:0009908(flower development);GO:0003677(DNA binding);GO:0005634(nucleus);GO:0007275(multicellular organismal development);GO:0009058(biosynthetic process);GO:0006139(nucleobase-containing compound metabolic process);GO:0003700(sequence-specific DNA binding transcription factor activity)	SPL2	3	1436-1459	37.6517	0	1450	2	0.333333			2		.\4_T_Plot\WT\LOC_Os06g49010.3--1450--bdi-miR156b-5p_L+1R+3_degradome.jpg	0.643353		NA
bdi-miR156b-5p_L+1R+3	TTGACAGAAGAGAGTGAGCACCCA	LOC_Os06g49010.2	LOC_Os06g49010	squamosa promoter binding protein-like 2	GO:0003700(sequence-specific DNA binding transcription factor activity);GO:0006139(nucleobase-containing compound metabolic process);GO:0009058(biosynthetic process);GO:0007275(multicellular organismal development);GO:0005634(nucleus);GO:0003677(DNA binding);GO:0009908(flower development)	SPL2	3	1491-1514	37.6517	0	1505	2	0.333333			2		.\4_T_Plot\WT\LOC_Os06g49010.2--1505--bdi-miR156b-5p_L+1R+3_degradome.jpg	0.643353		NA
bdi-miR156b-5p_L+1R+3	TTGACAGAAGAGAGTGAGCACCCA	LOC_Os06g49010.5	LOC_Os06g49010	squamosa promoter binding protein-like 2	GO:0003677(DNA binding);GO:0009908(flower development);GO:0006139(nucleobase-containing compound metabolic process);GO:0003700(sequence-specific DNA binding transcription factor activity);GO:0005634(nucleus);GO:0009058(biosynthetic process);GO:0007275(multicellular organismal development)	SPL2	3	2015-2038	37.6517	0	2029	2	0.333333			2		.\4_T_Plot\WT\LOC_Os06g49010.5--2029--bdi-miR156b-5p_L+1R+3_degradome.jpg	0.643353		NA
bdi-miR156b-5p_L+1R+3	TTGACAGAAGAGAGTGAGCACCCA	LOC_Os06g49010.4	LOC_Os06g49010	squamosa promoter binding protein-like 2	GO:0005634(nucleus);GO:0009908(flower development);GO:0003677(DNA binding);GO:0007275(multicellular organismal development);GO:0009058(biosynthetic process);GO:0006139(nucleobase-containing compound metabolic process);GO:0003700(sequence-specific DNA binding transcription factor activity)	SPL2	3	1635-1658	37.6517	0	1649	2	0.333333			2		.\4_T_Plot\WT\LOC_Os06g49010.4--1649--bdi-miR156b-5p_L+1R+3_degradome.jpg	0.643353		NA
bdi-miR156b-5p_L+1R+3	TTGACAGAAGAGAGTGAGCACCCA	LOC_Os06g49010.1	LOC_Os06g49010	squamosa promoter binding protein-like 2	GO:0005634(nucleus);GO:0003677(DNA binding);GO:0009908(flower development);GO:0003700(sequence-specific DNA binding transcription factor activity);GO:0006139(nucleobase-containing compound metabolic process);GO:0009058(biosynthetic process);GO:0007275(multicellular organismal development)	SPL2	3	1683-1706	37.6517	0	1697	2	0.333333			2		.\4_T_Plot\WT\LOC_Os06g49010.1--1697--bdi-miR156b-5p_L+1R+3_degradome.jpg	0.643353		NA
bdi-miR156b-5p_R+1	TGACAGAAGAGAGTGAGCACT	LOC_Os02g04680.2	LOC_Os02g04680	squamosa promoter binding protein-like 2	GO:0009908(flower development);GO:0003700(sequence-specific DNA binding transcription factor activity);GO:0006139(nucleobase-containing compound metabolic process);GO:0009058(biosynthetic process);GO:0007275(multicellular organismal development);GO:0005634(nucleus);GO:0003677(DNA binding)	SPL2	3	1961-1981	790.686	572.022	1972	14	7	18	9	0	1	.\4_T_Plot\WT\LOC_Os02g04680.2--1972--bdi-miR156b-5p_R+1_degradome.jpg	0.0083891	0.0120869	.\4_T_Plot\phyB\LOC_Os02g04680.2--1972--bdi-miR156b-5p_R+1_degradome.jpg
bdi-miR156b-5p_R+1	TGACAGAAGAGAGTGAGCACT	LOC_Os02g04680.1	LOC_Os02g04680	squamosa promoter binding protein-like 2	GO:0006139(nucleobase-containing compound metabolic process);GO:0009058(biosynthetic process);GO:0007275(multicellular organismal development);GO:0005634(nucleus);GO:0003677(DNA binding);GO:0009908(flower development);GO:0003700(sequence-specific DNA binding transcription factor activity)	SPL2	3	1964-1984	790.686	572.022	1975	14	7	18	9	0	1	.\4_T_Plot\WT\LOC_Os02g04680.1--1975--bdi-miR156b-5p_R+1_degradome.jpg	0.0083891	0.0120869	.\4_T_Plot\phyB\LOC_Os02g04680.1--1975--bdi-miR156b-5p_R+1_degradome.jpg
bdi-miR156b-5p_R+1	TGACAGAAGAGAGTGAGCACT	LOC_Os06g45310.1	LOC_Os06g45310	squamosa promoter-like 11	GO:0003677(DNA binding);GO:0005634(nucleus);GO:0006139(nucleobase-containing compound metabolic process);GO:0009653(anatomical structure morphogenesis);GO:0009058(biosynthetic process);GO:0007275(multicellular organismal development);GO:0003700(sequence-specific DNA binding transcription factor activity)	SPL11	2	853-873	225.91	63.558	864	2	2	1	1	2	4	.\4_T_Plot\WT\LOC_Os06g45310.1--864--bdi-miR156b-5p_R+1_degradome.jpg	0.957161	0.993721	.\4_T_Plot\phyB\LOC_Os06g45310.1--864--bdi-miR156b-5p_R+1_degradome.jpg
bdi-miR156b-5p_R+1	TGACAGAAGAGAGTGAGCACT	LOC_Os01g69830.1	LOC_Os01g69830	Squamosa promoter-binding protein-like (SBP domain) transcription factor family protein	GO:0006139(nucleobase-containing compound metabolic process);GO:0005634(nucleus);GO:0003677(DNA binding);GO:0009908(flower development);GO:0009058(biosynthetic process);GO:0003700(sequence-specific DNA binding transcription factor activity)		2	1152-1172	112.955	0	1163	1	1			4		.\4_T_Plot\WT\LOC_Os01g69830.1--1163--bdi-miR156b-5p_R+1_degradome.jpg	0.995017		NA
bdi-miR156b-5p_R+1	TGACAGAAGAGAGTGAGCACT	LOC_Os02g07780.1	LOC_Os02g07780	squamosa promoter binding protein-like 2	GO:0009908(flower development);GO:0003677(DNA binding);GO:0005634(nucleus);GO:0007275(multicellular organismal development);GO:0009058(biosynthetic process);GO:0006139(nucleobase-containing compound metabolic process);GO:0003700(sequence-specific DNA binding transcription factor activity)	SPL2	2	986-1006	169.433	63.558	997	3	1.5	2	1	2	2	.\4_T_Plot\WT\LOC_Os02g07780.1--997--bdi-miR156b-5p_R+1_degradome.jpg	0.957161	0.994528	.\4_T_Plot\phyB\LOC_Os02g07780.1--997--bdi-miR156b-5p_R+1_degradome.jpg
bdi-miR156b-5p_R+1	TGACAGAAGAGAGTGAGCACT	LOC_Os02g07780.2	LOC_Os02g07780	squamosa promoter binding protein-like 2	GO:0005634(nucleus);GO:0003677(DNA binding);GO:0009908(flower development);GO:0003700(sequence-specific DNA binding transcription factor activity);GO:0006139(nucleobase-containing compound metabolic process);GO:0009058(biosynthetic process);GO:0007275(multicellular organismal development)	SPL2	2	2220-2240	169.433	63.558	2231	3	1.5	2	1	2	2	.\4_T_Plot\WT\LOC_Os02g07780.2--2231--bdi-miR156b-5p_R+1_degradome.jpg	0.957161	0.994528	.\4_T_Plot\phyB\LOC_Os02g07780.2--2231--bdi-miR156b-5p_R+1_degradome.jpg
bdi-miR156b-5p_R+1	TGACAGAAGAGAGTGAGCACT	LOC_Os09g32944.1	LOC_Os09g32944	Squamosa promoter-binding protein-like (SBP domain) transcription factor family protein	GO:0009908(flower development);GO:0003677(DNA binding);GO:0005634(nucleus);GO:0009058(biosynthetic process);GO:0006139(nucleobase-containing compound metabolic process);GO:0003700(sequence-specific DNA binding transcription factor activity)		2	1033-1053	0	63.558	1044			1	1		4	NA		0.993721	.\4_T_Plot\phyB\LOC_Os09g32944.1--1044--bdi-miR156b-5p_R+1_degradome.jpg
bdi-miR156b-5p_R+1	TGACAGAAGAGAGTGAGCACT	LOC_Os07g32170.2	LOC_Os07g32170	-	-		3	663-683	0	31.779	674			1	0.5		4	NA		0.669219	.\4_T_Plot\phyB\LOC_Os07g32170.2--674--bdi-miR156b-5p_R+1_degradome.jpg
bdi-miR156b-5p_R+1	TGACAGAAGAGAGTGAGCACT	LOC_Os07g32170.1	LOC_Os07g32170	squamosa promoter binding protein-like 4	GO:0003700(sequence-specific DNA binding transcription factor activity);GO:0006139(nucleobase-containing compound metabolic process);GO:0009058(biosynthetic process);GO:0005634(nucleus);GO:0003677(DNA binding);GO:0009791(post-embryonic development)	SPL4	3	851-871	0	31.779	862			1	0.5		4	NA		0.669219	.\4_T_Plot\phyB\LOC_Os07g32170.1--862--bdi-miR156b-5p_R+1_degradome.jpg
bdi-miR160e-5p_L+1R-1_1ss16AT	CTGCCTGGCTCCCTGTATGCC	LOC_Os04g43910.1	LOC_Os04g43910	auxin response factor 16	GO:0007275(multicellular organismal development);GO:0003700(sequence-specific DNA binding transcription factor activity);GO:0009908(flower development);GO:0005634(nucleus);GO:0009719(response to endogenous stimulus);GO:0019748(secondary metabolic process);GO:0009058(biosynthetic process);GO:0009987(cellular process);GO:0007165(signal transduction);GO:0006139(nucleobase-containing compound metabol…	ARF16	1	1345-1365	112.955	0	1356	1	1			4		.\4_T_Plot\WT\LOC_Os04g43910.1--1356--bdi-miR160e-5p_L+1R-1_1ss16AT_degradome.jpg	0.964622		NA
bdi-miR160e-5p_L+1R-1_1ss16AT	CTGCCTGGCTCCCTGTATGCC	LOC_Os02g41800.2	LOC_Os02g41800	auxin response factor 16	GO:0003700(sequence-specific DNA binding transcription factor activity);GO:0009987(cellular process);GO:0005634(nucleus);GO:0009719(response to endogenous stimulus);GO:0007275(multicellular organismal development);GO:0009058(biosynthetic process);GO:0006139(nucleobase-containing compound metabolic process);GO:0003723(RNA binding);GO:0003677(DNA binding);GO:0006355(regulation of transcription, DNA…	ARF16	1	1485-1505	169.433	31.779	1496	3	1.5	1	0.5	2	4	.\4_T_Plot\WT\LOC_Os02g41800.2--1496--bdi-miR160e-5p_L+1R-1_1ss16AT_degradome.jpg	0.862708	0.959073	.\4_T_Plot\phyB\LOC_Os02g41800.2--1496--bdi-miR160e-5p_L+1R-1_1ss16AT_degradome.jpg
bdi-miR160e-5p_L+1R-1_1ss16AT	CTGCCTGGCTCCCTGTATGCC	LOC_Os02g41800.1	LOC_Os02g41800	auxin response factor 16	GO:0009987(cellular process);GO:0003723(RNA binding);GO:0009058(biosynthetic process);GO:0009719(response to endogenous stimulus);GO:0006139(nucleobase-containing compound metabolic process);GO:0005634(nucleus);GO:0007275(multicellular organismal development);GO:0003700(sequence-specific DNA binding transcription factor activity);GO:0006355(regulation of transcription, DNA-dependent);GO:0003677(D…	ARF16	1	1485-1505	169.433	31.779	1496	3	1.5	1	0.5	2	4	.\4_T_Plot\WT\LOC_Os02g41800.1--1496--bdi-miR160e-5p_L+1R-1_1ss16AT_degradome.jpg	0.862708	0.959073	.\4_T_Plot\phyB\LOC_Os02g41800.1--1496--bdi-miR160e-5p_L+1R-1_1ss16AT_degradome.jpg
bdi-miR160e-5p_L+1R-1_1ss16AT	CTGCCTGGCTCCCTGTATGCC	LOC_Os10g33940.1	LOC_Os10g33940	auxin response factor 16	GO:0009719(response to endogenous stimulus);GO:0003723(RNA binding);GO:0007275(multicellular organismal development);GO:0009987(cellular process);GO:0005634(nucleus);GO:0003700(sequence-specific DNA binding transcription factor activity);GO:0009058(biosynthetic process);GO:0006139(nucleobase-containing compound metabolic process);GO:0006355(regulation of transcription, DNA-dependent);GO:0003677(D…	ARF16	1	1636-1656	790.686	1906.74	1647	7	7	30	30	2	2	.\4_T_Plot\WT\LOC_Os10g33940.1--1647--bdi-miR160e-5p_L+1R-1_1ss16AT_degradome.jpg	0.862708	0.962472	.\4_T_Plot\phyB\LOC_Os10g33940.1--1647--bdi-miR160e-5p_L+1R-1_1ss16AT_degradome.jpg
bdi-miR160e-5p_L+1R-1_1ss16AT	CTGCCTGGCTCCCTGTATGCC	LOC_Os06g47150.3	LOC_Os06g47150	auxin response factor 16	GO:0009987(cellular process);GO:0009058(biosynthetic process);GO:0007275(multicellular organismal development);GO:0040007(growth);GO:0003723(RNA binding);GO:0008150(biological_process);GO:0007165(signal transduction);GO:0009719(response to endogenous stimulus);GO:0005634(nucleus);GO:0009908(flower development);GO:0003700(sequence-specific DNA binding transcription factor activity);GO:0000003(repr…	ARF16	1	1812-1832	818.924	1207.6	1823	29	7.25	76	19	2	2	.\4_T_Plot\WT\LOC_Os06g47150.3--1823--bdi-miR160e-5p_L+1R-1_1ss16AT_degradome.jpg	0.862708	0.962472	.\4_T_Plot\phyB\LOC_Os06g47150.3--1823--bdi-miR160e-5p_L+1R-1_1ss16AT_degradome.jpg
bdi-miR160e-5p_L+1R-1_1ss16AT	CTGCCTGGCTCCCTGTATGCC	LOC_Os06g47150.4	LOC_Os06g47150	auxin response factor 16	GO:0009719(response to endogenous stimulus);GO:0005634(nucleus);GO:0009908(flower development);GO:0003700(sequence-specific DNA binding transcription factor activity);GO:0007275(multicellular organismal development);GO:0000003(reproduction);GO:0006139(nucleobase-containing compound metabolic process);GO:0009058(biosynthetic process);GO:0007165(signal transduction);GO:0019748(secondary metabolic p…	ARF16	1	1845-1865	818.924	1207.6	1856	29	7.25	76	19	2	2	.\4_T_Plot\WT\LOC_Os06g47150.4--1856--bdi-miR160e-5p_L+1R-1_1ss16AT_degradome.jpg	0.862708	0.962472	.\4_T_Plot\phyB\LOC_Os06g47150.4--1856--bdi-miR160e-5p_L+1R-1_1ss16AT_degradome.jpg
bdi-miR160e-5p_L+1R-1_1ss16AT	CTGCCTGGCTCCCTGTATGCC	LOC_Os06g47150.2	LOC_Os06g47150	auxin response factor 16	GO:0008150(biological_process);GO:0007165(signal transduction);GO:0009719(response to endogenous stimulus);GO:0005634(nucleus);GO:0009908(flower development);GO:0003700(sequence-specific DNA binding transcription factor activity);GO:0007275(multicellular organismal development);GO:0006139(nucleobase-containing compound metabolic process);GO:0009058(biosynthetic process);GO:0000003(reproduction);G…	ARF16	1	1845-1865	818.924	1207.6	1856	29	7.25	76	19	2	2	.\4_T_Plot\WT\LOC_Os06g47150.2--1856--bdi-miR160e-5p_L+1R-1_1ss16AT_degradome.jpg	0.862708	0.962472	.\4_T_Plot\phyB\LOC_Os06g47150.2--1856--bdi-miR160e-5p_L+1R-1_1ss16AT_degradome.jpg
bdi-miR160e-5p_L+1R-1_1ss16AT	CTGCCTGGCTCCCTGTATGCC	LOC_Os06g47150.1	LOC_Os06g47150	auxin response factor 16	GO:0006139(nucleobase-containing compound metabolic process);GO:0000003(reproduction);GO:0009719(response to endogenous stimulus);GO:0007165(signal transduction);GO:0009058(biosynthetic process);GO:0007275(multicellular organismal development);GO:0003700(sequence-specific DNA binding transcription factor activity);GO:0009908(flower development);GO:0005634(nucleus);GO:0008150(biological_process);G…	ARF16	1	2043-2063	818.924	1207.6	2054	29	7.25	76	19	2	2	.\4_T_Plot\WT\LOC_Os06g47150.1--2054--bdi-miR160e-5p_L+1R-1_1ss16AT_degradome.jpg	0.862708	0.962472	.\4_T_Plot\phyB\LOC_Os06g47150.1--2054--bdi-miR160e-5p_L+1R-1_1ss16AT_degradome.jpg
bdi-MIR166g-p3	TCGGACCAGGCTTCGATCCCT	LOC_Os02g49670.1	LOC_Os02g49670	-	-		3.5	2815-2835	112.955	0	2826	1	1			4		.\4_T_Plot\WT\LOC_Os02g49670.1--2826--bdi-MIR166g-p3_degradome.jpg	0.401962		NA
bdi-MIR166g-p3	TCGGACCAGGCTTCGATCCCT	LOC_Os10g33960.3	LOC_Os10g33960	Homeobox-leucine zipper family protein / lipid-binding START domain-containing protein	GO:0007275(multicellular organismal development);GO:0003700(sequence-specific DNA binding transcription factor activity);GO:0008289(lipid binding);GO:0009653(anatomical structure morphogenesis);GO:0006139(nucleobase-containing compound metabolic process);GO:0009058(biosynthetic process);GO:0030154(cell differentiation);GO:0005634(nucleus);GO:0003677(DNA binding);GO:0043565(sequence-specific DNA b…	IFL,IFL1,REV	2.5	925-944	1910.82	2176.86	935	101	16.9167	205	34.25	0	0	.\4_T_Plot\WT\LOC_Os10g33960.3--935--bdi-MIR166g-p3_degradome.jpg	0.020841	0.0269803	.\4_T_Plot\phyB\LOC_Os10g33960.3--935--bdi-MIR166g-p3_degradome.jpg
bdi-MIR166g-p3	TCGGACCAGGCTTCGATCCCT	LOC_Os10g33960.4	LOC_Os10g33960	Homeobox-leucine zipper family protein / lipid-binding START domain-containing protein	GO:0007275(multicellular organismal development);GO:0003677(DNA binding);GO:0005634(nucleus);GO:0030154(cell differentiation);GO:0009058(biosynthetic process);GO:0006139(nucleobase-containing compound metabolic process);GO:0009653(anatomical structure morphogenesis);GO:0008289(lipid binding);GO:0003700(sequence-specific DNA binding transcription factor activity);GO:0043565(sequence-specific DNA b…	IFL,IFL1,REV	2.5	925-944	1910.82	2176.86	935	101	16.9167	205	34.25	0	0	.\4_T_Plot\WT\LOC_Os10g33960.4--935--bdi-MIR166g-p3_degradome.jpg	0.020841	0.0269803	.\4_T_Plot\phyB\LOC_Os10g33960.4--935--bdi-MIR166g-p3_degradome.jpg
bdi-MIR166g-p3	TCGGACCAGGCTTCGATCCCT	LOC_Os10g33960.2	LOC_Os10g33960	Homeobox-leucine zipper family protein / lipid-binding START domain-containing protein	GO:0007275(multicellular organismal development);GO:0030154(cell differentiation);GO:0009058(biosynthetic process);GO:0006139(nucleobase-containing compound metabolic process);GO:0009653(anatomical structure morphogenesis);GO:0008289(lipid binding);GO:0003700(sequence-specific DNA binding transcription factor activity);GO:0003677(DNA binding);GO:0005634(nucleus);GO:0043565(sequence-specific DNA b…	IFL,IFL1,REV	2.5	697-716	1910.82	2176.86	707	101	16.9167	205	34.25	0	0	.\4_T_Plot\WT\LOC_Os10g33960.2--707--bdi-MIR166g-p3_degradome.jpg	0.020841	0.0269803	.\4_T_Plot\phyB\LOC_Os10g33960.2--707--bdi-MIR166g-p3_degradome.jpg
bdi-MIR166g-p3	TCGGACCAGGCTTCGATCCCT	LOC_Os10g33960.1	LOC_Os10g33960	Homeobox-leucine zipper family protein / lipid-binding START domain-containing protein	GO:0007275(multicellular organismal development);GO:0003700(sequence-specific DNA binding transcription factor activity);GO:0008289(lipid binding);GO:0009653(anatomical structure morphogenesis);GO:0006139(nucleobase-containing compound metabolic process);GO:0009058(biosynthetic process);GO:0030154(cell differentiation);GO:0005634(nucleus);GO:0003677(DNA binding);GO:0043565(sequence-specific DNA b…	IFL,IFL1,REV	2.5	925-944	1910.82	2176.86	935	101	16.9167	205	34.25	0	0	.\4_T_Plot\WT\LOC_Os10g33960.1--935--bdi-MIR166g-p3_degradome.jpg	0.020841	0.0269803	.\4_T_Plot\phyB\LOC_Os10g33960.1--935--bdi-MIR166g-p3_degradome.jpg
bdi-MIR166g-p3	TCGGACCAGGCTTCGATCCCT	LOC_Os03g01890.1	LOC_Os03g01890	Homeobox-leucine zipper family protein / lipid-binding START domain-containing protein	GO:0003700(sequence-specific DNA binding transcription factor activity);GO:0007275(multicellular organismal development);GO:0009653(anatomical structure morphogenesis);GO:0030154(cell differentiation);GO:0006139(nucleobase-containing compound metabolic process);GO:0008289(lipid binding);GO:0009058(biosynthetic process);GO:0003677(DNA binding);GO:0005634(nucleus);GO:0043565(sequence-specific DNA b…	IFL,IFL1,REV	2.5	1090-1109	1882.58	2160.97	1100	100	16.6667	204	34	0	0	.\4_T_Plot\WT\LOC_Os03g01890.1--1100--bdi-MIR166g-p3_degradome.jpg	0.020841	0.0269803	.\4_T_Plot\phyB\LOC_Os03g01890.1--1100--bdi-MIR166g-p3_degradome.jpg
bdi-MIR166g-p3	TCGGACCAGGCTTCGATCCCT	LOC_Os03g01890.2	LOC_Os03g01890	Homeobox-leucine zipper family protein / lipid-binding START domain-containing protein	GO:0006139(nucleobase-containing compound metabolic process);GO:0003700(sequence-specific DNA binding transcription factor activity);GO:0007275(multicellular organismal development);GO:0009058(biosynthetic process);GO:0009653(anatomical structure morphogenesis);GO:0030154(cell differentiation);GO:0003677(DNA binding);GO:0008289(lipid binding);GO:0005634(nucleus);GO:0043565(sequence-specific DNA b…	IFL,IFL1,REV	2.5	1090-1109	1882.58	2160.97	1100	100	16.6667	204	34	0	0	.\4_T_Plot\WT\LOC_Os03g01890.2--1100--bdi-MIR166g-p3_degradome.jpg	0.020841	0.0269803	.\4_T_Plot\phyB\LOC_Os03g01890.2--1100--bdi-MIR166g-p3_degradome.jpg
bdi-MIR166g-p3	TCGGACCAGGCTTCGATCCCT	LOC_Os12g41860.1	LOC_Os12g41860	Homeobox-leucine zipper family protein / lipid-binding START domain-containing protein	GO:0009908(flower development);GO:0009790(embryo development);GO:0009791(post-embryonic development);GO:0009058(biosynthetic process);GO:0006139(nucleobase-containing compound metabolic process);GO:0007275(multicellular organismal development);GO:0000003(reproduction);GO:0009653(anatomical structure morphogenesis);GO:0003677(DNA binding);GO:0005634(nucleus);GO:0003700(sequence-specific DNA bindin…	ATHB-14,ATHB14,PHB,PHB-1D	2.5	878-897	376.517	677.952	888	10	3.33333	32	10.6667	0	0	.\4_T_Plot\WT\LOC_Os12g41860.1--888--bdi-MIR166g-p3_degradome.jpg	0.020841	0.0269803	.\4_T_Plot\phyB\LOC_Os12g41860.1--888--bdi-MIR166g-p3_degradome.jpg
bdi-MIR166g-p3	TCGGACCAGGCTTCGATCCCT	LOC_Os03g43930.2	LOC_Os03g43930	Homeobox-leucine zipper family protein / lipid-binding START domain-containing protein	GO:0000003(reproduction);GO:0009653(anatomical structure morphogenesis);GO:0009791(post-embryonic development);GO:0009790(embryo development);GO:0009058(biosynthetic process);GO:0007275(multicellular organismal development);GO:0005634(nucleus);GO:0006139(nucleobase-containing compound metabolic process);GO:0009908(flower development);GO:0003700(sequence-specific DNA binding transcription factor a…	ATHB-14,ATHB14,PHB,PHB-1D	2.5	956-975	376.517	677.952	966	10	3.33333	32	10.6667	2	2	.\4_T_Plot\WT\LOC_Os03g43930.2--966--bdi-MIR166g-p3_degradome.jpg	0.820638	0.94162	.\4_T_Plot\phyB\LOC_Os03g43930.2--966--bdi-MIR166g-p3_degradome.jpg
bdi-MIR166g-p3	TCGGACCAGGCTTCGATCCCT	LOC_Os03g43930.1	LOC_Os03g43930	Homeobox-leucine zipper family protein / lipid-binding START domain-containing protein	GO:0003700(sequence-specific DNA binding transcription factor activity);GO:0007275(multicellular organismal development);GO:0009058(biosynthetic process);GO:0006139(nucleobase-containing compound metabolic process);GO:0005634(nucleus);GO:0003677(DNA binding);GO:0009653(anatomical structure morphogenesis);GO:0000003(reproduction);GO:0009791(post-embryonic development);GO:0009790(embryo development…	ATHB-14,ATHB14,PHB,PHB-1D	2.5	956-975	376.517	677.952	966	10	3.33333	32	10.6667	2	2	.\4_T_Plot\WT\LOC_Os03g43930.1--966--bdi-MIR166g-p3_degradome.jpg	0.820638	0.94162	.\4_T_Plot\phyB\LOC_Os03g43930.1--966--bdi-MIR166g-p3_degradome.jpg
bdi-miR167a_R+1_1ss21AT	TGAAGCTGCCAGCATGATCTTA	LOC_Os12g41950.1	LOC_Os12g41950	auxin response factor 8	GO:0009908(flower development);GO:0009719(response to endogenous stimulus);GO:0005634(nucleus);GO:0009058(biosynthetic process);GO:0006139(nucleobase-containing compound metabolic process);GO:0003700(sequence-specific DNA binding transcription factor activity);GO:0006355(regulation of transcription, DNA-dependent);GO:0003677(DNA binding);GO:0009725(response to hormone stimulus)	ARF8,ATARF8	4	3321-3343	0	63.558	3333			1	1		4	NA		0.349639	.\4_T_Plot\phyB\LOC_Os12g41950.1--3333--bdi-miR167a_R+1_1ss21AT_degradome.jpg
bdi-MIR169f-p3	TTTGTCCTTGGCTACACCTTGC	LOC_Os09g31486.1	LOC_Os09g31486	mitochondrial HSO70 2	GO:0000166(nucleotide binding);GO:0005739(mitochondrion);GO:0009987(cellular process);GO:0009536(plastid);GO:0009607(response to biotic stimulus);GO:0009628(response to abiotic stimulus);GO:0005618(cell wall);GO:0006950(response to stress);GO:0008150(biological_process);GO:0005773(vacuole);GO:0019538(protein metabolic process);GO:0016020(membrane);GO:0016773(phosphotransferase activity, alcohol g…	HSC70-5,MTHSC70-2	2.5	1709-1731	0	31.779	1722			1	0.5		4	NA		0.459148	.\4_T_Plot\phyB\LOC_Os09g31486.1--1722--bdi-MIR169f-p3_degradome.jpg
bdi-MIR169f-p3	TTTGTCCTTGGCTACACCTTGC	LOC_Os09g31486.2	LOC_Os09g31486	mitochondrial HSO70 2	GO:0016020(membrane);GO:0009628(response to abiotic stimulus);GO:0006950(response to stress);GO:0005618(cell wall);GO:0008150(biological_process);GO:0005773(vacuole);GO:0009987(cellular process);GO:0000166(nucleotide binding);GO:0005739(mitochondrion);GO:0019538(protein metabolic process);GO:0009536(plastid);GO:0009607(response to biotic stimulus);GO:0016773(phosphotransferase activity, alcohol g…	HSC70-5,MTHSC70-2	2.5	1498-1520	0	31.779	1511			1	0.5		4	NA		0.459148	.\4_T_Plot\phyB\LOC_Os09g31486.2--1511--bdi-MIR169f-p3_degradome.jpg
bdi-MIR169f-p5	AGGATGCAGCCAAGGATGACT	LOC_Os06g30060.1	LOC_Os06g30060	decapping 5	GO:0003674(molecular_function);GO:0006412(translation);GO:0006139(nucleobase-containing compound metabolic process);GO:0009056(catabolic process);GO:0005829(cytosol);GO:0016043(cellular component organization);GO:0009987(cellular process)	DCP5	3.5	1439-1458	112.955	63.558	1449	1	1	1	1	4	4	.\4_T_Plot\WT\LOC_Os06g30060.1--1449--bdi-MIR169f-p5_degradome.jpg	0.723419	0.707479	.\4_T_Plot\phyB\LOC_Os06g30060.1--1449--bdi-MIR169f-p5_degradome.jpg
bdi-miR171b_1ss9CT	TGATTGAGTCGTGCCAATATC	LOC_Os02g44370.1	LOC_Os02g44370	GRAS family transcription factor	GO:0009987(cellular process);GO:0009536(plastid);GO:0008150(biological_process);GO:0030154(cell differentiation);GO:0009058(biosynthetic process);GO:0006139(nucleobase-containing compound metabolic process);GO:0016043(cellular component organization);GO:0009653(anatomical structure morphogenesis);GO:0016049(cell growth);GO:0007275(multicellular organismal development);GO:0005515(protein binding);…	ATHAM3,HAM3	2	1526-1546	1468.42	63.558	1537	13	13	1	1	0	4	.\4_T_Plot\WT\LOC_Os02g44370.1--1537--bdi-miR171b_1ss9CT_degradome.jpg	0.0102438	0.741314	.\4_T_Plot\phyB\LOC_Os02g44370.1--1537--bdi-miR171b_1ss9CT_degradome.jpg
bdi-miR171b_1ss9CT	TGATTGAGTCGTGCCAATATC	LOC_Os02g44360.1	LOC_Os02g44360	GRAS family transcription factor	GO:0030154(cell differentiation);GO:0009987(cellular process);GO:0007275(multicellular organismal development);GO:0016043(cellular component organization);GO:0006139(nucleobase-containing compound metabolic process);GO:0009058(biosynthetic process);GO:0008150(biological_process);GO:0003700(sequence-specific DNA binding transcription factor activity);GO:0009536(plastid);GO:0009653(anatomical struc…	ATHAM3,HAM3	2	1351-1371	1355.46	699.138	1362	12	12	11	11	0	0	.\4_T_Plot\WT\LOC_Os02g44360.1--1362--bdi-miR171b_1ss9CT_degradome.jpg	0.0102438	0.0132826	.\4_T_Plot\phyB\LOC_Os02g44360.1--1362--bdi-miR171b_1ss9CT_degradome.jpg
bdi-miR171b_1ss9CT	TGATTGAGTCGTGCCAATATC	LOC_Os10g40390.1	LOC_Os10g40390	GRAS family transcription factor	GO:0007275(multicellular organismal development);GO:0008150(biological_process);GO:0009653(anatomical structure morphogenesis);GO:0016049(cell growth);GO:0030154(cell differentiation);GO:0016043(cellular component organization);GO:0009987(cellular process);GO:0003700(sequence-specific DNA binding transcription factor activity);GO:0009536(plastid);GO:0006139(nucleobase-containing compound metaboli…	ATHAM3,HAM3	3	168-188	225.91	0	179	2	2			2		.\4_T_Plot\WT\LOC_Os10g40390.1--179--bdi-miR171b_1ss9CT_degradome.jpg	0.157882		NA
bdi-miR171b_1ss9CT	TGATTGAGTCGTGCCAATATC	LOC_Os06g01620.1	LOC_Os06g01620	GRAS family transcription factor	GO:0009536(plastid);GO:0016043(cellular component organization);GO:0006139(nucleobase-containing compound metabolic process);GO:0009653(anatomical structure morphogenesis);GO:0030154(cell differentiation);GO:0016049(cell growth);GO:0007275(multicellular organismal development);GO:0009058(biosynthetic process);GO:0008150(biological_process);GO:0005515(protein binding);GO:0009987(cellular process);…	ATHAM3,HAM3	2	456-476	4631.16	5275.31	467	41	41	83	83	0	0	.\4_T_Plot\WT\LOC_Os06g01620.1--467--bdi-miR171b_1ss9CT_degradome.jpg	0.0102438	0.0132826	.\4_T_Plot\phyB\LOC_Os06g01620.1--467--bdi-miR171b_1ss9CT_degradome.jpg
bdi-miR171b_1ss9CT	TGATTGAGTCGTGCCAATATC	LOC_Os04g46860.1	LOC_Os04g46860	GRAS family transcription factor	GO:0016049(cell growth);GO:0007275(multicellular organismal development);GO:0009653(anatomical structure morphogenesis);GO:0008150(biological_process);GO:0009536(plastid);GO:0003700(sequence-specific DNA binding transcription factor activity);GO:0009987(cellular process);GO:0030154(cell differentiation);GO:0005515(protein binding);GO:0009058(biosynthetic process);GO:0006139(nucleobase-containing …	ATHAM3,HAM3	2	1326-1346	3953.43	6546.47	1337	35	35	103	103	0	0	.\4_T_Plot\WT\LOC_Os04g46860.1--1337--bdi-miR171b_1ss9CT_degradome.jpg	0.0102438	0.0132826	.\4_T_Plot\phyB\LOC_Os04g46860.1--1337--bdi-miR171b_1ss9CT_degradome.jpg
bdi-miR395a_R+2	TGAAGTGTTTGGGGGAACTCCA	LOC_Os03g53230.1	LOC_Os03g53230	Pseudouridine synthase/archaeosine transglycosylase-like family protein	GO:0009536(plastid);GO:0005886(plasma membrane);GO:0016740(transferase activity);GO:0008152(metabolic process);GO:0008150(biological_process);GO:0004781(sulfate adenylyltransferase (ATP) activity);GO:0000103(sulfate assimilation)	APS3	4	593-614	225.91	190.674	605	2	2	3	3	2	2	.\4_T_Plot\WT\LOC_Os03g53230.1--605--bdi-miR395a_R+2_degradome.jpg	0.125103	0.198243	.\4_T_Plot\phyB\LOC_Os03g53230.1--605--bdi-miR395a_R+2_degradome.jpg
bdi-miR396e-5p_1ss7AG	TTCCACGGCTTTCTTGAACTT	LOC_Os06g02560.3	LOC_Os06g02560	growth-regulating factor 5	GO:0007275(multicellular organismal development);GO:0005634(nucleus);GO:0005515(protein binding);GO:0005524(ATP binding);GO:0016818(hydrolase activity, acting on acid anhydrides, in phosphorus-containing anhydrides);GO:0006355(regulation of transcription, DNA-dependent)	AtGRF5,GRF5	4	625-646	112.955	21.186	636	3	1	1	0.333333	0	4	.\4_T_Plot\WT\LOC_Os06g02560.3--636--bdi-miR396e-5p_1ss7AG_degradome.jpg	0.0290552	0.979184	.\4_T_Plot\phyB\LOC_Os06g02560.3--636--bdi-miR396e-5p_1ss7AG_degradome.jpg
bdi-miR396e-5p_1ss7AG	TTCCACGGCTTTCTTGAACTT	LOC_Os06g02560.2	LOC_Os06g02560	growth-regulating factor 5	GO:0007275(multicellular organismal development);GO:0005634(nucleus);GO:0005515(protein binding);GO:0005524(ATP binding);GO:0016818(hydrolase activity, acting on acid anhydrides, in phosphorus-containing anhydrides);GO:0006355(regulation of transcription, DNA-dependent)	AtGRF5,GRF5	4	605-626	112.955	21.186	616	3	1	1	0.333333	1	4	.\4_T_Plot\WT\LOC_Os06g02560.2--616--bdi-miR396e-5p_1ss7AG_degradome.jpg	0.0541263	0.979184	.\4_T_Plot\phyB\LOC_Os06g02560.2--616--bdi-miR396e-5p_1ss7AG_degradome.jpg
bdi-miR396e-5p_1ss7AG	TTCCACGGCTTTCTTGAACTT	LOC_Os06g02560.1	LOC_Os06g02560	growth-regulating factor 5	GO:0007275(multicellular organismal development);GO:0005634(nucleus);GO:0005515(protein binding);GO:0005524(ATP binding);GO:0016818(hydrolase activity, acting on acid anhydrides, in phosphorus-containing anhydrides);GO:0006355(regulation of transcription, DNA-dependent)	AtGRF5,GRF5	4	605-626	112.955	21.186	616	3	1	1	0.333333	0	4	.\4_T_Plot\WT\LOC_Os06g02560.1--616--bdi-miR396e-5p_1ss7AG_degradome.jpg	0.0290552	0.979184	.\4_T_Plot\phyB\LOC_Os06g02560.1--616--bdi-miR396e-5p_1ss7AG_degradome.jpg
bdi-miR396e-5p_1ss7AG	TTCCACGGCTTTCTTGAACTT	LOC_Os08g39140.3	LOC_Os08g39140	HEAT SHOCK PROTEIN 81.4	GO:0009628(response to abiotic stimulus);GO:0007275(multicellular organismal development);GO:0008152(metabolic process);GO:0006139(nucleobase-containing compound metabolic process);GO:0009056(catabolic process);GO:0009791(post-embryonic development);GO:0006950(response to stress);GO:0005618(cell wall);GO:0009908(flower development);GO:0009607(response to biotic stimulus);GO:0005575(cellular_compo…	AtHsp90.4,Hsp81.4	4	2580-2600	112.955	317.79	2591	3	1	15	5	3	2	.\4_T_Plot\WT\LOC_Os08g39140.3--2591--bdi-miR396e-5p_1ss7AG_degradome.jpg	0.2404	0.98126	.\4_T_Plot\phyB\LOC_Os08g39140.3--2591--bdi-miR396e-5p_1ss7AG_degradome.jpg
bdi-miR396e-5p_1ss7AG	TTCCACGGCTTTCTTGAACTT	LOC_Os08g39140.2	LOC_Os08g39140	heat shock protein 81-2	GO:0009908(flower development);GO:0006139(nucleobase-containing compound metabolic process);GO:0009056(catabolic process);GO:0006950(response to stress);GO:0009791(post-embryonic development);GO:0009628(response to abiotic stimulus);GO:0009607(response to biotic stimulus);GO:0005618(cell wall);GO:0005515(protein binding);GO:0009987(cellular process);GO:0000166(nucleotide binding);GO:0005829(cytos…	AtHsp90.2,ERD8,HSP81-2,HSP90.2	4	1518-1538	112.955	317.79	1529	3	1	15	5	3	2	.\4_T_Plot\WT\LOC_Os08g39140.2--1529--bdi-miR396e-5p_1ss7AG_degradome.jpg	0.2404	0.98126	.\4_T_Plot\phyB\LOC_Os08g39140.2--1529--bdi-miR396e-5p_1ss7AG_degradome.jpg
bdi-miR396e-5p_1ss7AG	TTCCACGGCTTTCTTGAACTT	LOC_Os08g39140.1	LOC_Os08g39140	HEAT SHOCK PROTEIN 81.4	GO:0006950(response to stress);GO:0009628(response to abiotic stimulus);GO:0000166(nucleotide binding);GO:0009987(cellular process);GO:0005515(protein binding);GO:0005829(cytosol);GO:0007275(multicellular organismal development);GO:0005739(mitochondrion);GO:0008152(metabolic process);GO:0006139(nucleobase-containing compound metabolic process);GO:0016787(hydrolase activity);GO:0019538(protein met…	AtHsp90.4,Hsp81.4	4	1518-1538	112.955	317.79	1529	3	1	15	5	3	2	.\4_T_Plot\WT\LOC_Os08g39140.1--1529--bdi-miR396e-5p_1ss7AG_degradome.jpg	0.2404	0.98126	.\4_T_Plot\phyB\LOC_Os08g39140.1--1529--bdi-miR396e-5p_1ss7AG_degradome.jpg
bdi-MIR5056-p5	ATTTGTTTGAATAAAATG	LOC_Os11g08590.1	LOC_Os11g08590	NAD kinase 2	GO:0009058(biosynthetic process);GO:0009536(plastid);GO:0005515(protein binding);GO:0008152(metabolic process);GO:0009987(cellular process);GO:0016301(kinase activity);GO:0006139(nucleobase-containing compound metabolic process)	ATNADK2,NADK2	4	1122-1140	0	127.116	1130			2	2		2	NA		1	.\4_T_Plot\phyB\LOC_Os11g08590.1--1130--bdi-MIR5056-p5_degradome.jpg
bdi-MIR5056-p5	ATTTGTTTGAATAAAATG	LOC_Os12g21798.1	LOC_Os12g21798	Ribosomal protein S3Ae	GO:0005886(plasma membrane);GO:0005840(ribosome);GO:0005575(cellular_component);GO:0016020(membrane);GO:0005198(structural molecule activity);GO:0006412(translation);GO:0005829(cytosol);GO:0005730(nucleolus);GO:0005618(cell wall);GO:0003735(structural constituent of ribosome);GO:0005622(intracellular)		3.5	909-927	0	63.558	917			1	1		4	NA		0.999946	.\4_T_Plot\phyB\LOC_Os12g21798.1--917--bdi-MIR5056-p5_degradome.jpg
bdi-MIR5056-p5	ATTTGTTTGAATAAAATG	LOC_Os11g34910.1	LOC_Os11g34910	-	-		3.5	2667-2683	0	63.558	2675			2	1		2	NA		0.999959	.\4_T_Plot\phyB\LOC_Os11g34910.1--2675--bdi-MIR5056-p5_degradome.jpg
bdi-MIR5056-p5	ATTTGTTTGAATAAAATG	LOC_Os08g40110.2	LOC_Os08g40110	Peptidase M20/M25/M40 family protein	GO:0008150(biological_process);GO:0008152(metabolic process);GO:0016787(hydrolase activity);GO:0005773(vacuole)		4	1045-1063	0	31.779	1054			1	0.5		4	NA		1	.\4_T_Plot\phyB\LOC_Os08g40110.2--1054--bdi-MIR5056-p5_degradome.jpg
bdi-MIR5056-p5	ATTTGTTTGAATAAAATG	LOC_Os08g40110.1	LOC_Os08g40110	Peptidase M20/M25/M40 family protein	GO:0008152(metabolic process);GO:0016787(hydrolase activity);GO:0008150(biological_process);GO:0005773(vacuole)		4	1037-1055	0	31.779	1046			1	0.5		4	NA		1	.\4_T_Plot\phyB\LOC_Os08g40110.1--1046--bdi-MIR5056-p5_degradome.jpg
bdi-MIR5056-p5	ATTTGTTTGAATAAAATG	LOC_Os05g10730.2	LOC_Os05g10730	multidrug resistance-associated protein 6	GO:0005773(vacuole);GO:0006810(transport);GO:0009987(cellular process);GO:0016787(hydrolase activity);GO:0005215(transporter activity);GO:0009056(catabolic process);GO:0006139(nucleobase-containing compound metabolic process);GO:0016020(membrane);GO:0005524(ATP binding);GO:0016887(ATPase activity);GO:0042626(ATPase activity, coupled to transmembrane movement of substances);GO:0055085(transmembran…	ATMRP6,MRP6	3.5	3476-3493	0	21.186	3484			1	0.333333		4	NA		0.999946	.\4_T_Plot\phyB\LOC_Os05g10730.2--3484--bdi-MIR5056-p5_degradome.jpg
bdi-MIR5056-p5	ATTTGTTTGAATAAAATG	LOC_Os05g10730.1	LOC_Os05g10730	multidrug resistance-associated protein 6	GO:0016020(membrane);GO:0005773(vacuole);GO:0006810(transport);GO:0009987(cellular process);GO:0016787(hydrolase activity);GO:0005215(transporter activity);GO:0009056(catabolic process);GO:0006139(nucleobase-containing compound metabolic process);GO:0005524(ATP binding);GO:0016887(ATPase activity);GO:0042626(ATPase activity, coupled to transmembrane movement of substances);GO:0055085(transmembran…	ATMRP6,MRP6	3.5	3423-3440	0	21.186	3431			1	0.333333		4	NA		0.999946	.\4_T_Plot\phyB\LOC_Os05g10730.1--3431--bdi-MIR5056-p5_degradome.jpg
bdi-MIR5056-p5	ATTTGTTTGAATAAAATG	LOC_Os05g10730.3	LOC_Os05g10730	multidrug resistance-associated protein 6	GO:0009056(catabolic process);GO:0005773(vacuole);GO:0016020(membrane);GO:0006810(transport);GO:0009987(cellular process);GO:0016787(hydrolase activity);GO:0005215(transporter activity);GO:0006139(nucleobase-containing compound metabolic process);GO:0005524(ATP binding);GO:0016887(ATPase activity);GO:0042626(ATPase activity, coupled to transmembrane movement of substances);GO:0055085(transmembran…	ATMRP6,MRP6	3.5	3423-3440	0	21.186	3431			1	0.333333		4	NA		0.999946	.\4_T_Plot\phyB\LOC_Os05g10730.3--3431--bdi-MIR5056-p5_degradome.jpg
bdi-MIR529-p5_1ss7GA	TAAAGGAAGAAGAGAGAGAGT	LOC_Os03g41080.1	LOC_Os03g41080	-	-		4	1561-1581	225.91	444.906	1572	2	2	7	7	3	2	.\4_T_Plot\WT\LOC_Os03g41080.1--1572--bdi-MIR529-p5_1ss7GA_degradome.jpg	0.448853	0.999819	.\4_T_Plot\phyB\LOC_Os03g41080.1--1572--bdi-MIR529-p5_1ss7GA_degradome.jpg
bdi-MIR529-p5_1ss7GA	TAAAGGAAGAAGAGAGAGAGT	LOC_Os03g55990.2	LOC_Os03g55990	Homeobox-leucine zipper family protein / lipid-binding START domain-containing protein	GO:0007275(multicellular organismal development);GO:0003700(sequence-specific DNA binding transcription factor activity);GO:0009908(flower development);GO:0009790(embryo development);GO:0009791(post-embryonic development);GO:0009653(anatomical structure morphogenesis);GO:0000003(reproduction);GO:0006139(nucleobase-containing compound metabolic process);GO:0009058(biosynthetic process);GO:0005634(…	ATHB-14,ATHB14,PHB,PHB-1D	4	764-784	0	15.8895	775			1	0.25		4	NA		0.999773	.\4_T_Plot\phyB\LOC_Os03g55990.2--775--bdi-MIR529-p5_1ss7GA_degradome.jpg
bdi-MIR529-p5_1ss7GA	TAAAGGAAGAAGAGAGAGAGT	LOC_Os03g55990.3	LOC_Os03g55990	Homeobox-leucine zipper family protein / lipid-binding START domain-containing protein	GO:0007275(multicellular organismal development);GO:0003700(sequence-specific DNA binding transcription factor activity);GO:0009908(flower development);GO:0009790(embryo development);GO:0009791(post-embryonic development);GO:0009653(anatomical structure morphogenesis);GO:0000003(reproduction);GO:0006139(nucleobase-containing compound metabolic process);GO:0009058(biosynthetic process);GO:0005634(…	ATHB-14,ATHB14,PHB,PHB-1D	4	764-784	0	15.8895	775			1	0.25		4	NA		0.999773	.\4_T_Plot\phyB\LOC_Os03g55990.3--775--bdi-MIR529-p5_1ss7GA_degradome.jpg
bdi-MIR529-p5_1ss7GA	TAAAGGAAGAAGAGAGAGAGT	LOC_Os03g55990.1	LOC_Os03g55990	Homeobox-leucine zipper family protein / lipid-binding START domain-containing protein	GO:0003677(DNA binding);GO:0005634(nucleus);GO:0007275(multicellular organismal development);GO:0009058(biosynthetic process);GO:0006139(nucleobase-containing compound metabolic process);GO:0009653(anatomical structure morphogenesis);GO:0000003(reproduction);GO:0009791(post-embryonic development);GO:0009790(embryo development);GO:0009908(flower development);GO:0003700(sequence-specific DNA bindin…	ATHB-14,ATHB14,PHB,PHB-1D	4	764-784	0	15.8895	775			1	0.25		4	NA		0.999773	.\4_T_Plot\phyB\LOC_Os03g55990.1--775--bdi-MIR529-p5_1ss7GA_degradome.jpg
cme-miR530a	TGCATTTGCACCTGCACCTT	LOC_Os01g01120.1	LOC_Os01g01120	haloacid dehalogenase-like hydrolase family protein	GO:0008152(metabolic process);GO:0005829(cytosol);GO:0009058(biosynthetic process);GO:0009536(plastid);GO:0009987(cellular process);GO:0016787(hydrolase activity);GO:0005488(binding);GO:0003824(catalytic activity)		4	49-68	0	63.558	59			1	1		4	NA		0.986462	.\4_T_Plot\phyB\LOC_Os01g01120.1--59--cme-miR530a_degradome.jpg
cme-miR530a	TGCATTTGCACCTGCACCTT	LOC_Os04g51400.5	LOC_Os04g51400	-	-		3	695-714	310.626	270.121	705	11	2.75	17	4.25	2	2	.\4_T_Plot\WT\LOC_Os04g51400.5--705--cme-miR530a_degradome.jpg	0.643353	0.818131	.\4_T_Plot\phyB\LOC_Os04g51400.5--705--cme-miR530a_degradome.jpg
cme-miR530a	TGCATTTGCACCTGCACCTT	LOC_Os04g51400.3	LOC_Os04g51400	RING/U-box superfamily protein	GO:0005488(binding)		3	764-783	310.626	270.121	774	11	2.75	17	4.25	0	2	.\4_T_Plot\WT\LOC_Os04g51400.3--774--cme-miR530a_degradome.jpg	0.0125572	0.818131	.\4_T_Plot\phyB\LOC_Os04g51400.3--774--cme-miR530a_degradome.jpg
cme-miR530a	TGCATTTGCACCTGCACCTT	LOC_Os04g51400.2	LOC_Os04g51400	RING/U-box superfamily protein	GO:0005488(binding)		3	642-661	310.626	270.121	652	11	2.75	17	4.25	0	2	.\4_T_Plot\WT\LOC_Os04g51400.2--652--cme-miR530a_degradome.jpg	0.0125572	0.818131	.\4_T_Plot\phyB\LOC_Os04g51400.2--652--cme-miR530a_degradome.jpg
cme-miR530a	TGCATTTGCACCTGCACCTT	LOC_Os04g51400.1	LOC_Os04g51400	RING/U-box superfamily protein	GO:0005488(binding)		3	695-714	310.626	270.121	705	11	2.75	17	4.25	2	2	.\4_T_Plot\WT\LOC_Os04g51400.1--705--cme-miR530a_degradome.jpg	0.643353	0.818131	.\4_T_Plot\phyB\LOC_Os04g51400.1--705--cme-miR530a_degradome.jpg
cme-miR530a	TGCATTTGCACCTGCACCTT	LOC_Os12g44340.1	LOC_Os12g44340	microtubule-associated proteins 70-2	GO:0016043(cellular component organization);GO:0005856(cytoskeleton);GO:0005886(plasma membrane);GO:0005515(protein binding);GO:0009987(cellular process)	ATMAP70-2,MAP70-2	3.5	910-929	112.955	63.558	920	1	1	1	1	4	4	.\4_T_Plot\WT\LOC_Os12g44340.1--920--cme-miR530a_degradome.jpg	0.53752	0.521707	.\4_T_Plot\phyB\LOC_Os12g44340.1--920--cme-miR530a_degradome.jpg
cme-miR530a	TGCATTTGCACCTGCACCTT	LOC_Os01g56780.1	LOC_Os01g56780	zinc knuckle (CCHC-type) family protein	GO:0005488(binding);GO:0005634(nucleus);GO:0040007(growth);GO:0009058(biosynthetic process);GO:0003676(nucleic acid binding);GO:0003677(DNA binding);GO:0006139(nucleobase-containing compound metabolic process);GO:0006352(transcription initiation, DNA-dependent);GO:0016570(histone modification)	TZP	1.5	430-449	2993.31	4099.49	440	53	26.5	129	64.5	0	0	.\4_T_Plot\WT\LOC_Os01g56780.1--440--cme-miR530a_degradome.jpg	0.00280422	0.00364016	.\4_T_Plot\phyB\LOC_Os01g56780.1--440--cme-miR530a_degradome.jpg
cme-miR530a	TGCATTTGCACCTGCACCTT	LOC_Os12g04924.1	LOC_Os12g04924	Ubiquitin-like superfamily protein	GO:0003674(molecular_function);GO:0005575(cellular_component);GO:0005515(protein binding)		4	254-272	37.6517	42.372	264	1	0.333333	2	0.666667	4	3	.\4_T_Plot\WT\LOC_Os12g04924.1--264--cme-miR530a_degradome.jpg	0.988873	0.452484	.\4_T_Plot\phyB\LOC_Os12g04924.1--264--cme-miR530a_degradome.jpg
cme-miR530a	TGCATTTGCACCTGCACCTT	LOC_Os11g04880.1	LOC_Os11g04880	Ubiquitin-like superfamily protein	GO:0003674(molecular_function);GO:0005575(cellular_component);GO:0005515(protein binding)		4	207-225	37.6517	42.372	217	1	0.333333	2	0.666667	4	3	.\4_T_Plot\WT\LOC_Os11g04880.1--217--cme-miR530a_degradome.jpg	0.988873	0.452484	.\4_T_Plot\phyB\LOC_Os11g04880.1--217--cme-miR530a_degradome.jpg
cpa-miR160a_R+2	TGCCTGGCTCCCTGTATGCCATT	LOC_Os06g47150.1	LOC_Os06g47150	auxin response factor 16	GO:0006139(nucleobase-containing compound metabolic process);GO:0000003(reproduction);GO:0009719(response to endogenous stimulus);GO:0007165(signal transduction);GO:0009058(biosynthetic process);GO:0007275(multicellular organismal development);GO:0003700(sequence-specific DNA binding transcription factor activity);GO:0009908(flower development);GO:0005634(nucleus);GO:0008150(biological_process);G…	ARF16	2.5	2040-2062	49785	95220.4	2053	1763	440.75	5993	1498.17	0	0	.\4_T_Plot\WT\LOC_Os06g47150.1--2053--cpa-miR160a_R+2_degradome.jpg	0.0185469	0.0240188	.\4_T_Plot\phyB\LOC_Os06g47150.1--2053--cpa-miR160a_R+2_degradome.jpg
cpa-miR160a_R+2	TGCCTGGCTCCCTGTATGCCATT	LOC_Os10g33940.1	LOC_Os10g33940	auxin response factor 16	GO:0009719(response to endogenous stimulus);GO:0003723(RNA binding);GO:0007275(multicellular organismal development);GO:0009987(cellular process);GO:0005634(nucleus);GO:0003700(sequence-specific DNA binding transcription factor activity);GO:0009058(biosynthetic process);GO:0006139(nucleobase-containing compound metabolic process);GO:0006355(regulation of transcription, DNA-dependent);GO:0003677(D…	ARF16	2.5	1633-1655	49813.2	61651.2	1646	441	441	970	970	0	0	.\4_T_Plot\WT\LOC_Os10g33940.1--1646--cpa-miR160a_R+2_degradome.jpg	0.0185469	0.0240188	.\4_T_Plot\phyB\LOC_Os10g33940.1--1646--cpa-miR160a_R+2_degradome.jpg
cpa-miR160a_R+2	TGCCTGGCTCCCTGTATGCCATT	LOC_Os06g47150.4	LOC_Os06g47150	auxin response factor 16	GO:0009719(response to endogenous stimulus);GO:0005634(nucleus);GO:0009908(flower development);GO:0003700(sequence-specific DNA binding transcription factor activity);GO:0007275(multicellular organismal development);GO:0000003(reproduction);GO:0006139(nucleobase-containing compound metabolic process);GO:0009058(biosynthetic process);GO:0007165(signal transduction);GO:0019748(secondary metabolic p…	ARF16	2.5	1842-1864	49785	95220.4	1855	1763	440.75	5993	1498.17	0	0	.\4_T_Plot\WT\LOC_Os06g47150.4--1855--cpa-miR160a_R+2_degradome.jpg	0.0185469	0.0240188	.\4_T_Plot\phyB\LOC_Os06g47150.4--1855--cpa-miR160a_R+2_degradome.jpg
cpa-miR160a_R+2	TGCCTGGCTCCCTGTATGCCATT	LOC_Os06g47150.2	LOC_Os06g47150	auxin response factor 16	GO:0008150(biological_process);GO:0007165(signal transduction);GO:0009719(response to endogenous stimulus);GO:0005634(nucleus);GO:0009908(flower development);GO:0003700(sequence-specific DNA binding transcription factor activity);GO:0007275(multicellular organismal development);GO:0006139(nucleobase-containing compound metabolic process);GO:0009058(biosynthetic process);GO:0000003(reproduction);G…	ARF16	2.5	1842-1864	49785	95220.4	1855	1763	440.75	5993	1498.17	0	0	.\4_T_Plot\WT\LOC_Os06g47150.2--1855--cpa-miR160a_R+2_degradome.jpg	0.0185469	0.0240188	.\4_T_Plot\phyB\LOC_Os06g47150.2--1855--cpa-miR160a_R+2_degradome.jpg
cpa-miR160a_R+2	TGCCTGGCTCCCTGTATGCCATT	LOC_Os04g43910.1	LOC_Os04g43910	auxin response factor 16	GO:0007275(multicellular organismal development);GO:0003700(sequence-specific DNA binding transcription factor activity);GO:0009908(flower development);GO:0005634(nucleus);GO:0009719(response to endogenous stimulus);GO:0019748(secondary metabolic process);GO:0009058(biosynthetic process);GO:0009987(cellular process);GO:0007165(signal transduction);GO:0006139(nucleobase-containing compound metabol…	ARF16	2.5	1342-1364	2485.01	1334.72	1355	22	22	21	21	0	0	.\4_T_Plot\WT\LOC_Os04g43910.1--1355--cpa-miR160a_R+2_degradome.jpg	0.0185469	0.0240188	.\4_T_Plot\phyB\LOC_Os04g43910.1--1355--cpa-miR160a_R+2_degradome.jpg
cpa-miR160a_R+2	TGCCTGGCTCCCTGTATGCCATT	LOC_Os06g47150.3	LOC_Os06g47150	auxin response factor 16	GO:0009987(cellular process);GO:0009058(biosynthetic process);GO:0007275(multicellular organismal development);GO:0040007(growth);GO:0003723(RNA binding);GO:0008150(biological_process);GO:0007165(signal transduction);GO:0009719(response to endogenous stimulus);GO:0005634(nucleus);GO:0009908(flower development);GO:0003700(sequence-specific DNA binding transcription factor activity);GO:0000003(repr…	ARF16	2.5	1809-1831	49785	95220.4	1822	1763	440.75	5993	1498.17	0	0	.\4_T_Plot\WT\LOC_Os06g47150.3--1822--cpa-miR160a_R+2_degradome.jpg	0.0185469	0.0240188	.\4_T_Plot\phyB\LOC_Os06g47150.3--1822--cpa-miR160a_R+2_degradome.jpg
cpa-miR160a_R+2	TGCCTGGCTCCCTGTATGCCATT	LOC_Os02g41800.1	LOC_Os02g41800	auxin response factor 16	GO:0009987(cellular process);GO:0003723(RNA binding);GO:0009058(biosynthetic process);GO:0009719(response to endogenous stimulus);GO:0006139(nucleobase-containing compound metabolic process);GO:0005634(nucleus);GO:0007275(multicellular organismal development);GO:0003700(sequence-specific DNA binding transcription factor activity);GO:0006355(regulation of transcription, DNA-dependent);GO:0003677(D…	ARF16	2.5	1482-1504	5704.23	6207.5	1495	101	50.5	196	97.6667	0	0	.\4_T_Plot\WT\LOC_Os02g41800.1--1495--cpa-miR160a_R+2_degradome.jpg	0.0185469	0.0240188	.\4_T_Plot\phyB\LOC_Os02g41800.1--1495--cpa-miR160a_R+2_degradome.jpg
cpa-miR160a_R+2	TGCCTGGCTCCCTGTATGCCATT	LOC_Os02g41800.2	LOC_Os02g41800	auxin response factor 16	GO:0003700(sequence-specific DNA binding transcription factor activity);GO:0009987(cellular process);GO:0005634(nucleus);GO:0009719(response to endogenous stimulus);GO:0007275(multicellular organismal development);GO:0009058(biosynthetic process);GO:0006139(nucleobase-containing compound metabolic process);GO:0003723(RNA binding);GO:0003677(DNA binding);GO:0006355(regulation of transcription, DNA…	ARF16	2.5	1482-1504	5704.23	6207.5	1495	101	50.5	196	97.6667	0	0	.\4_T_Plot\WT\LOC_Os02g41800.2--1495--cpa-miR160a_R+2_degradome.jpg	0.0185469	0.0240188	.\4_T_Plot\phyB\LOC_Os02g41800.2--1495--cpa-miR160a_R+2_degradome.jpg
gma-miR171n_2ss20TC21AC	TTGAGCCGCGTCAATATCTCC	LOC_Os02g44370.1	LOC_Os02g44370	GRAS family transcription factor	GO:0009987(cellular process);GO:0009536(plastid);GO:0008150(biological_process);GO:0030154(cell differentiation);GO:0009058(biosynthetic process);GO:0006139(nucleobase-containing compound metabolic process);GO:0016043(cellular component organization);GO:0009653(anatomical structure morphogenesis);GO:0016049(cell growth);GO:0007275(multicellular organismal development);GO:0005515(protein binding);…	ATHAM3,HAM3	2	1523-1543	225.91	0	1534	2	2			2		.\4_T_Plot\WT\LOC_Os02g44370.1--1534--gma-miR171n_2ss20TC21AC_degradome.jpg	0.568325		NA
gma-miR171n_2ss20TC21AC	TTGAGCCGCGTCAATATCTCC	LOC_Os10g40390.1	LOC_Os10g40390	GRAS family transcription factor	GO:0007275(multicellular organismal development);GO:0008150(biological_process);GO:0009653(anatomical structure morphogenesis);GO:0016049(cell growth);GO:0030154(cell differentiation);GO:0016043(cellular component organization);GO:0009987(cellular process);GO:0003700(sequence-specific DNA binding transcription factor activity);GO:0009536(plastid);GO:0006139(nucleobase-containing compound metaboli…	ATHAM3,HAM3	2	165-185	790.686	508.464	176	7	7	8	8	0	0	.\4_T_Plot\WT\LOC_Os10g40390.1--176--gma-miR171n_2ss20TC21AC_degradome.jpg	0.0102438	0.0132826	.\4_T_Plot\phyB\LOC_Os10g40390.1--176--gma-miR171n_2ss20TC21AC_degradome.jpg
gma-miR171n_2ss20TC21AC	TTGAGCCGCGTCAATATCTCC	LOC_Os06g01620.1	LOC_Os06g01620	GRAS family transcription factor	GO:0009536(plastid);GO:0016043(cellular component organization);GO:0006139(nucleobase-containing compound metabolic process);GO:0009653(anatomical structure morphogenesis);GO:0030154(cell differentiation);GO:0016049(cell growth);GO:0007275(multicellular organismal development);GO:0009058(biosynthetic process);GO:0008150(biological_process);GO:0005515(protein binding);GO:0009987(cellular process);…	ATHAM3,HAM3	1	453-473	1468.42	1525.39	464	13	13	24	24	2	2	.\4_T_Plot\WT\LOC_Os06g01620.1--464--gma-miR171n_2ss20TC21AC_degradome.jpg	0.219801	0.336572	.\4_T_Plot\phyB\LOC_Os06g01620.1--464--gma-miR171n_2ss20TC21AC_degradome.jpg
gma-miR171n_2ss20TC21AC	TTGAGCCGCGTCAATATCTCC	LOC_Os04g46860.1	LOC_Os04g46860	GRAS family transcription factor	GO:0016049(cell growth);GO:0007275(multicellular organismal development);GO:0009653(anatomical structure morphogenesis);GO:0008150(biological_process);GO:0009536(plastid);GO:0003700(sequence-specific DNA binding transcription factor activity);GO:0009987(cellular process);GO:0030154(cell differentiation);GO:0005515(protein binding);GO:0009058(biosynthetic process);GO:0006139(nucleobase-containing …	ATHAM3,HAM3	2	1323-1343	677.73	762.696	1334	6	6	12	12	2	2	.\4_T_Plot\WT\LOC_Os04g46860.1--1334--gma-miR171n_2ss20TC21AC_degradome.jpg	0.568325	0.750632	.\4_T_Plot\phyB\LOC_Os04g46860.1--1334--gma-miR171n_2ss20TC21AC_degradome.jpg
gma-miR171n_2ss20TC21AC	TTGAGCCGCGTCAATATCTCC	LOC_Os02g44360.1	LOC_Os02g44360	GRAS family transcription factor	GO:0030154(cell differentiation);GO:0009987(cellular process);GO:0007275(multicellular organismal development);GO:0016043(cellular component organization);GO:0006139(nucleobase-containing compound metabolic process);GO:0009058(biosynthetic process);GO:0008150(biological_process);GO:0003700(sequence-specific DNA binding transcription factor activity);GO:0009536(plastid);GO:0009653(anatomical struc…	ATHAM3,HAM3	2	1348-1368	338.865	381.348	1359	3	3	6	6	2	2	.\4_T_Plot\WT\LOC_Os02g44360.1--1359--gma-miR171n_2ss20TC21AC_degradome.jpg	0.568325	0.750632	.\4_T_Plot\phyB\LOC_Os02g44360.1--1359--gma-miR171n_2ss20TC21AC_degradome.jpg
gma-miR171n_2ss20TC21AC	TTGAGCCGCGTCAATATCTCC	LOC_Os06g21380.1	LOC_Os06g21380	Peptidase S41 family protein	GO:0016787(hydrolase activity);GO:0009579(thylakoid);GO:0009536(plastid);GO:0019538(protein metabolic process);GO:0016020(membrane);GO:0007165(signal transduction);GO:0005515(protein binding);GO:0008236(serine-type peptidase activity);GO:0006508(proteolysis)		3.5	1103-1123	225.91	254.232	1114	2	2	4	4	3	2	.\4_T_Plot\WT\LOC_Os06g21380.1--1114--gma-miR171n_2ss20TC21AC_degradome.jpg	0.0173065	0.223155	.\4_T_Plot\phyB\LOC_Os06g21380.1--1114--gma-miR171n_2ss20TC21AC_degradome.jpg
gma-miR172k	TGAATCTTGATGATGCTGCAT	LOC_Os08g39630.1	LOC_Os08g39630	basic helix-loop-helix (bHLH) DNA-binding superfamily protein	GO:0005634(nucleus);GO:0003700(sequence-specific DNA binding transcription factor activity);GO:0006139(nucleobase-containing compound metabolic process);GO:0009058(biosynthetic process);GO:0003677(DNA binding);GO:0030528(transcription regulator activity);GO:0006355(regulation of transcription, DNA-dependent)		4	1868-1888	225.91	0	1879	2	2			2		.\4_T_Plot\WT\LOC_Os08g39630.1--1879--gma-miR172k_degradome.jpg	0.953761		NA
gma-miR172k	TGAATCTTGATGATGCTGCAT	LOC_Os09g21770.1	LOC_Os09g21770	PHD finger family protein / bromo-adjacent homology (BAH) domain-containing protein	GO:0009058(biosynthetic process);GO:0005575(cellular_component);GO:0003677(DNA binding);GO:0009908(flower development);GO:0005488(binding);GO:0009791(post-embryonic development);GO:0006139(nucleobase-containing compound metabolic process);GO:0005515(protein binding)	EBS	4	686-705	112.955	826.254	697	1	1	13	13	4	2	.\4_T_Plot\WT\LOC_Os09g21770.1--697--gma-miR172k_degradome.jpg	0.994333	0.993792	.\4_T_Plot\phyB\LOC_Os09g21770.1--697--gma-miR172k_degradome.jpg
gma-miR172k	TGAATCTTGATGATGCTGCAT	LOC_Os05g03040.3	LOC_Os05g03040	related to AP2.7	GO:0005634(nucleus);GO:0009791(post-embryonic development);GO:0000003(reproduction);GO:0003700(sequence-specific DNA binding transcription factor activity);GO:0006139(nucleobase-containing compound metabolic process);GO:0009058(biosynthetic process);GO:0003677(DNA binding);GO:0007275(multicellular organismal development);GO:0009653(anatomical structure morphogenesis);GO:0006355(regulation of tran…	RAP2.7,TOE1	3	2089-2109	301.214	190.674	2100	8	2.66667	9	3	2	2	.\4_T_Plot\WT\LOC_Os05g03040.3--2100--gma-miR172k_degradome.jpg	0.747079	0.896959	.\4_T_Plot\phyB\LOC_Os05g03040.3--2100--gma-miR172k_degradome.jpg
gma-miR172k	TGAATCTTGATGATGCTGCAT	LOC_Os05g03040.1	LOC_Os05g03040	related to AP2.7	GO:0009058(biosynthetic process);GO:0006139(nucleobase-containing compound metabolic process);GO:0003700(sequence-specific DNA binding transcription factor activity);GO:0000003(reproduction);GO:0005634(nucleus);GO:0003677(DNA binding);GO:0007275(multicellular organismal development);GO:0009653(anatomical structure morphogenesis);GO:0009791(post-embryonic development);GO:0006355(regulation of tran…	RAP2.7,TOE1	3	1976-1996	301.214	190.674	1987	8	2.66667	9	3	2	2	.\4_T_Plot\WT\LOC_Os05g03040.1--1987--gma-miR172k_degradome.jpg	0.747079	0.896959	.\4_T_Plot\phyB\LOC_Os05g03040.1--1987--gma-miR172k_degradome.jpg
gma-miR172k	TGAATCTTGATGATGCTGCAT	LOC_Os05g03040.2	LOC_Os05g03040	related to AP2.7	GO:0009058(biosynthetic process);GO:0005634(nucleus);GO:0003677(DNA binding);GO:0007275(multicellular organismal development);GO:0009653(anatomical structure morphogenesis);GO:0006139(nucleobase-containing compound metabolic process);GO:0000003(reproduction);GO:0009791(post-embryonic development);GO:0003700(sequence-specific DNA binding transcription factor activity);GO:0006355(regulation of tran…	RAP2.7,TOE1	3	1552-1572	301.214	190.674	1563	8	2.66667	9	3	2	2	.\4_T_Plot\WT\LOC_Os05g03040.2--1563--gma-miR172k_degradome.jpg	0.747079	0.896959	.\4_T_Plot\phyB\LOC_Os05g03040.2--1563--gma-miR172k_degradome.jpg
gma-miR172k	TGAATCTTGATGATGCTGCAT	LOC_Os07g13170.1	LOC_Os07g13170	related to AP2.7	GO:0003677(DNA binding);GO:0009058(biosynthetic process);GO:0000003(reproduction);GO:0009791(post-embryonic development);GO:0003700(sequence-specific DNA binding transcription factor activity);GO:0006139(nucleobase-containing compound metabolic process);GO:0009653(anatomical structure morphogenesis);GO:0007275(multicellular organismal development);GO:0005634(nucleus);GO:0006355(regulation of tran…	RAP2.7,TOE1	3	1404-1424	56.4775	31.779	1415	1	0.5	1	0.5	4	4	.\4_T_Plot\WT\LOC_Os07g13170.1--1415--gma-miR172k_degradome.jpg	0.901081	0.890584	.\4_T_Plot\phyB\LOC_Os07g13170.1--1415--gma-miR172k_degradome.jpg
gma-miR172k	TGAATCTTGATGATGCTGCAT	LOC_Os07g13170.2	LOC_Os07g13170	related to AP2.7	GO:0009791(post-embryonic development);GO:0009653(anatomical structure morphogenesis);GO:0007275(multicellular organismal development);GO:0003677(DNA binding);GO:0005634(nucleus);GO:0009058(biosynthetic process);GO:0006139(nucleobase-containing compound metabolic process);GO:0003700(sequence-specific DNA binding transcription factor activity);GO:0000003(reproduction);GO:0006355(regulation of tran…	RAP2.7,TOE1	3	1463-1483	56.4775	31.779	1474	1	0.5	1	0.5	4	4	.\4_T_Plot\WT\LOC_Os07g13170.2--1474--gma-miR172k_degradome.jpg	0.901081	0.890584	.\4_T_Plot\phyB\LOC_Os07g13170.2--1474--gma-miR172k_degradome.jpg
gma-miR172k	TGAATCTTGATGATGCTGCAT	LOC_Os04g55560.2	LOC_Os04g55560	Integrase-type DNA-binding superfamily protein	GO:0000003(reproduction);GO:0005634(nucleus);GO:0003700(sequence-specific DNA binding transcription factor activity);GO:0009653(anatomical structure morphogenesis);GO:0007275(multicellular organismal development);GO:0009908(flower development);GO:0006139(nucleobase-containing compound metabolic process);GO:0009791(post-embryonic development);GO:0030154(cell differentiation);GO:0009058(biosyntheti…	AP2,FL1,FLO2	4	1623-1643	225.91	254.232	1634	6	2	12	4	2	2	.\4_T_Plot\WT\LOC_Os04g55560.2--1634--gma-miR172k_degradome.jpg	0.953761	0.993792	.\4_T_Plot\phyB\LOC_Os04g55560.2--1634--gma-miR172k_degradome.jpg
gma-miR172k	TGAATCTTGATGATGCTGCAT	LOC_Os04g55560.4	LOC_Os04g55560	-	-		4	807-827	225.91	254.232	818	6	2	12	4	2	0	.\4_T_Plot\WT\LOC_Os04g55560.4--818--gma-miR172k_degradome.jpg	0.953761	0.0477502	.\4_T_Plot\phyB\LOC_Os04g55560.4--818--gma-miR172k_degradome.jpg
gma-miR172k	TGAATCTTGATGATGCTGCAT	LOC_Os04g55560.3	LOC_Os04g55560	Integrase-type DNA-binding superfamily protein	GO:0009908(flower development);GO:0007275(multicellular organismal development);GO:0003700(sequence-specific DNA binding transcription factor activity);GO:0000003(reproduction);GO:0009791(post-embryonic development);GO:0005634(nucleus);GO:0030154(cell differentiation);GO:0009058(biosynthetic process);GO:0006139(nucleobase-containing compound metabolic process);GO:0009653(anatomical structure morp…	AP2,FL1,FLO2	4	1634-1654	225.91	254.232	1645	6	2	12	4	0	0	.\4_T_Plot\WT\LOC_Os04g55560.3--1645--gma-miR172k_degradome.jpg	0.0369752	0.0477502	.\4_T_Plot\phyB\LOC_Os04g55560.3--1645--gma-miR172k_degradome.jpg
gma-miR172k_R+1_1ss1TA	AGAATCTTGATGATGCTGCATT	LOC_Os09g21770.1	LOC_Os09g21770	PHD finger family protein / bromo-adjacent homology (BAH) domain-containing protein	GO:0009058(biosynthetic process);GO:0005575(cellular_component);GO:0003677(DNA binding);GO:0009908(flower development);GO:0005488(binding);GO:0009791(post-embryonic development);GO:0006139(nucleobase-containing compound metabolic process);GO:0005515(protein binding)	EBS	4	685-705	112.955	826.254	697	1	1	13	13	4	2	.\4_T_Plot\WT\LOC_Os09g21770.1--697--gma-miR172k_R+1_1ss1TA_degradome.jpg	0.201419	0.198243	.\4_T_Plot\phyB\LOC_Os09g21770.1--697--gma-miR172k_R+1_1ss1TA_degradome.jpg
gma-miR172k_R+1_1ss1TA	AGAATCTTGATGATGCTGCATT	LOC_Os05g03040.2	LOC_Os05g03040	related to AP2.7	GO:0009058(biosynthetic process);GO:0005634(nucleus);GO:0003677(DNA binding);GO:0007275(multicellular organismal development);GO:0009653(anatomical structure morphogenesis);GO:0006139(nucleobase-containing compound metabolic process);GO:0000003(reproduction);GO:0009791(post-embryonic development);GO:0003700(sequence-specific DNA binding transcription factor activity);GO:0006355(regulation of tran…	RAP2.7,TOE1	2.5	1551-1572	301.214	190.674	1563	8	2.66667	9	3	2	2	.\4_T_Plot\WT\LOC_Os05g03040.2--1563--gma-miR172k_R+1_1ss1TA_degradome.jpg	0.615048	0.793656	.\4_T_Plot\phyB\LOC_Os05g03040.2--1563--gma-miR172k_R+1_1ss1TA_degradome.jpg
gma-miR172k_R+1_1ss1TA	AGAATCTTGATGATGCTGCATT	LOC_Os05g03040.1	LOC_Os05g03040	related to AP2.7	GO:0009058(biosynthetic process);GO:0006139(nucleobase-containing compound metabolic process);GO:0003700(sequence-specific DNA binding transcription factor activity);GO:0000003(reproduction);GO:0005634(nucleus);GO:0003677(DNA binding);GO:0007275(multicellular organismal development);GO:0009653(anatomical structure morphogenesis);GO:0009791(post-embryonic development);GO:0006355(regulation of tran…	RAP2.7,TOE1	2.5	1975-1996	301.214	190.674	1987	8	2.66667	9	3	2	2	.\4_T_Plot\WT\LOC_Os05g03040.1--1987--gma-miR172k_R+1_1ss1TA_degradome.jpg	0.615048	0.793656	.\4_T_Plot\phyB\LOC_Os05g03040.1--1987--gma-miR172k_R+1_1ss1TA_degradome.jpg
gma-miR172k_R+1_1ss1TA	AGAATCTTGATGATGCTGCATT	LOC_Os05g03040.3	LOC_Os05g03040	related to AP2.7	GO:0005634(nucleus);GO:0009791(post-embryonic development);GO:0000003(reproduction);GO:0003700(sequence-specific DNA binding transcription factor activity);GO:0006139(nucleobase-containing compound metabolic process);GO:0009058(biosynthetic process);GO:0003677(DNA binding);GO:0007275(multicellular organismal development);GO:0009653(anatomical structure morphogenesis);GO:0006355(regulation of tran…	RAP2.7,TOE1	2.5	2088-2109	301.214	190.674	2100	8	2.66667	9	3	2	2	.\4_T_Plot\WT\LOC_Os05g03040.3--2100--gma-miR172k_R+1_1ss1TA_degradome.jpg	0.615048	0.793656	.\4_T_Plot\phyB\LOC_Os05g03040.3--2100--gma-miR172k_R+1_1ss1TA_degradome.jpg
gma-miR172k_R+1_1ss1TA	AGAATCTTGATGATGCTGCATT	LOC_Os07g13170.2	LOC_Os07g13170	related to AP2.7	GO:0009791(post-embryonic development);GO:0009653(anatomical structure morphogenesis);GO:0007275(multicellular organismal development);GO:0003677(DNA binding);GO:0005634(nucleus);GO:0009058(biosynthetic process);GO:0006139(nucleobase-containing compound metabolic process);GO:0003700(sequence-specific DNA binding transcription factor activity);GO:0000003(reproduction);GO:0006355(regulation of tran…	RAP2.7,TOE1	2	1462-1483	56.4775	31.779	1474	1	0.5	1	0.5	4	4	.\4_T_Plot\WT\LOC_Os07g13170.2--1474--gma-miR172k_R+1_1ss1TA_degradome.jpg	0.506824	0.491389	.\4_T_Plot\phyB\LOC_Os07g13170.2--1474--gma-miR172k_R+1_1ss1TA_degradome.jpg
gma-miR172k_R+1_1ss1TA	AGAATCTTGATGATGCTGCATT	LOC_Os07g13170.1	LOC_Os07g13170	related to AP2.7	GO:0003677(DNA binding);GO:0009058(biosynthetic process);GO:0000003(reproduction);GO:0009791(post-embryonic development);GO:0003700(sequence-specific DNA binding transcription factor activity);GO:0006139(nucleobase-containing compound metabolic process);GO:0009653(anatomical structure morphogenesis);GO:0007275(multicellular organismal development);GO:0005634(nucleus);GO:0006355(regulation of tran…	RAP2.7,TOE1	2	1403-1424	56.4775	31.779	1415	1	0.5	1	0.5	4	4	.\4_T_Plot\WT\LOC_Os07g13170.1--1415--gma-miR172k_R+1_1ss1TA_degradome.jpg	0.506824	0.491389	.\4_T_Plot\phyB\LOC_Os07g13170.1--1415--gma-miR172k_R+1_1ss1TA_degradome.jpg
gma-miR395d_R-1	TGAAGTGTTTGGGGGAACTT	LOC_Os10g35870.1	LOC_Os10g35870	membrane-associated progesterone binding protein 3	GO:0005634(nucleus);GO:0016020(membrane);GO:0005488(binding);GO:0009579(thylakoid);GO:0009536(plastid);GO:0020037(heme binding)	ATMAPR3,ATMP2,MAPR3,MSBP2	4	652-671	112.955	63.558	662	1	1	1	1	4	4	.\4_T_Plot\WT\LOC_Os10g35870.1--662--gma-miR395d_R-1_degradome.jpg	0.675216	0.658896	.\4_T_Plot\phyB\LOC_Os10g35870.1--662--gma-miR395d_R-1_degradome.jpg
gma-miR395d_R-1	TGAAGTGTTTGGGGGAACTT	LOC_Os03g53230.1	LOC_Os03g53230	Pseudouridine synthase/archaeosine transglycosylase-like family protein	GO:0009536(plastid);GO:0005886(plasma membrane);GO:0016740(transferase activity);GO:0008152(metabolic process);GO:0008150(biological_process);GO:0004781(sulfate adenylyltransferase (ATP) activity);GO:0000103(sulfate assimilation)	APS3	2.5	595-614	225.91	190.674	605	2	2	3	3	2	2	.\4_T_Plot\WT\LOC_Os03g53230.1--605--gma-miR395d_R-1_degradome.jpg	0.173808	0.27068	.\4_T_Plot\phyB\LOC_Os03g53230.1--605--gma-miR395d_R-1_degradome.jpg
gma-miR5368_L+2R-1	AGGGACAGTCTCAGGTAGAC	LOC_Os06g47890.1	LOC_Os06g47890	Galactose oxidase/kelch repeat superfamily protein	GO:0005634(nucleus);GO:0008150(biological_process);GO:0009908(flower development);GO:0003824(catalytic activity);GO:0009628(response to abiotic stimulus);GO:0009605(response to external stimulus);GO:0009987(cellular process);GO:0009056(catabolic process);GO:0019538(protein metabolic process);GO:0005829(cytosol);GO:0005515(protein binding);GO:0005622(intracellular);GO:0007165(signal transduction);…	ADO1,FKL2,LKP1,ZTL	3.5	1048-1066	0	31.779	1057			1	0.5		4	NA		0.388407	.\4_T_Plot\phyB\LOC_Os06g47890.1--1057--gma-miR5368_L+2R-1_degradome.jpg
gma-miR5368_L+2R-1	AGGGACAGTCTCAGGTAGAC	LOC_Os06g47890.2	LOC_Os06g47890	Galactose oxidase/kelch repeat superfamily protein	GO:0005515(protein binding);GO:0005622(intracellular);GO:0019538(protein metabolic process);GO:0009056(catabolic process);GO:0009987(cellular process);GO:0005829(cytosol);GO:0009628(response to abiotic stimulus);GO:0008150(biological_process);GO:0009605(response to external stimulus);GO:0005634(nucleus);GO:0007165(signal transduction);GO:0006464(cellular protein modification process);GO:0004871(s…	ADO1,FKL2,LKP1,ZTL	3.5	1048-1066	0	31.779	1057			1	0.5		4	NA		0.388407	.\4_T_Plot\phyB\LOC_Os06g47890.2--1057--gma-miR5368_L+2R-1_degradome.jpg
gma-miR5368_L+3R-1	AAGGGACAGTCTCAGGTAGAC	LOC_Os12g41820.1	LOC_Os12g41820	Chaperone DnaJ-domain superfamily protein	GO:0005515(protein binding);GO:0019538(protein metabolic process);GO:0009987(cellular process);GO:0005575(cellular_component);GO:0031072(heat shock protein binding)		4	1528-1548	112.955	0	1539	1	1			4		.\4_T_Plot\WT\LOC_Os12g41820.1--1539--gma-miR5368_L+3R-1_degradome.jpg	0.593299		NA
hvu-MIR6195-p3_1ss9TG	CCTCGGCGGCCTCGGCGT	LOC_Os01g21250.1	LOC_Os01g21250	senescence-associated gene 21	GO:0007154(cell communication);GO:0006950(response to stress);GO:0009628(response to abiotic stimulus);GO:0009790(embryo development);GO:0009991(response to extracellular stimulus);GO:0003674(molecular_function)	AtLEA5,SAG21	3.5	136-154	903.641	190.674	145	8	8	3	3	2	3	.\4_T_Plot\WT\LOC_Os01g21250.1--145--hvu-MIR6195-p3_1ss9TG_degradome.jpg	1	0.993654	.\4_T_Plot\phyB\LOC_Os01g21250.1--145--hvu-MIR6195-p3_1ss9TG_degradome.jpg
hvu-MIR6195-p3_1ss9TG	CCTCGGCGGCCTCGGCGT	LOC_Os06g05160.1	LOC_Os06g05160	sulfate transporter 3;4	GO:0006810(transport);GO:0005215(transporter activity);GO:0009987(cellular process);GO:0005575(cellular_component);GO:0055085(transmembrane transport);GO:0016021(integral to membrane)	SULTR3;4	4	2039-2056	0	317.79	2047			5	5		2	NA		1	.\4_T_Plot\phyB\LOC_Os06g05160.1--2047--hvu-MIR6195-p3_1ss9TG_degradome.jpg
hvu-MIR6195-p3_1ss9TG	CCTCGGCGGCCTCGGCGT	LOC_Os03g27260.1	LOC_Os03g27260	Ribosomal protein S6e	GO:0009987(cellular process);GO:0005575(cellular_component);GO:0040007(growth);GO:0005198(structural molecule activity);GO:0009791(post-embryonic development);GO:0005840(ribosome);GO:0005829(cytosol);GO:0006412(translation);GO:0006139(nucleobase-containing compound metabolic process);GO:0005886(plasma membrane);GO:0000003(reproduction);GO:0009790(embryo development);GO:0003735(structural constitu…	EMB3010,RPS6B	4	669-686	903.641	635.58	677	16	8	20	10	2	2	.\4_T_Plot\WT\LOC_Os03g27260.1--677--hvu-MIR6195-p3_1ss9TG_degradome.jpg	1	1	.\4_T_Plot\phyB\LOC_Os03g27260.1--677--hvu-MIR6195-p3_1ss9TG_degradome.jpg
hvu-MIR6195-p3_1ss9TG	CCTCGGCGGCCTCGGCGT	LOC_Os05g41540.1	LOC_Os05g41540	Basic-leucine zipper (bZIP) transcription factor family protein	GO:0006139(nucleobase-containing compound metabolic process);GO:0003677(DNA binding);GO:0005634(nucleus);GO:0005515(protein binding);GO:0009987(cellular process);GO:0009058(biosynthetic process);GO:0008150(biological_process);GO:0003700(sequence-specific DNA binding transcription factor activity);GO:0043565(sequence-specific DNA binding);GO:0046983(protein dimerization activity);GO:0006355(regula…	bZIP23	4	949-966	225.91	63.558	957	2	2	1	1	2	4	.\4_T_Plot\WT\LOC_Os05g41540.1--957--hvu-MIR6195-p3_1ss9TG_degradome.jpg	1	1	.\4_T_Plot\phyB\LOC_Os05g41540.1--957--hvu-MIR6195-p3_1ss9TG_degradome.jpg
hvu-MIR6195-p3_1ss9TG	CCTCGGCGGCCTCGGCGT	LOC_Os06g44450.1	LOC_Os06g44450	CONSTANS-like 2	GO:0009058(biosynthetic process);GO:0005622(intracellular);GO:0005488(binding);GO:0006139(nucleobase-containing compound metabolic process);GO:0003700(sequence-specific DNA binding transcription factor activity);GO:0005515(protein binding)	ATCOL2,COL2	3	495-512	112.955	0	503	1	1			4		.\4_T_Plot\WT\LOC_Os06g44450.1--503--hvu-MIR6195-p3_1ss9TG_degradome.jpg	1		NA
hvu-MIR6195-p3_1ss9TG	CCTCGGCGGCCTCGGCGT	LOC_Os12g29950.1	LOC_Os12g29950	Major facilitator superfamily protein	GO:0009607(response to biotic stimulus);GO:0003674(molecular_function);GO:0006950(response to stress);GO:0005575(cellular_component)		4	1567-1583	112.955	0	1575	2	1			2		.\4_T_Plot\WT\LOC_Os12g29950.1--1575--hvu-MIR6195-p3_1ss9TG_degradome.jpg	1		NA
hvu-MIR6195-p3_1ss9TG	CCTCGGCGGCCTCGGCGT	LOC_Os12g29950.2	LOC_Os12g29950	Major facilitator superfamily protein	GO:0006950(response to stress);GO:0003674(molecular_function);GO:0009607(response to biotic stimulus);GO:0005575(cellular_component)		4	1567-1583	112.955	0	1575	2	1			2		.\4_T_Plot\WT\LOC_Os12g29950.2--1575--hvu-MIR6195-p3_1ss9TG_degradome.jpg	1		NA
hvu-MIR6195-p3_1ss9TG	CCTCGGCGGCCTCGGCGT	LOC_Os08g44290.1	LOC_Os08g44290	31-kDa RNA binding protein	GO:0003723(RNA binding);GO:0006139(nucleobase-containing compound metabolic process);GO:0016020(membrane);GO:0009536(plastid);GO:0009579(thylakoid);GO:0006950(response to stress);GO:0003676(nucleic acid binding)	ATRBP31,ATRBP33,CP31,RBP31	2.5	525-542	112.955	0	533	1	1			4		.\4_T_Plot\WT\LOC_Os08g44290.1--533--hvu-MIR6195-p3_1ss9TG_degradome.jpg	0.999996		NA
hvu-MIR6195-p3_1ss9TG	CCTCGGCGGCCTCGGCGT	LOC_Os06g12320.1	LOC_Os06g12320	Transmembrane amino acid transporter family protein	GO:0005215(transporter activity);GO:0006810(transport);GO:0016020(membrane);GO:0009987(cellular process)		4	913-930	112.955	0	921	1	1			4		.\4_T_Plot\WT\LOC_Os06g12320.1--921--hvu-MIR6195-p3_1ss9TG_degradome.jpg	1		NA
hvu-MIR6195-p3_1ss9TG	CCTCGGCGGCCTCGGCGT	LOC_Os01g16430.1	LOC_Os01g16430	cystatin B	GO:0005488(binding);GO:0030234(enzyme regulator activity);GO:0009628(response to abiotic stimulus);GO:0005829(cytosol);GO:0008152(metabolic process);GO:0004869(cysteine-type endopeptidase inhibitor activity)	ATCYS6,ATCYSB,CYSB	4	408-426	0	190.674	417			3	3		2	NA		1	.\4_T_Plot\phyB\LOC_Os01g16430.1--417--hvu-MIR6195-p3_1ss9TG_degradome.jpg
hvu-MIR6195-p3_1ss9TG	CCTCGGCGGCCTCGGCGT	LOC_Os08g05910.1	LOC_Os08g05910	nitrate transporter 1.1	GO:0008150(biological_process);GO:0005886(plasma membrane);GO:0006810(transport);GO:0005215(transporter activity);GO:0006950(response to stress);GO:0009628(response to abiotic stimulus);GO:0005515(protein binding);GO:0009987(cellular process);GO:0006857(oligopeptide transport);GO:0016020(membrane)	ATNRT1,B-1,CHL1,CHL1-1,NRT1,NRT1.1	4	318-335	75.3034	0	326	2	0.666667			3		.\4_T_Plot\WT\LOC_Os08g05910.1--326--hvu-MIR6195-p3_1ss9TG_degradome.jpg	0.998917		NA
hvu-MIR6195-p3_1ss9TG	CCTCGGCGGCCTCGGCGT	LOC_Os01g74650.2	LOC_Os01g74650	O-acetylserine (thiol) lyase isoform C	GO:0005488(binding);GO:0005739(mitochondrion);GO:0009987(cellular process);GO:0005515(protein binding);GO:0003824(catalytic activity);GO:0009058(biosynthetic process);GO:0007275(multicellular organismal development);GO:0009856(pollination);GO:0000166(nucleotide binding);GO:0009536(plastid);GO:0030170(pyridoxal phosphate binding);GO:0008152(metabolic process)	ATCS-C,OASC	4	290-307	112.955	21.186	298	3	1	1	0.333333	2	4	.\4_T_Plot\WT\LOC_Os01g74650.2--298--hvu-MIR6195-p3_1ss9TG_degradome.jpg	1	1	.\4_T_Plot\phyB\LOC_Os01g74650.2--298--hvu-MIR6195-p3_1ss9TG_degradome.jpg
hvu-MIR6195-p3_1ss9TG	CCTCGGCGGCCTCGGCGT	LOC_Os01g74650.3	LOC_Os01g74650	O-acetylserine (thiol) lyase isoform C	GO:0009536(plastid);GO:0005739(mitochondrion);GO:0005515(protein binding);GO:0000166(nucleotide binding);GO:0009856(pollination);GO:0007275(multicellular organismal development);GO:0003824(catalytic activity);GO:0009987(cellular process);GO:0009058(biosynthetic process);GO:0005488(binding);GO:0030170(pyridoxal phosphate binding);GO:0008152(metabolic process)	ATCS-C,OASC	4	781-798	112.955	21.186	789	3	1	1	0.333333	2	4	.\4_T_Plot\WT\LOC_Os01g74650.3--789--hvu-MIR6195-p3_1ss9TG_degradome.jpg	1	1	.\4_T_Plot\phyB\LOC_Os01g74650.3--789--hvu-MIR6195-p3_1ss9TG_degradome.jpg
hvu-MIR6195-p3_1ss9TG	CCTCGGCGGCCTCGGCGT	LOC_Os01g74650.1	LOC_Os01g74650	O-acetylserine (thiol) lyase isoform C	GO:0007275(multicellular organismal development);GO:0005515(protein binding);GO:0005488(binding);GO:0009058(biosynthetic process);GO:0009987(cellular process);GO:0005739(mitochondrion);GO:0009536(plastid);GO:0009856(pollination);GO:0003824(catalytic activity);GO:0000166(nucleotide binding);GO:0030170(pyridoxal phosphate binding);GO:0008152(metabolic process)	ATCS-C,OASC	4	290-307	112.955	21.186	298	3	1	1	0.333333	2	4	.\4_T_Plot\WT\LOC_Os01g74650.1--298--hvu-MIR6195-p3_1ss9TG_degradome.jpg	1	1	.\4_T_Plot\phyB\LOC_Os01g74650.1--298--hvu-MIR6195-p3_1ss9TG_degradome.jpg
hvu-MIR6195-p3_1ss9TG	CCTCGGCGGCCTCGGCGT	LOC_Os02g09840.1	LOC_Os02g09840	Calcium-binding EF-hand family protein	GO:0008150(biological_process);GO:0005634(nucleus);GO:0005488(binding);GO:0005737(cytoplasm)		4	399-416	0	127.116	407			2	2		2	NA		1	.\4_T_Plot\phyB\LOC_Os02g09840.1--407--hvu-MIR6195-p3_1ss9TG_degradome.jpg
hvu-MIR6195-p3_1ss9TG	CCTCGGCGGCCTCGGCGT	LOC_Os05g16220.1	LOC_Os05g16220	-	-		4	131-148	0	127.116	139			2	2		1	NA		0.652487	.\4_T_Plot\phyB\LOC_Os05g16220.1--139--hvu-MIR6195-p3_1ss9TG_degradome.jpg
hvu-MIR6195-p3_1ss9TG	CCTCGGCGGCCTCGGCGT	LOC_Os05g47670.1	LOC_Os05g47670	RING/U-box superfamily protein	GO:0009536(plastid);GO:0005488(binding)		3.5	746-763	0	127.116	754			2	2		2	NA		1	.\4_T_Plot\phyB\LOC_Os05g47670.1--754--hvu-MIR6195-p3_1ss9TG_degradome.jpg
hvu-MIR6195-p3_1ss9TG	CCTCGGCGGCCTCGGCGT	LOC_Os08g01940.1	LOC_Os08g01940	Beta-glucosidase, GBA2 type family protein	GO:0005773(vacuole);GO:0009987(cellular process);GO:0006629(lipid metabolic process);GO:0009056(catabolic process);GO:0003824(catalytic activity);GO:0016787(hydrolase activity);GO:0004348(glucosylceramidase activity);GO:0006665(sphingolipid metabolic process);GO:0016021(integral to membrane)		4	2908-2926	56.4775	0	2916	1	0.5			4		.\4_T_Plot\WT\LOC_Os08g01940.1--2916--hvu-MIR6195-p3_1ss9TG_degradome.jpg	1		NA
hvu-MIR6195-p3_1ss9TG	CCTCGGCGGCCTCGGCGT	LOC_Os08g01940.2	LOC_Os08g01940	Beta-glucosidase, GBA2 type family protein	GO:0005773(vacuole);GO:0016787(hydrolase activity);GO:0003824(catalytic activity);GO:0006629(lipid metabolic process);GO:0009987(cellular process);GO:0009056(catabolic process);GO:0004348(glucosylceramidase activity);GO:0006665(sphingolipid metabolic process);GO:0016021(integral to membrane)		4	2899-2917	56.4775	0	2907	1	0.5			4		.\4_T_Plot\WT\LOC_Os08g01940.2--2907--hvu-MIR6195-p3_1ss9TG_degradome.jpg	1		NA
hvu-MIR6195-p3_1ss9TG	CCTCGGCGGCCTCGGCGT	LOC_Os07g30620.1	LOC_Os07g30620	UDP-glucosyl transferase 85A2	GO:0008152(metabolic process);GO:0016740(transferase activity);GO:0016758(transferase activity, transferring hexosyl groups)	AtUGT85A2,UGT85A2	4	1101-1117	225.91	127.116	1108	2	2	2	2	2	2	.\4_T_Plot\WT\LOC_Os07g30620.1--1108--hvu-MIR6195-p3_1ss9TG_degradome.jpg	1	1	.\4_T_Plot\phyB\LOC_Os07g30620.1--1108--hvu-MIR6195-p3_1ss9TG_degradome.jpg
hvu-MIR6195-p3_1ss9TG	CCTCGGCGGCCTCGGCGT	LOC_Os03g32490.1	LOC_Os03g32490	Protein of unknown function (DUF1230)	GO:0008150(biological_process);GO:0003674(molecular_function)		4	942-959	451.82	381.348	950	4	4	6	6	2	2	.\4_T_Plot\WT\LOC_Os03g32490.1--950--hvu-MIR6195-p3_1ss9TG_degradome.jpg	1	1	.\4_T_Plot\phyB\LOC_Os03g32490.1--950--hvu-MIR6195-p3_1ss9TG_degradome.jpg
hvu-MIR6195-p3_1ss9TG	CCTCGGCGGCCTCGGCGT	LOC_Os06g04030.1	LOC_Os06g04030	Histone superfamily protein	GO:0003677(DNA binding);GO:0016043(cellular component organization);GO:0006259(DNA metabolic process);GO:0006334(nucleosome assembly);GO:0000786(nucleosome)		4	382-399	180.728	101.693	390	8	1.6	8	1.6	3	3	.\4_T_Plot\WT\LOC_Os06g04030.1--390--hvu-MIR6195-p3_1ss9TG_degradome.jpg	0.998917	0.999999	.\4_T_Plot\phyB\LOC_Os06g04030.1--390--hvu-MIR6195-p3_1ss9TG_degradome.jpg
hvu-MIR6195-p3_1ss9TG	CCTCGGCGGCCTCGGCGT	LOC_Os07g36080.3	LOC_Os07g36080	photosystem II subunit QA	GO:0009536(plastid);GO:0005488(binding);GO:0009579(thylakoid);GO:0016020(membrane);GO:0006464(cellular protein modification process);GO:0005509(calcium ion binding);GO:0015979(photosynthesis);GO:0009523(photosystem II);GO:0009654(oxygen evolving complex);GO:0019898(extrinsic to membrane)	PSBQ,PSBQ-1,PSBQA	4	86-103	197.671	127.116	94	7	1.75	8	2	3	3	.\4_T_Plot\WT\LOC_Os07g36080.3--94--hvu-MIR6195-p3_1ss9TG_degradome.jpg	0.998917	0.999999	.\4_T_Plot\phyB\LOC_Os07g36080.3--94--hvu-MIR6195-p3_1ss9TG_degradome.jpg
hvu-MIR6195-p3_1ss9TG	CCTCGGCGGCCTCGGCGT	LOC_Os07g36080.1	LOC_Os07g36080	photosystem II subunit QA	GO:0016020(membrane);GO:0009579(thylakoid);GO:0009536(plastid);GO:0006464(cellular protein modification process);GO:0005488(binding);GO:0005509(calcium ion binding);GO:0015979(photosynthesis);GO:0009523(photosystem II);GO:0009654(oxygen evolving complex);GO:0019898(extrinsic to membrane)	PSBQ,PSBQ-1,PSBQA	4	269-286	197.671	127.116	277	7	1.75	8	2	3	3	.\4_T_Plot\WT\LOC_Os07g36080.1--277--hvu-MIR6195-p3_1ss9TG_degradome.jpg	0.998917	0.999999	.\4_T_Plot\phyB\LOC_Os07g36080.1--277--hvu-MIR6195-p3_1ss9TG_degradome.jpg
hvu-MIR6195-p3_1ss9TG	CCTCGGCGGCCTCGGCGT	LOC_Os07g36080.2	LOC_Os07g36080	photosystem II subunit QA	GO:0016020(membrane);GO:0009579(thylakoid);GO:0009536(plastid);GO:0006464(cellular protein modification process);GO:0005488(binding);GO:0005509(calcium ion binding);GO:0015979(photosynthesis);GO:0009523(photosystem II);GO:0009654(oxygen evolving complex);GO:0019898(extrinsic to membrane)	PSBQ,PSBQ-1,PSBQA	4	269-286	197.671	127.116	277	7	1.75	8	2	3	3	.\4_T_Plot\WT\LOC_Os07g36080.2--277--hvu-MIR6195-p3_1ss9TG_degradome.jpg	0.998917	0.999999	.\4_T_Plot\phyB\LOC_Os07g36080.2--277--hvu-MIR6195-p3_1ss9TG_degradome.jpg
hvu-MIR6195-p3_1ss9TG	CCTCGGCGGCCTCGGCGT	LOC_Os05g24810.1	LOC_Os05g24810	-	GO:0005509(calcium ion binding);GO:0015979(photosynthesis);GO:0009523(photosystem II);GO:0009654(oxygen evolving complex);GO:0019898(extrinsic to membrane)		4	752-769	197.671	127.116	760	7	1.75	8	2	2	2	.\4_T_Plot\WT\LOC_Os05g24810.1--760--hvu-MIR6195-p3_1ss9TG_degradome.jpg	1	1	.\4_T_Plot\phyB\LOC_Os05g24810.1--760--hvu-MIR6195-p3_1ss9TG_degradome.jpg
hvu-MIR6195-p3_1ss9TG	CCTCGGCGGCCTCGGCGT	LOC_Os11g07020.5	LOC_Os11g07020	fructose-bisphosphate aldolase 2	GO:0016020(membrane);GO:0009536(plastid);GO:0005576(extracellular region);GO:0008152(metabolic process);GO:0003824(catalytic activity);GO:0009579(thylakoid);GO:0009719(response to endogenous stimulus);GO:0008150(biological_process);GO:0005975(carbohydrate metabolic process);GO:0006139(nucleobase-containing compound metabolic process);GO:0009056(catabolic process);GO:0004332(fructose-bisphosphate …	FBA2	1	1357-1374	4896.6	8211.69	1365	214	43.35	628	129.2	2	2	.\4_T_Plot\WT\LOC_Os11g07020.5--1365--hvu-MIR6195-p3_1ss9TG_degradome.jpg	0.82403	0.943434	.\4_T_Plot\phyB\LOC_Os11g07020.5--1365--hvu-MIR6195-p3_1ss9TG_degradome.jpg
hvu-MIR6195-p3_1ss9TG	CCTCGGCGGCCTCGGCGT	LOC_Os11g07020.7	LOC_Os11g07020	fructose-bisphosphate aldolase 2	GO:0009536(plastid);GO:0009056(catabolic process);GO:0006139(nucleobase-containing compound metabolic process);GO:0005975(carbohydrate metabolic process);GO:0008150(biological_process);GO:0009719(response to endogenous stimulus);GO:0009579(thylakoid);GO:0003824(catalytic activity);GO:0008152(metabolic process);GO:0005576(extracellular region);GO:0016020(membrane);GO:0004332(fructose-bisphosphate …	FBA2	1	1432-1449	4896.6	8211.69	1440	214	43.35	628	129.2	2	2	.\4_T_Plot\WT\LOC_Os11g07020.7--1440--hvu-MIR6195-p3_1ss9TG_degradome.jpg	0.82403	0.943434	.\4_T_Plot\phyB\LOC_Os11g07020.7--1440--hvu-MIR6195-p3_1ss9TG_degradome.jpg
hvu-MIR6195-p3_1ss9TG	CCTCGGCGGCCTCGGCGT	LOC_Os11g07020.4	LOC_Os11g07020	fructose-bisphosphate aldolase 1	GO:0005975(carbohydrate metabolic process);GO:0009536(plastid);GO:0005829(cytosol);GO:0005840(ribosome);GO:0009056(catabolic process);GO:0006139(nucleobase-containing compound metabolic process);GO:0008150(biological_process);GO:0009579(thylakoid);GO:0003824(catalytic activity);GO:0008152(metabolic process);GO:0005576(extracellular region);GO:0004332(fructose-bisphosphate aldolase activity);GO:00…	FBA1	1	1237-1254	4896.6	8211.69	1245	214	43.35	628	129.2	2	2	.\4_T_Plot\WT\LOC_Os11g07020.4--1245--hvu-MIR6195-p3_1ss9TG_degradome.jpg	0.82403	0.943434	.\4_T_Plot\phyB\LOC_Os11g07020.4--1245--hvu-MIR6195-p3_1ss9TG_degradome.jpg
hvu-MIR6195-p3_1ss9TG	CCTCGGCGGCCTCGGCGT	LOC_Os11g07020.1	LOC_Os11g07020	fructose-bisphosphate aldolase 2	GO:0016020(membrane);GO:0009536(plastid);GO:0005576(extracellular region);GO:0008152(metabolic process);GO:0003824(catalytic activity);GO:0009579(thylakoid);GO:0009719(response to endogenous stimulus);GO:0008150(biological_process);GO:0005975(carbohydrate metabolic process);GO:0006139(nucleobase-containing compound metabolic process);GO:0009056(catabolic process);GO:0004332(fructose-bisphosphate …	FBA2	1	1256-1273	4896.6	8211.69	1264	214	43.35	628	129.2	2	2	.\4_T_Plot\WT\LOC_Os11g07020.1--1264--hvu-MIR6195-p3_1ss9TG_degradome.jpg	0.82403	0.943434	.\4_T_Plot\phyB\LOC_Os11g07020.1--1264--hvu-MIR6195-p3_1ss9TG_degradome.jpg
hvu-MIR6195-p3_1ss9TG	CCTCGGCGGCCTCGGCGT	LOC_Os01g61330.1	LOC_Os01g61330	Ankyrin repeat family protein	GO:0008150(biological_process);GO:0005618(cell wall);GO:0005515(protein binding);GO:0005198(structural molecule activity)		2.5	1142-1159	0	63.558	1150			1	1		4	NA		0.999994	.\4_T_Plot\phyB\LOC_Os01g61330.1--1150--hvu-MIR6195-p3_1ss9TG_degradome.jpg
hvu-MIR6195-p3_1ss9TG	CCTCGGCGGCCTCGGCGT	LOC_Os06g49120.2	LOC_Os06g49120	high chlorophyll fluorescence phenotype 173	GO:0009536(plastid);GO:0008152(metabolic process);GO:0016043(cellular component organization);GO:0006091(generation of precursor metabolites and energy);GO:0003824(catalytic activity);GO:0005488(binding);GO:0006412(translation);GO:0015979(photosynthesis);GO:0016491(oxidoreductase activity);GO:0003854(3-beta-hydroxy-delta5-steroid dehydrogenase activity);GO:0016616(oxidoreductase activity, acting …	HCF173	4	242-260	0	63.558	251			2	1		2	NA		1	.\4_T_Plot\phyB\LOC_Os06g49120.2--251--hvu-MIR6195-p3_1ss9TG_degradome.jpg
hvu-MIR6195-p3_1ss9TG	CCTCGGCGGCCTCGGCGT	LOC_Os06g49120.1	LOC_Os06g49120	high chlorophyll fluorescence phenotype 173	GO:0006091(generation of precursor metabolites and energy);GO:0015979(photosynthesis);GO:0009536(plastid);GO:0003824(catalytic activity);GO:0005488(binding);GO:0006412(translation);GO:0008152(metabolic process);GO:0016043(cellular component organization);GO:0016491(oxidoreductase activity);GO:0003854(3-beta-hydroxy-delta5-steroid dehydrogenase activity);GO:0016616(oxidoreductase activity, acting …	HCF173	4	242-260	0	63.558	251			2	1		2	NA		1	.\4_T_Plot\phyB\LOC_Os06g49120.1--251--hvu-MIR6195-p3_1ss9TG_degradome.jpg
hvu-MIR6195-p3_1ss9TG	CCTCGGCGGCCTCGGCGT	LOC_Os12g09640.1	LOC_Os12g09640	phosphatase 2C5	GO:0006464(cellular protein modification process);GO:0016787(hydrolase activity);GO:0003824(catalytic activity);GO:0009987(cellular process);GO:0008152(metabolic process);GO:0005623(cell)	ATHPP2C5,PP2C5	3	286-303	0	63.558	294			1	1		4	NA		1	.\4_T_Plot\phyB\LOC_Os12g09640.1--294--hvu-MIR6195-p3_1ss9TG_degradome.jpg
hvu-MIR6195-p3_1ss9TG	CCTCGGCGGCCTCGGCGT	LOC_Os01g10210.1	LOC_Os01g10210	Polyketide cyclase/dehydrase and lipid transport superfamily protein	GO:0003674(molecular_function);GO:0008150(biological_process);GO:0005575(cellular_component)		3	796-813	0	63.558	804			1	1		4	NA		1	.\4_T_Plot\phyB\LOC_Os01g10210.1--804--hvu-MIR6195-p3_1ss9TG_degradome.jpg
hvu-MIR6195-p3_1ss9TG	CCTCGGCGGCCTCGGCGT	LOC_Os01g69070.1	LOC_Os01g69070	Auxin efflux carrier family protein	GO:0005783(endoplasmic reticulum);GO:0005215(transporter activity);GO:0006810(transport);GO:0008150(biological_process);GO:0009987(cellular process);GO:0055085(transmembrane transport);GO:0016021(integral to membrane)	PIN5	3.5	648-665	0	63.558	656			1	1		4	NA		1	.\4_T_Plot\phyB\LOC_Os01g69070.1--656--hvu-MIR6195-p3_1ss9TG_degradome.jpg
hvu-MIR6195-p3_1ss9TG	CCTCGGCGGCCTCGGCGT	LOC_Os09g36640.1	LOC_Os09g36640	-	-		4	407-424	0	63.558	415			1	1		4	NA		1	.\4_T_Plot\phyB\LOC_Os09g36640.1--415--hvu-MIR6195-p3_1ss9TG_degradome.jpg
hvu-MIR6195-p3_1ss9TG	CCTCGGCGGCCTCGGCGT	LOC_Os01g66150.1	LOC_Os01g66150	-	GO:0008150(biological_process);GO:0003674(molecular_function);GO:0005575(cellular_component)		4	519-536	0	63.558	527			1	1		4	NA		1	.\4_T_Plot\phyB\LOC_Os01g66150.1--527--hvu-MIR6195-p3_1ss9TG_degradome.jpg
hvu-MIR6195-p3_1ss9TG	CCTCGGCGGCCTCGGCGT	LOC_Os03g62370.1	LOC_Os03g62370	DPP6 N-terminal domain-like protein	GO:0005773(vacuole);GO:0003674(molecular_function);GO:0008150(biological_process);GO:0005618(cell wall);GO:0016020(membrane)		4	1631-1648	112.955	63.558	1639	1	1	1	1	4	4	.\4_T_Plot\WT\LOC_Os03g62370.1--1639--hvu-MIR6195-p3_1ss9TG_degradome.jpg	1	1	.\4_T_Plot\phyB\LOC_Os03g62370.1--1639--hvu-MIR6195-p3_1ss9TG_degradome.jpg
hvu-MIR6195-p3_1ss9TG	CCTCGGCGGCCTCGGCGT	LOC_Os03g40920.1	LOC_Os03g40920	-	GO:0005739(mitochondrion);GO:0016020(membrane);GO:0008150(biological_process);GO:0003674(molecular_function)		3	217-234	112.955	317.79	225	1	1	5	5	4	2	.\4_T_Plot\WT\LOC_Os03g40920.1--225--hvu-MIR6195-p3_1ss9TG_degradome.jpg	1	1	.\4_T_Plot\phyB\LOC_Os03g40920.1--225--hvu-MIR6195-p3_1ss9TG_degradome.jpg
hvu-MIR6195-p3_1ss9TG	CCTCGGCGGCCTCGGCGT	LOC_Os07g38170.1	LOC_Os07g38170	Remorin family protein	GO:0003677(DNA binding);GO:0008150(biological_process);GO:0005575(cellular_component)		4	797-814	338.865	317.79	805	3	3	5	5	2	2	.\4_T_Plot\WT\LOC_Os07g38170.1--805--hvu-MIR6195-p3_1ss9TG_degradome.jpg	1	1	.\4_T_Plot\phyB\LOC_Os07g38170.1--805--hvu-MIR6195-p3_1ss9TG_degradome.jpg
hvu-MIR6195-p3_1ss9TG	CCTCGGCGGCCTCGGCGT	LOC_Os02g58090.1	LOC_Os02g58090	proline-rich spliceosome-associated (PSP) family protein	GO:0005829(cytosol);GO:0006139(nucleobase-containing compound metabolic process);GO:0005634(nucleus);GO:0006397(mRNA processing)		3	240-257	0	31.779	248			1	0.5		4	NA		1	.\4_T_Plot\phyB\LOC_Os02g58090.1--248--hvu-MIR6195-p3_1ss9TG_degradome.jpg
hvu-MIR6195-p3_1ss9TG	CCTCGGCGGCCTCGGCGT	LOC_Os02g58090.2	LOC_Os02g58090	proline-rich spliceosome-associated (PSP) family protein	GO:0006139(nucleobase-containing compound metabolic process);GO:0005829(cytosol);GO:0005634(nucleus);GO:0006397(mRNA processing)		3	240-257	0	31.779	248			1	0.5		4	NA		1	.\4_T_Plot\phyB\LOC_Os02g58090.2--248--hvu-MIR6195-p3_1ss9TG_degradome.jpg
hvu-MIR6195-p3_1ss9TG	CCTCGGCGGCCTCGGCGT	LOC_Os04g23890.1	LOC_Os04g23890	phototropin 2	GO:0016043(cellular component organization);GO:0006810(transport);GO:0009987(cellular process);GO:0016301(kinase activity);GO:0005794(Golgi apparatus);GO:0000166(nucleotide binding);GO:0009628(response to abiotic stimulus);GO:0009606(tropism);GO:0007165(signal transduction);GO:0008152(metabolic process);GO:0016020(membrane);GO:0004871(signal transducer activity);GO:0004872(receptor activity);GO:0…	NPL1,PHOT2	3	824-841	28.2388	15.8895	832	1	0.25	1	0.25	4	4	.\4_T_Plot\WT\LOC_Os04g23890.1--832--hvu-MIR6195-p3_1ss9TG_degradome.jpg	1	1	.\4_T_Plot\phyB\LOC_Os04g23890.1--832--hvu-MIR6195-p3_1ss9TG_degradome.jpg
hvu-MIR6195-p3_1ss9TG	CCTCGGCGGCCTCGGCGT	LOC_Os04g23890.3	LOC_Os04g23890	phototropin 2	GO:0009606(tropism);GO:0009628(response to abiotic stimulus);GO:0000166(nucleotide binding);GO:0005794(Golgi apparatus);GO:0016301(kinase activity);GO:0009987(cellular process);GO:0006810(transport);GO:0006464(cellular protein modification process);GO:0005515(protein binding);GO:0005886(plasma membrane);GO:0007165(signal transduction);GO:0016043(cellular component organization);GO:0008152(metabol…	NPL1,PHOT2	3	824-841	28.2388	15.8895	832	1	0.25	1	0.25	4	4	.\4_T_Plot\WT\LOC_Os04g23890.3--832--hvu-MIR6195-p3_1ss9TG_degradome.jpg	1	1	.\4_T_Plot\phyB\LOC_Os04g23890.3--832--hvu-MIR6195-p3_1ss9TG_degradome.jpg
hvu-MIR6195-p3_1ss9TG	CCTCGGCGGCCTCGGCGT	LOC_Os04g23890.4	LOC_Os04g23890	phototropin 2	GO:0009606(tropism);GO:0009628(response to abiotic stimulus);GO:0000166(nucleotide binding);GO:0005794(Golgi apparatus);GO:0016301(kinase activity);GO:0009987(cellular process);GO:0006810(transport);GO:0006464(cellular protein modification process);GO:0005515(protein binding);GO:0005886(plasma membrane);GO:0007165(signal transduction);GO:0016043(cellular component organization);GO:0008152(metabol…	NPL1,PHOT2	3	685-702	28.2388	15.8895	693	1	0.25	1	0.25	4	4	.\4_T_Plot\WT\LOC_Os04g23890.4--693--hvu-MIR6195-p3_1ss9TG_degradome.jpg	1	1	.\4_T_Plot\phyB\LOC_Os04g23890.4--693--hvu-MIR6195-p3_1ss9TG_degradome.jpg
hvu-MIR6195-p3_1ss9TG	CCTCGGCGGCCTCGGCGT	LOC_Os04g23890.2	LOC_Os04g23890	phototropin 2	GO:0006464(cellular protein modification process);GO:0009606(tropism);GO:0009628(response to abiotic stimulus);GO:0000166(nucleotide binding);GO:0005794(Golgi apparatus);GO:0016301(kinase activity);GO:0009987(cellular process);GO:0006810(transport);GO:0005515(protein binding);GO:0005886(plasma membrane);GO:0007165(signal transduction);GO:0016043(cellular component organization);GO:0008152(metabol…	NPL1,PHOT2	3	654-671	28.2388	15.8895	662	1	0.25	1	0.25	4	4	.\4_T_Plot\WT\LOC_Os04g23890.2--662--hvu-MIR6195-p3_1ss9TG_degradome.jpg	1	1	.\4_T_Plot\phyB\LOC_Os04g23890.2--662--hvu-MIR6195-p3_1ss9TG_degradome.jpg
hvu-MIR6195-p3_1ss9TG	CCTCGGCGGCCTCGGCGT	LOC_Os04g42800.1	LOC_Os04g42800	-	GO:0003674(molecular_function);GO:0009536(plastid);GO:0008150(biological_process)		4	766-783	45.182	33.3679	774	2	0.4	3	0.525	3	3	.\4_T_Plot\WT\LOC_Os04g42800.1--774--hvu-MIR6195-p3_1ss9TG_degradome.jpg	0.998917	0.999999	.\4_T_Plot\phyB\LOC_Os04g42800.1--774--hvu-MIR6195-p3_1ss9TG_degradome.jpg
hvu-MIR6195-p3_1ss9TG	CCTCGGCGGCCTCGGCGT	LOC_Os04g42800.3	LOC_Os04g42800	-	GO:0008150(biological_process);GO:0009536(plastid);GO:0003674(molecular_function)		4	761-778	45.182	33.3679	769	2	0.4	3	0.525	3	3	.\4_T_Plot\WT\LOC_Os04g42800.3--769--hvu-MIR6195-p3_1ss9TG_degradome.jpg	0.998917	0.999999	.\4_T_Plot\phyB\LOC_Os04g42800.3--769--hvu-MIR6195-p3_1ss9TG_degradome.jpg
hvu-MIR6195-p3_1ss9TG	CCTCGGCGGCCTCGGCGT	LOC_Os04g42800.2	LOC_Os04g42800	-	GO:0009536(plastid);GO:0008150(biological_process);GO:0003674(molecular_function)		4	766-783	45.182	33.3679	774	2	0.4	3	0.525	3	3	.\4_T_Plot\WT\LOC_Os04g42800.2--774--hvu-MIR6195-p3_1ss9TG_degradome.jpg	0.998917	0.999999	.\4_T_Plot\phyB\LOC_Os04g42800.2--774--hvu-MIR6195-p3_1ss9TG_degradome.jpg
hvu-MIR6195-p3_1ss9TG	CCTCGGCGGCCTCGGCGT	LOC_Os04g42800.4	LOC_Os04g42800	-	GO:0008150(biological_process);GO:0009536(plastid);GO:0003674(molecular_function)		4	761-778	45.182	33.3679	769	2	0.4	3	0.525	3	3	.\4_T_Plot\WT\LOC_Os04g42800.4--769--hvu-MIR6195-p3_1ss9TG_degradome.jpg	0.998917	0.999999	.\4_T_Plot\phyB\LOC_Os04g42800.4--769--hvu-MIR6195-p3_1ss9TG_degradome.jpg
hvu-MIR6195-p3_1ss9TG	CCTCGGCGGCCTCGGCGT	LOC_Os10g32810.1	LOC_Os10g32810	beta-amylase 1	GO:0005634(nucleus);GO:0009056(catabolic process);GO:0009987(cellular process);GO:0005975(carbohydrate metabolic process);GO:0016787(hydrolase activity);GO:0005829(cytosol);GO:0009628(response to abiotic stimulus);GO:0006950(response to stress);GO:0008152(metabolic process);GO:0016161(beta-amylase activity);GO:0000272(polysaccharide catabolic process)	BAM1,BMY7,TR-BAMY	4	1774-1792	225.91	254.232	1783	2	2	4	4	2	2	.\4_T_Plot\WT\LOC_Os10g32810.1--1783--hvu-MIR6195-p3_1ss9TG_degradome.jpg	1	1	.\4_T_Plot\phyB\LOC_Os10g32810.1--1783--hvu-MIR6195-p3_1ss9TG_degradome.jpg
hvu-MIR6195-p3_1ss9TG	CCTCGGCGGCCTCGGCGT	LOC_Os09g30418.1	LOC_Os09g30418	HEAT SHOCK PROTEIN 81.4	GO:0005515(protein binding);GO:0000166(nucleotide binding);GO:0009628(response to abiotic stimulus);GO:0006950(response to stress);GO:0008152(metabolic process);GO:0007275(multicellular organismal development);GO:0005618(cell wall);GO:0009908(flower development);GO:0009791(post-embryonic development);GO:0009056(catabolic process);GO:0006139(nucleobase-containing compound metabolic process);GO:000…	AtHsp90.4,Hsp81.4	4	2018-2035	112.955	222.453	2026	2	1	7	3.5	3	2	.\4_T_Plot\WT\LOC_Os09g30418.1--2026--hvu-MIR6195-p3_1ss9TG_degradome.jpg	0.998917	1	.\4_T_Plot\phyB\LOC_Os09g30418.1--2026--hvu-MIR6195-p3_1ss9TG_degradome.jpg
hvu-MIR6195-p3_1ss9TG	CCTCGGCGGCCTCGGCGT	LOC_Os03g56950.2	LOC_Os03g56950	phytochrome interacting factor 3-like 5	GO:0009605(response to external stimulus);GO:0009987(cellular process);GO:0009058(biosynthetic process);GO:0007165(signal transduction);GO:0003700(sequence-specific DNA binding transcription factor activity);GO:0006139(nucleobase-containing compound metabolic process);GO:0005515(protein binding);GO:0005634(nucleus);GO:0003677(DNA binding);GO:0009628(response to abiotic stimulus);GO:0030528(transc…	PIF1,PIL5	3.5	677-694	0	9.07971	685			1	0.142857		4	NA		1	.\4_T_Plot\phyB\LOC_Os03g56950.2--685--hvu-MIR6195-p3_1ss9TG_degradome.jpg
hvu-MIR6195-p3_1ss9TG	CCTCGGCGGCCTCGGCGT	LOC_Os03g56950.7	LOC_Os03g56950	phytochrome interacting factor 3-like 5	GO:0003700(sequence-specific DNA binding transcription factor activity);GO:0006139(nucleobase-containing compound metabolic process);GO:0009058(biosynthetic process);GO:0005515(protein binding);GO:0005634(nucleus);GO:0003677(DNA binding);GO:0009628(response to abiotic stimulus);GO:0007165(signal transduction);GO:0009605(response to external stimulus);GO:0009987(cellular process);GO:0030528(transc…	PIF1,PIL5	3.5	677-694	0	9.07971	685			1	0.142857		4	NA		1	.\4_T_Plot\phyB\LOC_Os03g56950.7--685--hvu-MIR6195-p3_1ss9TG_degradome.jpg
hvu-MIR6195-p3_1ss9TG	CCTCGGCGGCCTCGGCGT	LOC_Os03g56950.6	LOC_Os03g56950	phytochrome interacting factor 3	GO:0005634(nucleus);GO:0005515(protein binding);GO:0009058(biosynthetic process);GO:0006139(nucleobase-containing compound metabolic process);GO:0003700(sequence-specific DNA binding transcription factor activity);GO:0009987(cellular process);GO:0009605(response to external stimulus);GO:0007165(signal transduction);GO:0009628(response to abiotic stimulus);GO:0003677(DNA binding);GO:0030528(transc…	PAP3,PIF3,POC1	3.5	677-694	0	9.07971	685			1	0.142857		4	NA		1	.\4_T_Plot\phyB\LOC_Os03g56950.6--685--hvu-MIR6195-p3_1ss9TG_degradome.jpg
hvu-MIR6195-p3_1ss9TG	CCTCGGCGGCCTCGGCGT	LOC_Os03g56950.1	LOC_Os03g56950	phytochrome interacting factor 3-like 5	GO:0005515(protein binding);GO:0005634(nucleus);GO:0003677(DNA binding);GO:0009628(response to abiotic stimulus);GO:0007165(signal transduction);GO:0009605(response to external stimulus);GO:0009987(cellular process);GO:0009058(biosynthetic process);GO:0003700(sequence-specific DNA binding transcription factor activity);GO:0006139(nucleobase-containing compound metabolic process);GO:0030528(transc…	PIF1,PIL5	3.5	677-694	0	9.07971	685			1	0.142857		4	NA		1	.\4_T_Plot\phyB\LOC_Os03g56950.1--685--hvu-MIR6195-p3_1ss9TG_degradome.jpg
hvu-MIR6195-p3_1ss9TG	CCTCGGCGGCCTCGGCGT	LOC_Os03g56950.5	LOC_Os03g56950	phytochrome interacting factor 3	GO:0003700(sequence-specific DNA binding transcription factor activity);GO:0006139(nucleobase-containing compound metabolic process);GO:0009058(biosynthetic process);GO:0009987(cellular process);GO:0009605(response to external stimulus);GO:0007165(signal transduction);GO:0009628(response to abiotic stimulus);GO:0003677(DNA binding);GO:0005634(nucleus);GO:0005515(protein binding);GO:0030528(transc…	PAP3,PIF3,POC1	3.5	765-782	0	9.07971	773			1	0.142857		4	NA		1	.\4_T_Plot\phyB\LOC_Os03g56950.5--773--hvu-MIR6195-p3_1ss9TG_degradome.jpg
hvu-MIR6195-p3_1ss9TG	CCTCGGCGGCCTCGGCGT	LOC_Os03g56950.3	LOC_Os03g56950	phytochrome interacting factor 3-like 5	GO:0006139(nucleobase-containing compound metabolic process);GO:0003700(sequence-specific DNA binding transcription factor activity);GO:0009058(biosynthetic process);GO:0005515(protein binding);GO:0005634(nucleus);GO:0003677(DNA binding);GO:0009628(response to abiotic stimulus);GO:0007165(signal transduction);GO:0009605(response to external stimulus);GO:0009987(cellular process);GO:0030528(transc…	PIF1,PIL5	3.5	809-826	0	9.07971	817			1	0.142857		4	NA		1	.\4_T_Plot\phyB\LOC_Os03g56950.3--817--hvu-MIR6195-p3_1ss9TG_degradome.jpg
hvu-MIR6195-p3_1ss9TG	CCTCGGCGGCCTCGGCGT	LOC_Os03g56950.4	LOC_Os03g56950	phytochrome interacting factor 3-like 5	GO:0003700(sequence-specific DNA binding transcription factor activity);GO:0009058(biosynthetic process);GO:0009987(cellular process);GO:0009605(response to external stimulus);GO:0007165(signal transduction);GO:0009628(response to abiotic stimulus);GO:0003677(DNA binding);GO:0005634(nucleus);GO:0005515(protein binding);GO:0006139(nucleobase-containing compound metabolic process);GO:0030528(transc…	PIF1,PIL5	3.5	666-683	0	9.07971	674			1	0.142857		4	NA		1	.\4_T_Plot\phyB\LOC_Os03g56950.4--674--hvu-MIR6195-p3_1ss9TG_degradome.jpg
hvu-MIR6195-p3_1ss9TG	CCTCGGCGGCCTCGGCGT	LOC_Os12g07210.1	LOC_Os12g07210	-	-		1	1445-1462	4585.98	7067.65	1453	203	40.6	556	111.2	2	2	.\4_T_Plot\WT\LOC_Os12g07210.1--1453--hvu-MIR6195-p3_1ss9TG_degradome.jpg	0.82403	0.943434	.\4_T_Plot\phyB\LOC_Os12g07210.1--1453--hvu-MIR6195-p3_1ss9TG_degradome.jpg
hvu-MIR6195-p3_1ss9TG	CCTCGGCGGCCTCGGCGT	LOC_Os03g16920.1	LOC_Os03g16920	heat shock protein 70	GO:0006950(response to stress);GO:0009628(response to abiotic stimulus);GO:0009607(response to biotic stimulus);GO:0000166(nucleotide binding);GO:0005618(cell wall);GO:0008150(biological_process);GO:0016020(membrane);GO:0009987(cellular process);GO:0019538(protein metabolic process);GO:0005886(plasma membrane);GO:0005739(mitochondrion);GO:0005829(cytosol);GO:0006464(cellular protein modification …	ATHSP70,HSP70	4	1912-1929	696.556	938.539	1920	37	6.16667	89	14.7667	2	2	.\4_T_Plot\WT\LOC_Os03g16920.1--1920--hvu-MIR6195-p3_1ss9TG_degradome.jpg	1	1	.\4_T_Plot\phyB\LOC_Os03g16920.1--1920--hvu-MIR6195-p3_1ss9TG_degradome.jpg
hvu-MIR6195-p3_1ss9TG	CCTCGGCGGCCTCGGCGT	LOC_Os05g38530.1	LOC_Os05g38530	heat shock protein 70	GO:0008150(biological_process);GO:0009987(cellular process);GO:0005773(vacuole);GO:0019538(protein metabolic process);GO:0005886(plasma membrane);GO:0005739(mitochondrion);GO:0005829(cytosol);GO:0000166(nucleotide binding);GO:0006464(cellular protein modification process);GO:0005515(protein binding);GO:0009607(response to biotic stimulus);GO:0016020(membrane);GO:0009628(response to abiotic stimul…	ATHSP70,HSP70	4	1928-1945	696.556	959.725	1936	37	6.16667	90	15.1	2	2	.\4_T_Plot\WT\LOC_Os05g38530.1--1936--hvu-MIR6195-p3_1ss9TG_degradome.jpg	1	1	.\4_T_Plot\phyB\LOC_Os05g38530.1--1936--hvu-MIR6195-p3_1ss9TG_degradome.jpg
hvu-MIR6195-p3_1ss9TG	CCTCGGCGGCCTCGGCGT	LOC_Os09g36930.1	LOC_Os09g36930	plasma membrane intrinsic protein 3	GO:0006810(transport);GO:0009719(response to endogenous stimulus);GO:0005215(transporter activity);GO:0009987(cellular process);GO:0016020(membrane)	PIP2;7,PIP3,PIP3A,SIMIP	3.5	855-872	112.955	190.674	863	1	1	3	3	4	2	.\4_T_Plot\WT\LOC_Os09g36930.1--863--hvu-MIR6195-p3_1ss9TG_degradome.jpg	1	1	.\4_T_Plot\phyB\LOC_Os09g36930.1--863--hvu-MIR6195-p3_1ss9TG_degradome.jpg
hvu-MIR6195-p3_1ss9TG	CCTCGGCGGCCTCGGCGT	LOC_Os01g05970.1	LOC_Os01g05970	Histone superfamily protein	GO:0006259(DNA metabolic process);GO:0003677(DNA binding);GO:0005575(cellular_component);GO:0016043(cellular component organization);GO:0043565(sequence-specific DNA binding);GO:0005622(intracellular);GO:0006334(nucleosome assembly);GO:0005634(nucleus);GO:0000786(nucleosome)	H2B,HTB9	4	383-400	32.2729	40.8587	391	2	0.285714	4	0.642857	3	3	.\4_T_Plot\WT\LOC_Os01g05970.1--391--hvu-MIR6195-p3_1ss9TG_degradome.jpg	0.998917	0.999999	.\4_T_Plot\phyB\LOC_Os01g05970.1--391--hvu-MIR6195-p3_1ss9TG_degradome.jpg
hvu-MIR6195-p3_1ss9TG	CCTCGGCGGCCTCGGCGT	LOC_Os01g06010.1	LOC_Os01g06010	Histone superfamily protein	GO:0006259(DNA metabolic process);GO:0016043(cellular component organization);GO:0005575(cellular_component);GO:0003677(DNA binding);GO:0043565(sequence-specific DNA binding);GO:0005622(intracellular);GO:0006334(nucleosome assembly);GO:0005634(nucleus);GO:0000786(nucleosome)	H2B,HTB9	4	392-409	32.2729	40.8587	400	2	0.285714	4	0.642857	3	3	.\4_T_Plot\WT\LOC_Os01g06010.1--400--hvu-MIR6195-p3_1ss9TG_degradome.jpg	0.998917	0.999999	.\4_T_Plot\phyB\LOC_Os01g06010.1--400--hvu-MIR6195-p3_1ss9TG_degradome.jpg
hvu-MIR6195-p3_1ss9TG	CCTCGGCGGCCTCGGCGT	LOC_Os05g49860.1	LOC_Os05g49860	Histone superfamily protein	GO:0016043(cellular component organization);GO:0006259(DNA metabolic process);GO:0003677(DNA binding);GO:0005575(cellular_component);GO:0043565(sequence-specific DNA binding);GO:0005622(intracellular);GO:0006334(nucleosome assembly);GO:0005634(nucleus);GO:0000786(nucleosome)	H2B,HTB9	4	365-382	32.2729	40.8587	373	2	0.285714	4	0.642857	3	3	.\4_T_Plot\WT\LOC_Os05g49860.1--373--hvu-MIR6195-p3_1ss9TG_degradome.jpg	0.998917	0.999999	.\4_T_Plot\phyB\LOC_Os05g49860.1--373--hvu-MIR6195-p3_1ss9TG_degradome.jpg
hvu-miR6196_R-3_1ss10AT	AGGACGAGGTGATGGAGA	LOC_Os07g31460.2	LOC_Os07g31460	peptide-N-glycanase 1	GO:0008150(biological_process);GO:0008152(metabolic process);GO:0005829(cytosol);GO:0016787(hydrolase activity);GO:0003824(catalytic activity);GO:0003684(damaged DNA binding);GO:0006289(nucleotide-excision repair);GO:0005634(nucleus)	AtPNG1,PNG1	4	254-272	112.955	0	262	2	1			2		.\4_T_Plot\WT\LOC_Os07g31460.2--262--hvu-miR6196_R-3_1ss10AT_degradome.jpg	1		NA
hvu-miR6196_R-3_1ss10AT	AGGACGAGGTGATGGAGA	LOC_Os07g31460.1	LOC_Os07g31460	peptide-N-glycanase 1	GO:0016787(hydrolase activity);GO:0008150(biological_process);GO:0008152(metabolic process);GO:0005829(cytosol);GO:0003824(catalytic activity);GO:0003684(damaged DNA binding);GO:0006289(nucleotide-excision repair);GO:0005634(nucleus)	AtPNG1,PNG1	4	254-272	112.955	0	262	2	1			2		.\4_T_Plot\WT\LOC_Os07g31460.1--262--hvu-miR6196_R-3_1ss10AT_degradome.jpg	1		NA
hvu-miR6196_R-3_1ss10AT	AGGACGAGGTGATGGAGA	LOC_Os01g08460.1	LOC_Os01g08460	Serinc-domain containing serine and sphingolipid biosynthesis protein	GO:0000003(reproduction);GO:0016020(membrane);GO:0009791(post-embryonic development);GO:0009790(embryo development)		3.5	755-773	112.955	0	763	1	1			4		.\4_T_Plot\WT\LOC_Os01g08460.1--763--hvu-miR6196_R-3_1ss10AT_degradome.jpg	0.999032		NA
hvu-miR6196_R-3_1ss10AT	AGGACGAGGTGATGGAGA	LOC_Os01g12500.1	LOC_Os01g12500	-	-		4	170-188	37.6517	0	179	1	0.333333			4		.\4_T_Plot\WT\LOC_Os01g12500.1--179--hvu-miR6196_R-3_1ss10AT_degradome.jpg	1		NA
hvu-miR6196_R-3_1ss10AT	AGGACGAGGTGATGGAGA	LOC_Os12g06260.1	LOC_Os12g06260	Late embryogenesis abundant (LEA) hydroxyproline-rich glycoprotein family	GO:0003674(molecular_function);GO:0005575(cellular_component);GO:0008150(biological_process)		4	323-341	37.6517	0	332	1	0.333333			4		.\4_T_Plot\WT\LOC_Os12g06260.1--332--hvu-miR6196_R-3_1ss10AT_degradome.jpg	1		NA
hvu-miR6196_R-3_1ss10AT	AGGACGAGGTGATGGAGA	LOC_Os05g39350.1	LOC_Os05g39350	Plant protein of unknown function (DUF828)	GO:0006950(response to stress);GO:0009628(response to abiotic stimulus);GO:0003674(molecular_function);GO:0005575(cellular_component);GO:0009058(biosynthetic process);GO:0006139(nucleobase-containing compound metabolic process)	ESK1,TBL29	4	155-173	0	63.558	163			1	1		4	NA		1	.\4_T_Plot\phyB\LOC_Os05g39350.1--163--hvu-miR6196_R-3_1ss10AT_degradome.jpg
hvu-miR6196_R-3_1ss10AT	AGGACGAGGTGATGGAGA	LOC_Os05g05790.1	LOC_Os05g05790	dsRNA-binding protein 2	GO:0005515(protein binding);GO:0008150(biological_process);GO:0003723(RNA binding);GO:0005737(cytoplasm);GO:0003725(double-stranded RNA binding);GO:0005622(intracellular)	DRB2	4	1767-1784	0	63.558	1775			1	1		4	NA		1	.\4_T_Plot\phyB\LOC_Os05g05790.1--1775--hvu-miR6196_R-3_1ss10AT_degradome.jpg
hvu-miR6196_R-3_1ss10AT	AGGACGAGGTGATGGAGA	LOC_Os03g40270.1	LOC_Os03g40270	reversibly glycosylated polypeptide 2	GO:0005975(carbohydrate metabolic process);GO:0005829(cytosol);GO:0006139(nucleobase-containing compound metabolic process);GO:0016020(membrane);GO:0007275(multicellular organismal development);GO:0008152(metabolic process);GO:0003824(catalytic activity);GO:0009987(cellular process);GO:0008150(biological_process);GO:0005618(cell wall);GO:0005515(protein binding);GO:0005794(Golgi apparatus);GO:000…	ATRGP2,RGP2	4	27-44	0	15.8895	35			1	0.25		4	NA		1	.\4_T_Plot\phyB\LOC_Os03g40270.1--35--hvu-miR6196_R-3_1ss10AT_degradome.jpg
hvu-MIR6207-p5_1ss12GT	CACGTGACGGTTATCAGC	LOC_Os12g42600.1	LOC_Os12g42600	ubiquitin-specific protease 8	GO:0019538(protein metabolic process);GO:0016787(hydrolase activity);GO:0009987(cellular process);GO:0008152(metabolic process);GO:0009056(catabolic process);GO:0004221(ubiquitin thiolesterase activity);GO:0006511(ubiquitin-dependent protein catabolic process)	UBP8	3.5	2435-2452	338.865	0	2443	3	3			2		.\4_T_Plot\WT\LOC_Os12g42600.1--2443--hvu-MIR6207-p5_1ss12GT_degradome.jpg	0.141649		NA
hvu-MIR6207-p5_1ss12GT	CACGTGACGGTTATCAGC	LOC_Os04g52500.1	LOC_Os04g52500	alpha/beta-Hydrolases superfamily protein	GO:0016740(transferase activity);GO:0006629(lipid metabolic process);GO:0008374(O-acyltransferase activity);GO:0016788(hydrolase activity, acting on ester bonds);GO:0006505(GPI anchor metabolic process);GO:0006886(intracellular protein transport);GO:0031227(intrinsic to endoplasmic reticulum membrane);GO:0004607(phosphatidylcholine-sterol O-acyltransferase activity)		4	1677-1693	0	127.116	1684			2	2		2	NA		0.997943	.\4_T_Plot\phyB\LOC_Os04g52500.1--1684--hvu-MIR6207-p5_1ss12GT_degradome.jpg
hvu-MIR6207-p5_1ss12GT	CACGTGACGGTTATCAGC	LOC_Os01g17170.1	LOC_Os01g17170	dicarboxylate diiron protein, putative (Crd1)	GO:0015979(photosynthesis);GO:0009987(cellular process);GO:0009058(biosynthetic process);GO:0009536(plastid);GO:0003824(catalytic activity);GO:0016020(membrane);GO:0008152(metabolic process);GO:0009579(thylakoid);GO:0003677(DNA binding);GO:0016491(oxidoreductase activity);GO:0046872(metal ion binding);GO:0055114(oxidation-reduction process)	ACSF,CHL27,CRD1	4	857-875	0	31.779	865			1	0.5		4	NA		0.997578	.\4_T_Plot\phyB\LOC_Os01g17170.1--865--hvu-MIR6207-p5_1ss12GT_degradome.jpg
hvu-MIR6207-p5_1ss12GT	CACGTGACGGTTATCAGC	LOC_Os01g17170.2	LOC_Os01g17170	dicarboxylate diiron protein, putative (Crd1)	GO:0009987(cellular process);GO:0015979(photosynthesis);GO:0009058(biosynthetic process);GO:0009536(plastid);GO:0003824(catalytic activity);GO:0016020(membrane);GO:0008152(metabolic process);GO:0009579(thylakoid);GO:0003677(DNA binding);GO:0016491(oxidoreductase activity);GO:0046872(metal ion binding);GO:0055114(oxidation-reduction process)	ACSF,CHL27,CRD1	4	857-875	0	31.779	865			1	0.5		4	NA		0.997578	.\4_T_Plot\phyB\LOC_Os01g17170.2--865--hvu-MIR6207-p5_1ss12GT_degradome.jpg
mes-miR169r	TAGCCAAGGATGACTTGCCCG	LOC_Os12g42400.1	LOC_Os12g42400	nuclear factor Y, subunit A10	GO:0005634(nucleus);GO:0005654(nucleoplasm);GO:0009058(biosynthetic process);GO:0006139(nucleobase-containing compound metabolic process);GO:0003700(sequence-specific DNA binding transcription factor activity);GO:0006355(regulation of transcription, DNA-dependent)	NF-YA10	4	1256-1276	225.91	84.744	1267	6	2	4	1.33333	0	2	.\4_T_Plot\WT\LOC_Os12g42400.1--1267--mes-miR169r_degradome.jpg	0.0210701	0.943434	.\4_T_Plot\phyB\LOC_Os12g42400.1--1267--mes-miR169r_degradome.jpg
mes-miR169r	TAGCCAAGGATGACTTGCCCG	LOC_Os12g42400.2	LOC_Os12g42400	nuclear factor Y, subunit A10	GO:0005634(nucleus);GO:0005654(nucleoplasm);GO:0009058(biosynthetic process);GO:0006139(nucleobase-containing compound metabolic process);GO:0003700(sequence-specific DNA binding transcription factor activity);GO:0006355(regulation of transcription, DNA-dependent)	NF-YA10	4	1202-1222	225.91	84.744	1213	6	2	4	1.33333	0	2	.\4_T_Plot\WT\LOC_Os12g42400.2--1213--mes-miR169r_degradome.jpg	0.0210701	0.943434	.\4_T_Plot\phyB\LOC_Os12g42400.2--1213--mes-miR169r_degradome.jpg
mes-miR169r	TAGCCAAGGATGACTTGCCCG	LOC_Os12g42400.3	LOC_Os12g42400	nuclear factor Y, subunit A10	GO:0003700(sequence-specific DNA binding transcription factor activity);GO:0006139(nucleobase-containing compound metabolic process);GO:0009058(biosynthetic process);GO:0005654(nucleoplasm);GO:0005634(nucleus);GO:0006355(regulation of transcription, DNA-dependent)	NF-YA10	4	1247-1267	225.91	84.744	1258	6	2	4	1.33333	0	2	.\4_T_Plot\WT\LOC_Os12g42400.3--1258--mes-miR169r_degradome.jpg	0.0210701	0.943434	.\4_T_Plot\phyB\LOC_Os12g42400.3--1258--mes-miR169r_degradome.jpg
mes-miR169r	TAGCCAAGGATGACTTGCCCG	LOC_Os03g48970.1	LOC_Os03g48970	nuclear factor Y, subunit A1	GO:0009790(embryo development);GO:0009791(post-embryonic development);GO:0000003(reproduction);GO:0003700(sequence-specific DNA binding transcription factor activity);GO:0006139(nucleobase-containing compound metabolic process);GO:0009058(biosynthetic process);GO:0005654(nucleoplasm);GO:0007275(multicellular organismal development);GO:0006355(regulation of transcription, DNA-dependent);GO:0005634…	ATHAP2A,EMB2220,HAP2A,NF-YA1	4	1236-1256	6381.96	7801.74	1247	226	56.5	491	122.75	0	0	.\4_T_Plot\WT\LOC_Os03g48970.1--1247--mes-miR169r_degradome.jpg	0.0210701	0.027276	.\4_T_Plot\phyB\LOC_Os03g48970.1--1247--mes-miR169r_degradome.jpg
mes-miR169r	TAGCCAAGGATGACTTGCCCG	LOC_Os03g48970.4	LOC_Os03g48970	nuclear factor Y, subunit A9	GO:0009058(biosynthetic process);GO:0009790(embryo development);GO:0009791(post-embryonic development);GO:0006139(nucleobase-containing compound metabolic process);GO:0007275(multicellular organismal development);GO:0000003(reproduction);GO:0005654(nucleoplasm);GO:0003700(sequence-specific DNA binding transcription factor activity);GO:0006355(regulation of transcription, DNA-dependent);GO:0005634…	NF-YA9	4	1228-1248	6381.96	7801.74	1239	226	56.5	491	122.75	0	0	.\4_T_Plot\WT\LOC_Os03g48970.4--1239--mes-miR169r_degradome.jpg	0.0210701	0.027276	.\4_T_Plot\phyB\LOC_Os03g48970.4--1239--mes-miR169r_degradome.jpg
mes-miR169r	TAGCCAAGGATGACTTGCCCG	LOC_Os03g48970.3	LOC_Os03g48970	nuclear factor Y, subunit A1	GO:0006139(nucleobase-containing compound metabolic process);GO:0007275(multicellular organismal development);GO:0005654(nucleoplasm);GO:0009058(biosynthetic process);GO:0003700(sequence-specific DNA binding transcription factor activity);GO:0000003(reproduction);GO:0009791(post-embryonic development);GO:0009790(embryo development);GO:0006355(regulation of transcription, DNA-dependent);GO:0005634…	ATHAP2A,EMB2220,HAP2A,NF-YA1	4	1935-1955	6381.96	7801.74	1946	226	56.5	491	122.75	0	0	.\4_T_Plot\WT\LOC_Os03g48970.3--1946--mes-miR169r_degradome.jpg	0.0210701	0.027276	.\4_T_Plot\phyB\LOC_Os03g48970.3--1946--mes-miR169r_degradome.jpg
mes-miR169r	TAGCCAAGGATGACTTGCCCG	LOC_Os03g48970.2	LOC_Os03g48970	nuclear factor Y, subunit A1	GO:0007275(multicellular organismal development);GO:0005654(nucleoplasm);GO:0009058(biosynthetic process);GO:0006139(nucleobase-containing compound metabolic process);GO:0003700(sequence-specific DNA binding transcription factor activity);GO:0000003(reproduction);GO:0009791(post-embryonic development);GO:0009790(embryo development);GO:0006355(regulation of transcription, DNA-dependent);GO:0005634…	ATHAP2A,EMB2220,HAP2A,NF-YA1	4	1765-1785	6381.96	7801.74	1776	226	56.5	491	122.75	0	0	.\4_T_Plot\WT\LOC_Os03g48970.2--1776--mes-miR169r_degradome.jpg	0.0210701	0.027276	.\4_T_Plot\phyB\LOC_Os03g48970.2--1776--mes-miR169r_degradome.jpg
mes-miR169r	TAGCCAAGGATGACTTGCCCG	LOC_Os07g41720.2	LOC_Os07g41720	nuclear factor Y, subunit A3	GO:0006139(nucleobase-containing compound metabolic process);GO:0003700(sequence-specific DNA binding transcription factor activity);GO:0005654(nucleoplasm);GO:0009058(biosynthetic process);GO:0006355(regulation of transcription, DNA-dependent);GO:0005634(nucleus)	ATHAP2C,HAP2C,NF-YA3	4	1302-1322	282.388	158.895	1313	5	2.5	5	2.5	0	0	.\4_T_Plot\WT\LOC_Os07g41720.2--1313--mes-miR169r_degradome.jpg	0.0210701	0.027276	.\4_T_Plot\phyB\LOC_Os07g41720.2--1313--mes-miR169r_degradome.jpg
mes-miR169r	TAGCCAAGGATGACTTGCCCG	LOC_Os07g41720.1	LOC_Os07g41720	nuclear factor Y, subunit A3	GO:0005654(nucleoplasm);GO:0009058(biosynthetic process);GO:0006139(nucleobase-containing compound metabolic process);GO:0003700(sequence-specific DNA binding transcription factor activity);GO:0006355(regulation of transcription, DNA-dependent);GO:0005634(nucleus)	ATHAP2C,HAP2C,NF-YA3	4	1169-1189	282.388	158.895	1180	5	2.5	5	2.5	0	0	.\4_T_Plot\WT\LOC_Os07g41720.1--1180--mes-miR169r_degradome.jpg	0.0210701	0.027276	.\4_T_Plot\phyB\LOC_Os07g41720.1--1180--mes-miR169r_degradome.jpg
mes-miR169r	TAGCCAAGGATGACTTGCCCG	LOC_Os03g07880.3	LOC_Os03g07880	nuclear factor Y, subunit A3	GO:0005654(nucleoplasm);GO:0009058(biosynthetic process);GO:0006139(nucleobase-containing compound metabolic process);GO:0003700(sequence-specific DNA binding transcription factor activity);GO:0006355(regulation of transcription, DNA-dependent);GO:0005634(nucleus)	ATHAP2C,HAP2C,NF-YA3	4	756-776	451.82	338.976	767	12	4	16	5.33333	0	0	.\4_T_Plot\WT\LOC_Os03g07880.3--767--mes-miR169r_degradome.jpg	0.0210701	0.027276	.\4_T_Plot\phyB\LOC_Os03g07880.3--767--mes-miR169r_degradome.jpg
mes-miR169r	TAGCCAAGGATGACTTGCCCG	LOC_Os03g07880.2	LOC_Os03g07880	nuclear factor Y, subunit A8	GO:0003700(sequence-specific DNA binding transcription factor activity);GO:0006139(nucleobase-containing compound metabolic process);GO:0009058(biosynthetic process);GO:0005654(nucleoplasm);GO:0006355(regulation of transcription, DNA-dependent);GO:0005634(nucleus)	NF-YA8	4	993-1013	451.82	338.976	1004	12	4	16	5.33333	0	0	.\4_T_Plot\WT\LOC_Os03g07880.2--1004--mes-miR169r_degradome.jpg	0.0210701	0.027276	.\4_T_Plot\phyB\LOC_Os03g07880.2--1004--mes-miR169r_degradome.jpg
mes-miR169r	TAGCCAAGGATGACTTGCCCG	LOC_Os03g07880.1	LOC_Os03g07880	nuclear factor Y, subunit A6	GO:0009536(plastid);GO:0009058(biosynthetic process);GO:0005654(nucleoplasm);GO:0005634(nucleus);GO:0003700(sequence-specific DNA binding transcription factor activity);GO:0006139(nucleobase-containing compound metabolic process);GO:0006355(regulation of transcription, DNA-dependent)	NF-YA6	4	844-864	451.82	338.976	855	12	4	16	5.33333	0	0	.\4_T_Plot\WT\LOC_Os03g07880.1--855--mes-miR169r_degradome.jpg	0.0210701	0.027276	.\4_T_Plot\phyB\LOC_Os03g07880.1--855--mes-miR169r_degradome.jpg
mes-miR169r	TAGCCAAGGATGACTTGCCCG	LOC_Os03g29760.1	LOC_Os03g29760	nuclear factor Y, subunit A3	GO:0005634(nucleus);GO:0005654(nucleoplasm);GO:0009058(biosynthetic process);GO:0006139(nucleobase-containing compound metabolic process);GO:0003700(sequence-specific DNA binding transcription factor activity);GO:0009536(plastid);GO:0006355(regulation of transcription, DNA-dependent)	ATHAP2C,HAP2C,NF-YA3	3	1283-1304	0	42.372	1295			2	0.666667		2	NA		0.573539	.\4_T_Plot\phyB\LOC_Os03g29760.1--1295--mes-miR169r_degradome.jpg
mes-miR169r	TAGCCAAGGATGACTTGCCCG	LOC_Os03g29760.3	LOC_Os03g29760	nuclear factor Y, subunit A3	GO:0003700(sequence-specific DNA binding transcription factor activity);GO:0005634(nucleus);GO:0005654(nucleoplasm);GO:0009058(biosynthetic process);GO:0006139(nucleobase-containing compound metabolic process);GO:0009536(plastid);GO:0006355(regulation of transcription, DNA-dependent)	ATHAP2C,HAP2C,NF-YA3	3	1263-1284	0	42.372	1275			2	0.666667		2	NA		0.573539	.\4_T_Plot\phyB\LOC_Os03g29760.3--1275--mes-miR169r_degradome.jpg
mes-miR169r	TAGCCAAGGATGACTTGCCCG	LOC_Os03g29760.2	LOC_Os03g29760	nuclear factor Y, subunit A3	GO:0009536(plastid);GO:0005634(nucleus);GO:0003700(sequence-specific DNA binding transcription factor activity);GO:0006139(nucleobase-containing compound metabolic process);GO:0009058(biosynthetic process);GO:0005654(nucleoplasm);GO:0006355(regulation of transcription, DNA-dependent)	ATHAP2C,HAP2C,NF-YA3	3	1363-1384	0	42.372	1375			2	0.666667		2	NA		0.573539	.\4_T_Plot\phyB\LOC_Os03g29760.2--1375--mes-miR169r_degradome.jpg
mes-MIR171h-p5	TGTTGGCTCGGTTCACTCAGA	LOC_Os06g29310.2	LOC_Os06g29310	UB-like protease 1D	GO:0016787(hydrolase activity);GO:0009628(response to abiotic stimulus);GO:0006464(cellular protein modification process);GO:0000003(reproduction);GO:0009791(post-embryonic development);GO:0005634(nucleus);GO:0019538(protein metabolic process);GO:0006950(response to stress);GO:0008234(cysteine-type peptidase activity);GO:0006508(proteolysis)	OTS1,ULP1D	4	1548-1567	56.4775	0	1558	1	0.5			4		.\4_T_Plot\WT\LOC_Os06g29310.2--1558--mes-MIR171h-p5_degradome.jpg	0.675216		NA
mes-MIR171h-p5	TGTTGGCTCGGTTCACTCAGA	LOC_Os06g29310.1	LOC_Os06g29310	UB-like protease 1D	GO:0009628(response to abiotic stimulus);GO:0016787(hydrolase activity);GO:0019538(protein metabolic process);GO:0005634(nucleus);GO:0009791(post-embryonic development);GO:0000003(reproduction);GO:0006464(cellular protein modification process);GO:0006950(response to stress);GO:0008234(cysteine-type peptidase activity);GO:0006508(proteolysis)	OTS1,ULP1D	4	1617-1636	56.4775	0	1627	1	0.5			4		.\4_T_Plot\WT\LOC_Os06g29310.1--1627--mes-MIR171h-p5_degradome.jpg	0.675216		NA
mtr-MIR171c-p3	TTGAGCCGTGCCAATATTT	LOC_Os02g44370.1	LOC_Os02g44370	GRAS family transcription factor	GO:0009987(cellular process);GO:0009536(plastid);GO:0008150(biological_process);GO:0030154(cell differentiation);GO:0009058(biosynthetic process);GO:0006139(nucleobase-containing compound metabolic process);GO:0016043(cellular component organization);GO:0009653(anatomical structure morphogenesis);GO:0016049(cell growth);GO:0007275(multicellular organismal development);GO:0005515(protein binding);…	ATHAM3,HAM3	1.5	1525-1543	225.91	0	1534	2	2			2		.\4_T_Plot\WT\LOC_Os02g44370.1--1534--mtr-MIR171c-p3_degradome.jpg	0.681956		NA
mtr-MIR171c-p3	TTGAGCCGTGCCAATATTT	LOC_Os10g40390.1	LOC_Os10g40390	GRAS family transcription factor	GO:0007275(multicellular organismal development);GO:0008150(biological_process);GO:0009653(anatomical structure morphogenesis);GO:0016049(cell growth);GO:0030154(cell differentiation);GO:0016043(cellular component organization);GO:0009987(cellular process);GO:0003700(sequence-specific DNA binding transcription factor activity);GO:0009536(plastid);GO:0006139(nucleobase-containing compound metaboli…	ATHAM3,HAM3	1.5	167-185	790.686	508.464	176	7	7	8	8	0	0	.\4_T_Plot\WT\LOC_Os10g40390.1--176--mtr-MIR171c-p3_degradome.jpg	0.0139427	0.0180688	.\4_T_Plot\phyB\LOC_Os10g40390.1--176--mtr-MIR171c-p3_degradome.jpg
mtr-MIR171c-p3	TTGAGCCGTGCCAATATTT	LOC_Os06g01620.1	LOC_Os06g01620	GRAS family transcription factor	GO:0009536(plastid);GO:0016043(cellular component organization);GO:0006139(nucleobase-containing compound metabolic process);GO:0009653(anatomical structure morphogenesis);GO:0030154(cell differentiation);GO:0016049(cell growth);GO:0007275(multicellular organismal development);GO:0009058(biosynthetic process);GO:0008150(biological_process);GO:0005515(protein binding);GO:0009987(cellular process);…	ATHAM3,HAM3	1.5	455-473	1468.42	1525.39	464	13	13	24	24	2	2	.\4_T_Plot\WT\LOC_Os06g01620.1--464--mtr-MIR171c-p3_degradome.jpg	0.681956	0.849509	.\4_T_Plot\phyB\LOC_Os06g01620.1--464--mtr-MIR171c-p3_degradome.jpg
mtr-MIR171c-p3	TTGAGCCGTGCCAATATTT	LOC_Os04g46860.1	LOC_Os04g46860	GRAS family transcription factor	GO:0016049(cell growth);GO:0007275(multicellular organismal development);GO:0009653(anatomical structure morphogenesis);GO:0008150(biological_process);GO:0009536(plastid);GO:0003700(sequence-specific DNA binding transcription factor activity);GO:0009987(cellular process);GO:0030154(cell differentiation);GO:0005515(protein binding);GO:0009058(biosynthetic process);GO:0006139(nucleobase-containing …	ATHAM3,HAM3	1.5	1325-1343	677.73	762.696	1334	6	6	12	12	2	2	.\4_T_Plot\WT\LOC_Os04g46860.1--1334--mtr-MIR171c-p3_degradome.jpg	0.681956	0.849509	.\4_T_Plot\phyB\LOC_Os04g46860.1--1334--mtr-MIR171c-p3_degradome.jpg
mtr-MIR171c-p3	TTGAGCCGTGCCAATATTT	LOC_Os02g44360.1	LOC_Os02g44360	GRAS family transcription factor	GO:0030154(cell differentiation);GO:0009987(cellular process);GO:0007275(multicellular organismal development);GO:0016043(cellular component organization);GO:0006139(nucleobase-containing compound metabolic process);GO:0009058(biosynthetic process);GO:0008150(biological_process);GO:0003700(sequence-specific DNA binding transcription factor activity);GO:0009536(plastid);GO:0009653(anatomical struc…	ATHAM3,HAM3	1.5	1350-1368	338.865	381.348	1359	3	3	6	6	2	2	.\4_T_Plot\WT\LOC_Os02g44360.1--1359--mtr-MIR171c-p3_degradome.jpg	0.681956	0.849509	.\4_T_Plot\phyB\LOC_Os02g44360.1--1359--mtr-MIR171c-p3_degradome.jpg
osa-MIR1320-p3	TTCCTGTAAAATTCATTCGTT	LOC_Os12g42220.1	LOC_Os12g42220	-	GO:0003674(molecular_function);GO:0008150(biological_process);GO:0005575(cellular_component)		4	1154-1174	0	254.232	1165			4	4		2	NA		0.58679	.\4_T_Plot\phyB\LOC_Os12g42220.1--1165--osa-MIR1320-p3_degradome.jpg
osa-MIR1320-p3	TTCCTGTAAAATTCATTCGTT	LOC_Os02g51850.1	LOC_Os02g51850	APR-like 4	GO:0019725(cellular homeostasis);GO:0045454(cell redox homeostasis)	APRL4,ATAPRL4	4	975-994	56.4775	127.116	985	1	0.5	4	2	4	2	.\4_T_Plot\WT\LOC_Os02g51850.1--985--osa-MIR1320-p3_degradome.jpg	0.593299	0.58679	.\4_T_Plot\phyB\LOC_Os02g51850.1--985--osa-MIR1320-p3_degradome.jpg
osa-MIR1320-p3	TTCCTGTAAAATTCATTCGTT	LOC_Os02g51850.2	LOC_Os02g51850	APR-like 4	GO:0019725(cellular homeostasis);GO:0045454(cell redox homeostasis)	APRL4,ATAPRL4	4	1134-1153	56.4775	127.116	1144	1	0.5	4	2	4	2	.\4_T_Plot\WT\LOC_Os02g51850.2--1144--osa-MIR1320-p3_degradome.jpg	0.593299	0.58679	.\4_T_Plot\phyB\LOC_Os02g51850.2--1144--osa-MIR1320-p3_degradome.jpg
osa-miR1425-3p	CAGCAAGAACTGGATCTTAAT	LOC_Os08g09250.3	LOC_Os08g09250	glyoxalase I homolog	GO:0009536(plastid);GO:0003824(catalytic activity);GO:0008152(metabolic process);GO:0006950(response to stress);GO:0009628(response to abiotic stimulus);GO:0009579(thylakoid);GO:0005488(binding);GO:0005975(carbohydrate metabolic process)	ATGLX1,GLX1	3	1272-1291	37.6517	0	1282	1	0.333333			4		.\4_T_Plot\WT\LOC_Os08g09250.3--1282--osa-miR1425-3p_degradome.jpg	0.580019		NA
osa-miR1425-3p	CAGCAAGAACTGGATCTTAAT	LOC_Os08g09250.1	LOC_Os08g09250	glyoxalase I homolog	GO:0005488(binding);GO:0008150(biological_process);GO:0005773(vacuole);GO:0003824(catalytic activity);GO:0008152(metabolic process);GO:0005777(peroxisome);GO:0005886(plasma membrane);GO:0009536(plastid);GO:0005975(carbohydrate metabolic process);GO:0005829(cytosol)	ATGLX1,GLX1	3	482-501	37.6517	0	492	1	0.333333			4		.\4_T_Plot\WT\LOC_Os08g09250.1--492--osa-miR1425-3p_degradome.jpg	0.580019		NA
osa-miR1425-3p	CAGCAAGAACTGGATCTTAAT	LOC_Os08g09250.2	LOC_Os08g09250	glyoxalase I homolog	GO:0005886(plasma membrane);GO:0005488(binding);GO:0008150(biological_process);GO:0003824(catalytic activity);GO:0008152(metabolic process);GO:0005829(cytosol);GO:0005777(peroxisome);GO:0005975(carbohydrate metabolic process);GO:0005773(vacuole);GO:0009536(plastid)	ATGLX1,GLX1	3	482-501	37.6517	0	492	1	0.333333			4		.\4_T_Plot\WT\LOC_Os08g09250.2--492--osa-miR1425-3p_degradome.jpg	0.580019		NA
osa-miR1425-5p	TAGGATTCAATCCTTGCTGCT	LOC_Os10g35436.1	LOC_Os10g35436	rna processing factor 2	GO:0003723(RNA binding);GO:0006139(nucleobase-containing compound metabolic process);GO:0005739(mitochondrion)	RPF2	3	1308-1328	1581.37	1207.6	1319	14	14	19	19	0	0	.\4_T_Plot\WT\LOC_Os10g35436.1--1319--osa-miR1425-5p_degradome.jpg	0.00420338	0.00545526	.\4_T_Plot\phyB\LOC_Os10g35436.1--1319--osa-miR1425-5p_degradome.jpg
osa-miR1425-5p	TAGGATTCAATCCTTGCTGCT	LOC_Os10g35240.1	LOC_Os10g35240	rna processing factor 2	GO:0006139(nucleobase-containing compound metabolic process);GO:0005739(mitochondrion);GO:0003723(RNA binding)	RPF2	3.5	1296-1316	338.865	349.569	1307	6	3	11	5.5	0	0	.\4_T_Plot\WT\LOC_Os10g35240.1--1307--osa-miR1425-5p_degradome.jpg	0.00560058	0.00726706	.\4_T_Plot\phyB\LOC_Os10g35240.1--1307--osa-miR1425-5p_degradome.jpg
osa-miR1425-5p	TAGGATTCAATCCTTGCTGCT	LOC_Os10g35240.2	LOC_Os10g35240	rna processing factor 2	GO:0005739(mitochondrion);GO:0003723(RNA binding);GO:0006139(nucleobase-containing compound metabolic process)	RPF2	3.5	1299-1319	338.865	349.569	1310	6	3	11	5.5	1	2	.\4_T_Plot\WT\LOC_Os10g35240.2--1310--osa-miR1425-5p_degradome.jpg	0.0105433	0.531182	.\4_T_Plot\phyB\LOC_Os10g35240.2--1310--osa-miR1425-5p_degradome.jpg
osa-miR1427	TGCGGAACCGTGCGGTGGCGC	LOC_Os01g17170.2	LOC_Os01g17170	dicarboxylate diiron protein, putative (Crd1)	GO:0009987(cellular process);GO:0015979(photosynthesis);GO:0009058(biosynthetic process);GO:0009536(plastid);GO:0003824(catalytic activity);GO:0016020(membrane);GO:0008152(metabolic process);GO:0009579(thylakoid);GO:0003677(DNA binding);GO:0016491(oxidoreductase activity);GO:0046872(metal ion binding);GO:0055114(oxidation-reduction process)	ACSF,CHL27,CRD1	4	187-206	0	95.337	197			3	1.5		2	NA		0.912002	.\4_T_Plot\phyB\LOC_Os01g17170.2--197--osa-miR1427_degradome.jpg
osa-miR1427	TGCGGAACCGTGCGGTGGCGC	LOC_Os01g17170.1	LOC_Os01g17170	dicarboxylate diiron protein, putative (Crd1)	GO:0015979(photosynthesis);GO:0009987(cellular process);GO:0009058(biosynthetic process);GO:0009536(plastid);GO:0003824(catalytic activity);GO:0016020(membrane);GO:0008152(metabolic process);GO:0009579(thylakoid);GO:0003677(DNA binding);GO:0016491(oxidoreductase activity);GO:0046872(metal ion binding);GO:0055114(oxidation-reduction process)	ACSF,CHL27,CRD1	4	187-206	0	95.337	197			3	1.5		2	NA		0.912002	.\4_T_Plot\phyB\LOC_Os01g17170.1--197--osa-miR1427_degradome.jpg
osa-miR1428b_R-2	TAAGATAATGCCATGAATT	LOC_Os03g17980.1	LOC_Os03g17980	SNF1 kinase homolog 10	GO:0006950(response to stress);GO:0007275(multicellular organismal development);GO:0000003(reproduction);GO:0005634(nucleus);GO:0009791(post-embryonic development);GO:0016301(kinase activity);GO:0005515(protein binding);GO:0007165(signal transduction);GO:0009991(response to extracellular stimulus);GO:0006464(cellular protein modification process);GO:0009719(response to endogenous stimulus);GO:000…	AKIN10,KIN10,SNRK1.1	4	2279-2297	37.6517	21.186	2288	1	0.333333	1	0.333333	4	4	.\4_T_Plot\WT\LOC_Os03g17980.1--2288--osa-miR1428b_R-2_degradome.jpg	0.991114	0.989082	.\4_T_Plot\phyB\LOC_Os03g17980.1--2288--osa-miR1428b_R-2_degradome.jpg
osa-miR1428b_R-2	TAAGATAATGCCATGAATT	LOC_Os03g17980.2	LOC_Os03g17980	SNF1 kinase homolog 10	GO:0005515(protein binding);GO:0016301(kinase activity);GO:0009991(response to extracellular stimulus);GO:0006464(cellular protein modification process);GO:0006950(response to stress);GO:0007165(signal transduction);GO:0009719(response to endogenous stimulus);GO:0007275(multicellular organismal development);GO:0000003(reproduction);GO:0005634(nucleus);GO:0009791(post-embryonic development);GO:000…	AKIN10,KIN10,SNRK1.1	4	1261-1279	37.6517	21.186	1270	1	0.333333	1	0.333333	4	4	.\4_T_Plot\WT\LOC_Os03g17980.2--1270--osa-miR1428b_R-2_degradome.jpg	0.991114	0.989082	.\4_T_Plot\phyB\LOC_Os03g17980.2--1270--osa-miR1428b_R-2_degradome.jpg
osa-MIR1428b-p5	TATCTTGTGGTATGAACTGAG	LOC_Os03g40670.1	LOC_Os03g40670	PLC-like phosphodiesterases superfamily protein	GO:0005975(carbohydrate metabolic process);GO:0006629(lipid metabolic process);GO:0016787(hydrolase activity);GO:0009987(cellular process);GO:0005623(cell);GO:0008889(glycerophosphodiester phosphodiesterase activity);GO:0006071(glycerol metabolic process)		4	992-1011	0	317.79	1002			5	5		2	NA		0.787039	.\4_T_Plot\phyB\LOC_Os03g40670.1--1002--osa-MIR1428b-p5_degradome.jpg
osa-miR1428e-3p	TAAGATAATGCCATGAATTTG	LOC_Os03g17980.1	LOC_Os03g17980	SNF1 kinase homolog 10	GO:0006950(response to stress);GO:0007275(multicellular organismal development);GO:0000003(reproduction);GO:0005634(nucleus);GO:0009791(post-embryonic development);GO:0016301(kinase activity);GO:0005515(protein binding);GO:0007165(signal transduction);GO:0009991(response to extracellular stimulus);GO:0006464(cellular protein modification process);GO:0009719(response to endogenous stimulus);GO:000…	AKIN10,KIN10,SNRK1.1	4	2277-2297	37.6517	21.186	2288	1	0.333333	1	0.333333	4	4	.\4_T_Plot\WT\LOC_Os03g17980.1--2288--osa-miR1428e-3p_degradome.jpg	0.49072	0.475516	.\4_T_Plot\phyB\LOC_Os03g17980.1--2288--osa-miR1428e-3p_degradome.jpg
osa-miR1428e-3p	TAAGATAATGCCATGAATTTG	LOC_Os03g17980.2	LOC_Os03g17980	SNF1 kinase homolog 10	GO:0005515(protein binding);GO:0016301(kinase activity);GO:0009991(response to extracellular stimulus);GO:0006464(cellular protein modification process);GO:0006950(response to stress);GO:0007165(signal transduction);GO:0009719(response to endogenous stimulus);GO:0007275(multicellular organismal development);GO:0000003(reproduction);GO:0005634(nucleus);GO:0009791(post-embryonic development);GO:000…	AKIN10,KIN10,SNRK1.1	4	1259-1279	37.6517	21.186	1270	1	0.333333	1	0.333333	4	4	.\4_T_Plot\WT\LOC_Os03g17980.2--1270--osa-miR1428e-3p_degradome.jpg	0.49072	0.475516	.\4_T_Plot\phyB\LOC_Os03g17980.2--1270--osa-miR1428e-3p_degradome.jpg
osa-miR1429-3p_L-1R+1	TTGCACGGGTTTGTATGTTGC	LOC_Os08g42370.1	LOC_Os08g42370	DHHC-type zinc finger family protein	GO:0008150(biological_process);GO:0005886(plasma membrane);GO:0005488(binding);GO:0008270(zinc ion binding)		4	1284-1303	75.3034	190.674	1294	2	0.666667	9	3	2	2	.\4_T_Plot\WT\LOC_Os08g42370.1--1294--osa-miR1429-3p_L-1R+1_degradome.jpg	0.487393	0.668706	.\4_T_Plot\phyB\LOC_Os08g42370.1--1294--osa-miR1429-3p_L-1R+1_degradome.jpg
osa-miR1429-3p_L-1R+1	TTGCACGGGTTTGTATGTTGC	LOC_Os08g42370.2	LOC_Os08g42370	DHHC-type zinc finger family protein	GO:0008150(biological_process);GO:0005886(plasma membrane);GO:0005488(binding);GO:0008270(zinc ion binding)		4	920-939	75.3034	190.674	930	2	0.666667	9	3	2	2	.\4_T_Plot\WT\LOC_Os08g42370.2--930--osa-miR1429-3p_L-1R+1_degradome.jpg	0.487393	0.668706	.\4_T_Plot\phyB\LOC_Os08g42370.2--930--osa-miR1429-3p_L-1R+1_degradome.jpg
osa-miR1429-3p_L-1R+1	TTGCACGGGTTTGTATGTTGC	LOC_Os08g42370.3	LOC_Os08g42370	DHHC-type zinc finger family protein	GO:0005488(binding);GO:0008150(biological_process);GO:0005886(plasma membrane);GO:0008270(zinc ion binding)		4	1156-1175	75.3034	190.674	1166	2	0.666667	9	3	2	2	.\4_T_Plot\WT\LOC_Os08g42370.3--1166--osa-miR1429-3p_L-1R+1_degradome.jpg	0.487393	0.668706	.\4_T_Plot\phyB\LOC_Os08g42370.3--1166--osa-miR1429-3p_L-1R+1_degradome.jpg
osa-MIR1430-p5	TAGCCAAGAATGGCTTGCCTATC	LOC_Os12g42400.2	LOC_Os12g42400	nuclear factor Y, subunit A10	GO:0005634(nucleus);GO:0005654(nucleoplasm);GO:0009058(biosynthetic process);GO:0006139(nucleobase-containing compound metabolic process);GO:0003700(sequence-specific DNA binding transcription factor activity);GO:0006355(regulation of transcription, DNA-dependent)	NF-YA10	4	1200-1222	225.91	84.744	1213	6	2	4	1.33333	0	2	.\4_T_Plot\WT\LOC_Os12g42400.2--1213--osa-MIR1430-p5_degradome.jpg	0.00490223	0.484619	.\4_T_Plot\phyB\LOC_Os12g42400.2--1213--osa-MIR1430-p5_degradome.jpg
osa-MIR1430-p5	TAGCCAAGAATGGCTTGCCTATC	LOC_Os12g42400.3	LOC_Os12g42400	nuclear factor Y, subunit A10	GO:0003700(sequence-specific DNA binding transcription factor activity);GO:0006139(nucleobase-containing compound metabolic process);GO:0009058(biosynthetic process);GO:0005654(nucleoplasm);GO:0005634(nucleus);GO:0006355(regulation of transcription, DNA-dependent)	NF-YA10	4	1245-1267	225.91	84.744	1258	6	2	4	1.33333	0	2	.\4_T_Plot\WT\LOC_Os12g42400.3--1258--osa-MIR1430-p5_degradome.jpg	0.00490223	0.484619	.\4_T_Plot\phyB\LOC_Os12g42400.3--1258--osa-MIR1430-p5_degradome.jpg
osa-MIR1430-p5	TAGCCAAGAATGGCTTGCCTATC	LOC_Os12g42400.1	LOC_Os12g42400	nuclear factor Y, subunit A10	GO:0005634(nucleus);GO:0005654(nucleoplasm);GO:0009058(biosynthetic process);GO:0006139(nucleobase-containing compound metabolic process);GO:0003700(sequence-specific DNA binding transcription factor activity);GO:0006355(regulation of transcription, DNA-dependent)	NF-YA10	4	1254-1276	225.91	84.744	1267	6	2	4	1.33333	0	2	.\4_T_Plot\WT\LOC_Os12g42400.1--1267--osa-MIR1430-p5_degradome.jpg	0.00490223	0.484619	.\4_T_Plot\phyB\LOC_Os12g42400.1--1267--osa-MIR1430-p5_degradome.jpg
osa-miR1432-5p_R+1	ATCAGGAGAGATGACACCGACA	LOC_Os04g51610.3	LOC_Os04g51610	autoinhibited Ca2+ -ATPase, isoform 8	GO:0009987(cellular process);GO:0005515(protein binding);GO:0006139(nucleobase-containing compound metabolic process);GO:0005886(plasma membrane);GO:0006810(transport);GO:0009056(catabolic process);GO:0009607(response to biotic stimulus);GO:0005215(transporter activity);GO:0016787(hydrolase activity);GO:0005575(cellular_component);GO:0016020(membrane);GO:0000166(nucleotide binding);GO:0046872(met…	ACA8,AT-ACA8	4	146-167	112.955	254.232	158	2	1	8	4	2	2	.\4_T_Plot\WT\LOC_Os04g51610.3--158--osa-miR1432-5p_R+1_degradome.jpg	0.330315	0.484619	.\4_T_Plot\phyB\LOC_Os04g51610.3--158--osa-miR1432-5p_R+1_degradome.jpg
osa-miR1432-5p_R+1	ATCAGGAGAGATGACACCGACA	LOC_Os04g51610.1	LOC_Os04g51610	autoinhibited Ca2+ -ATPase, isoform 8	GO:0006810(transport);GO:0009987(cellular process);GO:0016020(membrane);GO:0005575(cellular_component);GO:0005886(plasma membrane);GO:0005515(protein binding);GO:0016787(hydrolase activity);GO:0005215(transporter activity);GO:0009607(response to biotic stimulus);GO:0009056(catabolic process);GO:0006139(nucleobase-containing compound metabolic process);GO:0000166(nucleotide binding);GO:0046872(met…	ACA8,AT-ACA8	4	146-167	112.955	254.232	158	2	1	8	4	2	2	.\4_T_Plot\WT\LOC_Os04g51610.1--158--osa-miR1432-5p_R+1_degradome.jpg	0.330315	0.484619	.\4_T_Plot\phyB\LOC_Os04g51610.1--158--osa-miR1432-5p_R+1_degradome.jpg
osa-MIR1435-p3_1ss7GT	TTAAATTTAATGAAACTAAT	LOC_Os11g16530.1	LOC_Os11g16530	NB-ARC domain-containing disease resistance protein	GO:0006950(response to stress);GO:0000166(nucleotide binding);GO:0005886(plasma membrane);GO:0005515(protein binding);GO:0008219(cell death);GO:0043531(ADP binding);GO:0006915(apoptotic process);GO:0005524(ATP binding)	RPM1,RPS3	3	3390-3409	112.955	0	3400	1	1			4		.\4_T_Plot\WT\LOC_Os11g16530.1--3400--osa-MIR1435-p3_1ss7GT_degradome.jpg	0.580019		NA
osa-MIR1437b-p3	TCGTCCTCTGTGCGCCGGCCT	LOC_Os12g13940.1	LOC_Os12g13940	DNA-binding storekeeper protein-related	GO:0005623(cell);GO:0008150(biological_process);GO:0016020(membrane);GO:0003674(molecular_function);GO:0016021(integral to membrane)		4	247-267	0	63.558	258			1	1		4	NA		0.778159	.\4_T_Plot\phyB\LOC_Os12g13940.1--258--osa-MIR1437b-p3_degradome.jpg
osa-MIR1437-p5	TGCGGCACCGGAGCTCGCCAGC	LOC_Os01g16120.1	LOC_Os01g16120	RING-H2 finger protein 2B	GO:0009628(response to abiotic stimulus);GO:0006464(cellular protein modification process);GO:0003824(catalytic activity);GO:0005488(binding)	RHA2B	3.5	412-433	112.955	0	424	1	1			4		.\4_T_Plot\WT\LOC_Os01g16120.1--424--osa-MIR1437-p5_degradome.jpg	0.226671		NA
osa-MIR1439-p5_1ss4AC	ACTCCCTCCGTCCCAAAATATA	LOC_Os10g40740.1	LOC_Os10g40740	basic helix-loop-helix (bHLH) DNA-binding superfamily protein	GO:0005575(cellular_component);GO:0003700(sequence-specific DNA binding transcription factor activity);GO:0000003(reproduction);GO:0006139(nucleobase-containing compound metabolic process);GO:0009058(biosynthetic process);GO:0003677(DNA binding);GO:0030528(transcription regulator activity);GO:0006355(regulation of transcription, DNA-dependent)	UNE10	2	1682-1703	225.91	1716.07	1694	2	2	27	27	2	2	.\4_T_Plot\WT\LOC_Os10g40740.1--1694--osa-MIR1439-p5_1ss4AC_degradome.jpg	0.999578	0.999997	.\4_T_Plot\phyB\LOC_Os10g40740.1--1694--osa-MIR1439-p5_1ss4AC_degradome.jpg
osa-MIR1439-p5_1ss4AC	ACTCCCTCCGTCCCAAAATATA	LOC_Os01g73250.1	LOC_Os01g73250	-	GO:0006950(response to stress)		3	1131-1152	225.91	0	1143	2	2			3		.\4_T_Plot\WT\LOC_Os01g73250.1--1143--osa-MIR1439-p5_1ss4AC_degradome.jpg	0.602711		NA
osa-MIR1439-p5_1ss4AC	ACTCCCTCCGTCCCAAAATATA	LOC_Os12g16350.13	LOC_Os12g16350	beta-hydroxyisobutyryl-CoA hydrolase 1	GO:0016787(hydrolase activity);GO:0009628(response to abiotic stimulus);GO:0006950(response to stress);GO:0008152(metabolic process);GO:0006629(lipid metabolic process);GO:0009987(cellular process);GO:0009056(catabolic process);GO:0009719(response to endogenous stimulus);GO:0003824(catalytic activity)	CHY1	2	3496-3517	112.955	0	3508	1	1			4		.\4_T_Plot\WT\LOC_Os12g16350.13--3508--osa-MIR1439-p5_1ss4AC_degradome.jpg	0.999998		NA
osa-MIR1439-p5_1ss4AC	ACTCCCTCCGTCCCAAAATATA	LOC_Os12g12470.1	LOC_Os12g12470	Zinc-binding dehydrogenase family protein	GO:0005488(binding);GO:0008152(metabolic process);GO:0003824(catalytic activity);GO:0008270(zinc ion binding);GO:0016491(oxidoreductase activity);GO:0055114(oxidation-reduction process)		2	1238-1259	0	127.116	1250			2	2		2	NA		0.999997	.\4_T_Plot\phyB\LOC_Os12g12470.1--1250--osa-MIR1439-p5_1ss4AC_degradome.jpg
osa-MIR1439-p5_1ss4AC	ACTCCCTCCGTCCCAAAATATA	LOC_Os12g39380.1	LOC_Os12g39380	Phototropic-responsive NPH3 family protein	GO:0005623(cell);GO:0007165(signal transduction);GO:0009606(tropism);GO:0009628(response to abiotic stimulus);GO:0004871(signal transducer activity);GO:0005515(protein binding);GO:0009416(response to light stimulus)	NPY2	3	2761-2782	112.955	254.232	2773	1	1	4	4	4	2	.\4_T_Plot\WT\LOC_Os12g39380.1--2773--osa-MIR1439-p5_1ss4AC_degradome.jpg	0.999999	0.999998	.\4_T_Plot\phyB\LOC_Os12g39380.1--2773--osa-MIR1439-p5_1ss4AC_degradome.jpg
osa-MIR1439-p5_1ss4AC	ACTCCCTCCGTCCCAAAATATA	LOC_Os07g28260.6	LOC_Os07g28260	P-loop containing nucleoside triphosphate hydrolases superfamily protein	GO:0003674(molecular_function);GO:0008150(biological_process)		3	2029-2050	0	15.8895	2041			1	0.25		4	NA		0.999998	.\4_T_Plot\phyB\LOC_Os07g28260.6--2041--osa-MIR1439-p5_1ss4AC_degradome.jpg
osa-MIR1439-p5_1ss4AC	ACTCCCTCCGTCCCAAAATATA	LOC_Os07g28260.5	LOC_Os07g28260	P-loop containing nucleoside triphosphate hydrolases superfamily protein	GO:0003674(molecular_function);GO:0008150(biological_process)		3	2147-2168	0	15.8895	2159			1	0.25		4	NA		0.999998	.\4_T_Plot\phyB\LOC_Os07g28260.5--2159--osa-MIR1439-p5_1ss4AC_degradome.jpg
osa-MIR1439-p5_1ss4AC	ACTCCCTCCGTCCCAAAATATA	LOC_Os07g28260.4	LOC_Os07g28260	P-loop containing nucleoside triphosphate hydrolases superfamily protein	GO:0003674(molecular_function);GO:0008150(biological_process)		3	2244-2265	0	15.8895	2256			1	0.25		4	NA		0.999998	.\4_T_Plot\phyB\LOC_Os07g28260.4--2256--osa-MIR1439-p5_1ss4AC_degradome.jpg
osa-MIR1439-p5_1ss4AC	ACTCCCTCCGTCCCAAAATATA	LOC_Os07g28260.1	LOC_Os07g28260	P-loop containing nucleoside triphosphate hydrolases superfamily protein	GO:0008150(biological_process);GO:0003674(molecular_function)		3	1893-1914	0	15.8895	1905			1	0.25		4	NA		0.999998	.\4_T_Plot\phyB\LOC_Os07g28260.1--1905--osa-MIR1439-p5_1ss4AC_degradome.jpg
osa-MIR1439-p5_1ss4AC	ACTCCCTCCGTCCCAAAATATA	LOC_Os01g63050.1	LOC_Os01g63050	-	GO:0003674(molecular_function);GO:0005575(cellular_component);GO:0008150(biological_process)		1	2018-2039	112.955	127.116	2030	1	1	2	2	4	2	.\4_T_Plot\WT\LOC_Os01g63050.1--2030--osa-MIR1439-p5_1ss4AC_degradome.jpg	0.998099	0.997877	.\4_T_Plot\phyB\LOC_Os01g63050.1--2030--osa-MIR1439-p5_1ss4AC_degradome.jpg
osa-MIR1442-p3_1ss12AC	ACATCCTAGTACAATGAATCTGGA	LOC_Os12g39380.1	LOC_Os12g39380	Phototropic-responsive NPH3 family protein	GO:0005623(cell);GO:0007165(signal transduction);GO:0009606(tropism);GO:0009628(response to abiotic stimulus);GO:0004871(signal transducer activity);GO:0005515(protein binding);GO:0009416(response to light stimulus)	NPY2	3	2720-2743	0	254.232	2734			4	4		2	NA		0.433431	.\4_T_Plot\phyB\LOC_Os12g39380.1--2734--osa-MIR1442-p3_1ss12AC_degradome.jpg
osa-miR156a	TGACAGAAGAGAGTGAGCAC	LOC_Os02g04680.1	LOC_Os02g04680	squamosa promoter binding protein-like 2	GO:0006139(nucleobase-containing compound metabolic process);GO:0009058(biosynthetic process);GO:0007275(multicellular organismal development);GO:0005634(nucleus);GO:0003677(DNA binding);GO:0009908(flower development);GO:0003700(sequence-specific DNA binding transcription factor activity)	SPL2	2	1965-1984	790.686	572.022	1975	14	7	18	9	0	1	.\4_T_Plot\WT\LOC_Os02g04680.1--1975--osa-miR156a_degradome.jpg	0.0102438	0.014753	.\4_T_Plot\phyB\LOC_Os02g04680.1--1975--osa-miR156a_degradome.jpg
osa-miR156a	TGACAGAAGAGAGTGAGCAC	LOC_Os02g04680.2	LOC_Os02g04680	squamosa promoter binding protein-like 2	GO:0009908(flower development);GO:0003700(sequence-specific DNA binding transcription factor activity);GO:0006139(nucleobase-containing compound metabolic process);GO:0009058(biosynthetic process);GO:0007275(multicellular organismal development);GO:0005634(nucleus);GO:0003677(DNA binding)	SPL2	2	1962-1981	790.686	572.022	1972	14	7	18	9	0	1	.\4_T_Plot\WT\LOC_Os02g04680.2--1972--osa-miR156a_degradome.jpg	0.0102438	0.014753	.\4_T_Plot\phyB\LOC_Os02g04680.2--1972--osa-miR156a_degradome.jpg
osa-miR156a	TGACAGAAGAGAGTGAGCAC	LOC_Os06g45310.1	LOC_Os06g45310	squamosa promoter-like 11	GO:0003677(DNA binding);GO:0005634(nucleus);GO:0006139(nucleobase-containing compound metabolic process);GO:0009653(anatomical structure morphogenesis);GO:0009058(biosynthetic process);GO:0007275(multicellular organismal development);GO:0003700(sequence-specific DNA binding transcription factor activity)	SPL11	1	854-873	225.91	63.558	864	2	2	1	1	2	4	.\4_T_Plot\WT\LOC_Os06g45310.1--864--osa-miR156a_degradome.jpg	0.981151	0.998325	.\4_T_Plot\phyB\LOC_Os06g45310.1--864--osa-miR156a_degradome.jpg
osa-miR156a	TGACAGAAGAGAGTGAGCAC	LOC_Os03g63040.1	LOC_Os03g63040	-	GO:0005575(cellular_component);GO:0008150(biological_process);GO:0003674(molecular_function)		4	2143-2161	112.955	0	2152	1	1			4		.\4_T_Plot\WT\LOC_Os03g63040.1--2152--osa-miR156a_degradome.jpg	0.932729		NA
osa-miR156a	TGACAGAAGAGAGTGAGCAC	LOC_Os01g69830.1	LOC_Os01g69830	Squamosa promoter-binding protein-like (SBP domain) transcription factor family protein	GO:0006139(nucleobase-containing compound metabolic process);GO:0005634(nucleus);GO:0003677(DNA binding);GO:0009908(flower development);GO:0009058(biosynthetic process);GO:0003700(sequence-specific DNA binding transcription factor activity)		1	1153-1172	112.955	0	1163	1	1			4		.\4_T_Plot\WT\LOC_Os01g69830.1--1163--osa-miR156a_degradome.jpg	0.998748		NA
osa-miR156a	TGACAGAAGAGAGTGAGCAC	LOC_Os02g07780.1	LOC_Os02g07780	squamosa promoter binding protein-like 2	GO:0009908(flower development);GO:0003677(DNA binding);GO:0005634(nucleus);GO:0007275(multicellular organismal development);GO:0009058(biosynthetic process);GO:0006139(nucleobase-containing compound metabolic process);GO:0003700(sequence-specific DNA binding transcription factor activity)	SPL2	1	987-1006	169.433	63.558	997	3	1.5	2	1	2	2	.\4_T_Plot\WT\LOC_Os02g07780.1--997--osa-miR156a_degradome.jpg	0.981151	0.998592	.\4_T_Plot\phyB\LOC_Os02g07780.1--997--osa-miR156a_degradome.jpg
osa-miR156a	TGACAGAAGAGAGTGAGCAC	LOC_Os02g07780.2	LOC_Os02g07780	squamosa promoter binding protein-like 2	GO:0005634(nucleus);GO:0003677(DNA binding);GO:0009908(flower development);GO:0003700(sequence-specific DNA binding transcription factor activity);GO:0006139(nucleobase-containing compound metabolic process);GO:0009058(biosynthetic process);GO:0007275(multicellular organismal development)	SPL2	1	2221-2240	169.433	63.558	2231	3	1.5	2	1	2	2	.\4_T_Plot\WT\LOC_Os02g07780.2--2231--osa-miR156a_degradome.jpg	0.981151	0.998592	.\4_T_Plot\phyB\LOC_Os02g07780.2--2231--osa-miR156a_degradome.jpg
osa-miR156a	TGACAGAAGAGAGTGAGCAC	LOC_Os09g32944.1	LOC_Os09g32944	Squamosa promoter-binding protein-like (SBP domain) transcription factor family protein	GO:0009908(flower development);GO:0003677(DNA binding);GO:0005634(nucleus);GO:0009058(biosynthetic process);GO:0006139(nucleobase-containing compound metabolic process);GO:0003700(sequence-specific DNA binding transcription factor activity)		1	1034-1053	0	63.558	1044			1	1		4	NA		0.998325	.\4_T_Plot\phyB\LOC_Os09g32944.1--1044--osa-miR156a_degradome.jpg
osa-miR156a	TGACAGAAGAGAGTGAGCAC	LOC_Os07g32170.2	LOC_Os07g32170	-	-		2	664-683	0	31.779	674			1	0.5		4	NA		0.741314	.\4_T_Plot\phyB\LOC_Os07g32170.2--674--osa-miR156a_degradome.jpg
osa-miR156a	TGACAGAAGAGAGTGAGCAC	LOC_Os07g32170.1	LOC_Os07g32170	squamosa promoter binding protein-like 4	GO:0003700(sequence-specific DNA binding transcription factor activity);GO:0006139(nucleobase-containing compound metabolic process);GO:0009058(biosynthetic process);GO:0005634(nucleus);GO:0003677(DNA binding);GO:0009791(post-embryonic development)	SPL4	2	852-871	0	31.779	862			1	0.5		4	NA		0.741314	.\4_T_Plot\phyB\LOC_Os07g32170.1--862--osa-miR156a_degradome.jpg
osa-miR156a	TGACAGAAGAGAGTGAGCAC	LOC_Os12g25490.1	LOC_Os12g25490	O-methyltransferase family protein	GO:0016740(transferase activity);GO:0008152(metabolic process);GO:0005829(cytosol);GO:0005515(protein binding);GO:0009987(cellular process);GO:0008171(O-methyltransferase activity);GO:0008168(methyltransferase activity);GO:0046983(protein dimerization activity)		4	254-272	225.91	317.79	264	2	2	5	5	2	2	.\4_T_Plot\WT\LOC_Os12g25490.1--264--osa-miR156a_degradome.jpg	0.798868	0.929447	.\4_T_Plot\phyB\LOC_Os12g25490.1--264--osa-miR156a_degradome.jpg
osa-miR156a_L+1	TTGACAGAAGAGAGTGAGCAC	LOC_Os06g45310.1	LOC_Os06g45310	squamosa promoter-like 11	GO:0003677(DNA binding);GO:0005634(nucleus);GO:0006139(nucleobase-containing compound metabolic process);GO:0009653(anatomical structure morphogenesis);GO:0009058(biosynthetic process);GO:0007275(multicellular organismal development);GO:0003700(sequence-specific DNA binding transcription factor activity)	SPL11	1.5	854-874	0	381.348	865			6	6		1	NA		0.0120869	.\4_T_Plot\phyB\LOC_Os06g45310.1--865--osa-miR156a_L+1_degradome.jpg
osa-miR156a_L+1	TTGACAGAAGAGAGTGAGCAC	LOC_Os01g69830.1	LOC_Os01g69830	Squamosa promoter-binding protein-like (SBP domain) transcription factor family protein	GO:0006139(nucleobase-containing compound metabolic process);GO:0005634(nucleus);GO:0003677(DNA binding);GO:0009908(flower development);GO:0009058(biosynthetic process);GO:0003700(sequence-specific DNA binding transcription factor activity)		1.5	1153-1173	0	190.674	1164			3	3		2	NA		0.678999	.\4_T_Plot\phyB\LOC_Os01g69830.1--1164--osa-miR156a_L+1_degradome.jpg
osa-miR156a_L+1	TTGACAGAAGAGAGTGAGCAC	LOC_Os02g04680.2	LOC_Os02g04680	squamosa promoter binding protein-like 2	GO:0009908(flower development);GO:0003700(sequence-specific DNA binding transcription factor activity);GO:0006139(nucleobase-containing compound metabolic process);GO:0009058(biosynthetic process);GO:0007275(multicellular organismal development);GO:0005634(nucleus);GO:0003677(DNA binding)	SPL2	2	1962-1982	677.73	572.022	1973	12	6	18	9	2	1	.\4_T_Plot\WT\LOC_Os02g04680.2--1973--osa-miR156a_L+1_degradome.jpg	0.770107	0.0256747	.\4_T_Plot\phyB\LOC_Os02g04680.2--1973--osa-miR156a_L+1_degradome.jpg
osa-miR156a_L+1	TTGACAGAAGAGAGTGAGCAC	LOC_Os02g04680.1	LOC_Os02g04680	squamosa promoter binding protein-like 2	GO:0006139(nucleobase-containing compound metabolic process);GO:0009058(biosynthetic process);GO:0007275(multicellular organismal development);GO:0005634(nucleus);GO:0003677(DNA binding);GO:0009908(flower development);GO:0003700(sequence-specific DNA binding transcription factor activity)	SPL2	2	1965-1985	677.73	572.022	1976	12	6	18	9	2	1	.\4_T_Plot\WT\LOC_Os02g04680.1--1976--osa-miR156a_L+1_degradome.jpg	0.770107	0.0256747	.\4_T_Plot\phyB\LOC_Os02g04680.1--1976--osa-miR156a_L+1_degradome.jpg
osa-miR156a_L+1	TTGACAGAAGAGAGTGAGCAC	LOC_Os06g49010.5	LOC_Os06g49010	squamosa promoter binding protein-like 2	GO:0003677(DNA binding);GO:0009908(flower development);GO:0006139(nucleobase-containing compound metabolic process);GO:0003700(sequence-specific DNA binding transcription factor activity);GO:0005634(nucleus);GO:0009058(biosynthetic process);GO:0007275(multicellular organismal development)	SPL2	1	2018-2038	37.6517	0	2029	2	0.333333			2		.\4_T_Plot\WT\LOC_Os06g49010.5--2029--osa-miR156a_L+1_degradome.jpg	0.862708		NA
osa-miR156a_L+1	TTGACAGAAGAGAGTGAGCAC	LOC_Os06g49010.6	LOC_Os06g49010	squamosa promoter binding protein-like 2	GO:0006139(nucleobase-containing compound metabolic process);GO:0009058(biosynthetic process);GO:0007275(multicellular organismal development);GO:0005634(nucleus);GO:0003677(DNA binding);GO:0003700(sequence-specific DNA binding transcription factor activity);GO:0009908(flower development)	SPL2	1	1842-1862	37.6517	0	1853	2	0.333333			2		.\4_T_Plot\WT\LOC_Os06g49010.6--1853--osa-miR156a_L+1_degradome.jpg	0.862708		NA
osa-miR156a_L+1	TTGACAGAAGAGAGTGAGCAC	LOC_Os06g49010.4	LOC_Os06g49010	squamosa promoter binding protein-like 2	GO:0005634(nucleus);GO:0009908(flower development);GO:0003677(DNA binding);GO:0007275(multicellular organismal development);GO:0009058(biosynthetic process);GO:0006139(nucleobase-containing compound metabolic process);GO:0003700(sequence-specific DNA binding transcription factor activity)	SPL2	1	1638-1658	37.6517	0	1649	2	0.333333			2		.\4_T_Plot\WT\LOC_Os06g49010.4--1649--osa-miR156a_L+1_degradome.jpg	0.862708		NA
osa-miR156a_L+1	TTGACAGAAGAGAGTGAGCAC	LOC_Os06g49010.3	LOC_Os06g49010	squamosa promoter binding protein-like 2	GO:0009908(flower development);GO:0003677(DNA binding);GO:0005634(nucleus);GO:0007275(multicellular organismal development);GO:0009058(biosynthetic process);GO:0006139(nucleobase-containing compound metabolic process);GO:0003700(sequence-specific DNA binding transcription factor activity)	SPL2	1	1439-1459	37.6517	0	1450	2	0.333333			2		.\4_T_Plot\WT\LOC_Os06g49010.3--1450--osa-miR156a_L+1_degradome.jpg	0.862708		NA
osa-miR156a_L+1	TTGACAGAAGAGAGTGAGCAC	LOC_Os06g49010.2	LOC_Os06g49010	squamosa promoter binding protein-like 2	GO:0003700(sequence-specific DNA binding transcription factor activity);GO:0006139(nucleobase-containing compound metabolic process);GO:0009058(biosynthetic process);GO:0007275(multicellular organismal development);GO:0005634(nucleus);GO:0003677(DNA binding);GO:0009908(flower development)	SPL2	1	1494-1514	37.6517	0	1505	2	0.333333			2		.\4_T_Plot\WT\LOC_Os06g49010.2--1505--osa-miR156a_L+1_degradome.jpg	0.862708		NA
osa-miR156a_L+1	TTGACAGAAGAGAGTGAGCAC	LOC_Os06g49010.1	LOC_Os06g49010	squamosa promoter binding protein-like 2	GO:0005634(nucleus);GO:0003677(DNA binding);GO:0009908(flower development);GO:0003700(sequence-specific DNA binding transcription factor activity);GO:0006139(nucleobase-containing compound metabolic process);GO:0009058(biosynthetic process);GO:0007275(multicellular organismal development)	SPL2	1	1686-1706	37.6517	0	1697	2	0.333333			2		.\4_T_Plot\WT\LOC_Os06g49010.1--1697--osa-miR156a_L+1_degradome.jpg	0.862708		NA
osa-miR156a_L+1	TTGACAGAAGAGAGTGAGCAC	LOC_Os08g10550.1	LOC_Os08g10550	K+ uptake permease 11	GO:0009987(cellular process);GO:0006810(transport);GO:0005215(transporter activity);GO:0005886(plasma membrane);GO:0007275(multicellular organismal development);GO:0015079(potassium ion transmembrane transporter activity);GO:0071805(potassium ion transmembrane transport);GO:0016020(membrane)	KUP11	4	88-108	0	63.558	99			1	1		4	NA		0.658896	.\4_T_Plot\phyB\LOC_Os08g10550.1--99--osa-miR156a_L+1_degradome.jpg
osa-MIR156a-p3	GCTCACTTCTCTCTCTGTCA	LOC_Os08g04180.1	LOC_Os08g04180	tryptophan synthase beta-subunit 2	GO:0009987(cellular process);GO:0003824(catalytic activity);GO:0009536(plastid);GO:0009058(biosynthetic process);GO:0030170(pyridoxal phosphate binding);GO:0008152(metabolic process)	TSB2	4	1103-1122	564.775	254.232	1113	5	5	4	4	2	2	.\4_T_Plot\WT\LOC_Os08g04180.1--1113--osa-MIR156a-p3_degradome.jpg	0.969035	0.9968	.\4_T_Plot\phyB\LOC_Os08g04180.1--1113--osa-MIR156a-p3_degradome.jpg
osa-miR156b-3p_1ss12AC	GCTCACTCTCTCTCTGTCAGC	LOC_Os04g47860.5	LOC_Os04g47860	indeterminate(ID)-domain 4	GO:0009058(biosynthetic process);GO:0006139(nucleobase-containing compound metabolic process);GO:0005488(binding);GO:0005622(intracellular);GO:0003700(sequence-specific DNA binding transcription factor activity);GO:0003676(nucleic acid binding);GO:0009536(plastid)	AtIDD4,IDD4	4	250-271	37.6517	0	262	1	0.333333			4		.\4_T_Plot\WT\LOC_Os04g47860.5--262--osa-miR156b-3p_1ss12AC_degradome.jpg	0.96574		NA
osa-miR156b-3p_1ss12AC	GCTCACTCTCTCTCTGTCAGC	LOC_Os04g47860.4	LOC_Os04g47860	indeterminate(ID)-domain 4	GO:0005622(intracellular);GO:0003700(sequence-specific DNA binding transcription factor activity);GO:0003676(nucleic acid binding);GO:0009536(plastid);GO:0006139(nucleobase-containing compound metabolic process);GO:0005488(binding);GO:0009058(biosynthetic process)	AtIDD4,IDD4	4	250-271	37.6517	0	262	1	0.333333			4		.\4_T_Plot\WT\LOC_Os04g47860.4--262--osa-miR156b-3p_1ss12AC_degradome.jpg	0.96574		NA
osa-miR156b-3p_1ss12AC	GCTCACTCTCTCTCTGTCAGC	LOC_Os04g47860.7	LOC_Os04g47860	-	-		4	250-271	37.6517	0	262	1	0.333333			4		.\4_T_Plot\WT\LOC_Os04g47860.7--262--osa-miR156b-3p_1ss12AC_degradome.jpg	0.96574		NA
osa-MIR156d-p3	GCTCACTCCTCTTTCTGTCACC	LOC_Os11g41150.1	LOC_Os11g41150	SPIRAL1-like2	GO:0008150(biological_process);GO:0003674(molecular_function)	SP1L2	3.5	90-111	0	63.558	102			1	1		4	NA		0.217956	.\4_T_Plot\phyB\LOC_Os11g41150.1--102--osa-MIR156d-p3_degradome.jpg
osa-MIR156e-p3	GCTCACTGCTCTTTCTGTCATC	LOC_Os01g39260.1	LOC_Os01g39260	FTSH protease 4	GO:0016020(membrane);GO:0009536(plastid);GO:0005739(mitochondrion);GO:0006139(nucleobase-containing compound metabolic process);GO:0009056(catabolic process);GO:0016787(hydrolase activity);GO:0019538(protein metabolic process);GO:0008152(metabolic process);GO:0005524(ATP binding);GO:0004222(metalloendopeptidase activity);GO:0006508(proteolysis);GO:0009378(four-way junction helicase activity);GO:0…	ftsh4	3	2074-2094	0	127.116	2086			2	2		2	NA		0.433431	.\4_T_Plot\phyB\LOC_Os01g39260.1--2086--osa-MIR156e-p3_degradome.jpg
osa-MIR156e-p3	GCTCACTGCTCTTTCTGTCATC	LOC_Os04g54590.2	LOC_Os04g54590	-	-		3.5	494-515	0	127.116	506			2	2		2	NA		0.396511	.\4_T_Plot\phyB\LOC_Os04g54590.2--506--osa-MIR156e-p3_degradome.jpg
osa-miR156k_R-1	TGACAGAAGAGAGAGAGCAC	LOC_Os02g04680.2	LOC_Os02g04680	squamosa promoter binding protein-like 2	GO:0009908(flower development);GO:0003700(sequence-specific DNA binding transcription factor activity);GO:0006139(nucleobase-containing compound metabolic process);GO:0009058(biosynthetic process);GO:0007275(multicellular organismal development);GO:0005634(nucleus);GO:0003677(DNA binding)	SPL2	1	1962-1981	790.686	572.022	1972	14	7	18	9	0	1	.\4_T_Plot\WT\LOC_Os02g04680.2--1972--osa-miR156k_R-1_degradome.jpg	0.00606588	0.00874416	.\4_T_Plot\phyB\LOC_Os02g04680.2--1972--osa-miR156k_R-1_degradome.jpg
osa-miR156k_R-1	TGACAGAAGAGAGAGAGCAC	LOC_Os02g04680.1	LOC_Os02g04680	squamosa promoter binding protein-like 2	GO:0006139(nucleobase-containing compound metabolic process);GO:0009058(biosynthetic process);GO:0007275(multicellular organismal development);GO:0005634(nucleus);GO:0003677(DNA binding);GO:0009908(flower development);GO:0003700(sequence-specific DNA binding transcription factor activity)	SPL2	1	1965-1984	790.686	572.022	1975	14	7	18	9	0	1	.\4_T_Plot\WT\LOC_Os02g04680.1--1975--osa-miR156k_R-1_degradome.jpg	0.00606588	0.00874416	.\4_T_Plot\phyB\LOC_Os02g04680.1--1975--osa-miR156k_R-1_degradome.jpg
osa-miR156k_R-1	TGACAGAAGAGAGAGAGCAC	LOC_Os06g45310.1	LOC_Os06g45310	squamosa promoter-like 11	GO:0003677(DNA binding);GO:0005634(nucleus);GO:0006139(nucleobase-containing compound metabolic process);GO:0009653(anatomical structure morphogenesis);GO:0009058(biosynthetic process);GO:0007275(multicellular organismal development);GO:0003700(sequence-specific DNA binding transcription factor activity)	SPL11	0	854-873	225.91	63.558	864	2	2	1	1	2	4	.\4_T_Plot\WT\LOC_Os06g45310.1--864--osa-miR156k_R-1_degradome.jpg	0.989768	0.999373	.\4_T_Plot\phyB\LOC_Os06g45310.1--864--osa-miR156k_R-1_degradome.jpg
osa-miR156k_R-1	TGACAGAAGAGAGAGAGCAC	LOC_Os01g69830.1	LOC_Os01g69830	Squamosa promoter-binding protein-like (SBP domain) transcription factor family protein	GO:0006139(nucleobase-containing compound metabolic process);GO:0005634(nucleus);GO:0003677(DNA binding);GO:0009908(flower development);GO:0009058(biosynthetic process);GO:0003700(sequence-specific DNA binding transcription factor activity)		0	1153-1172	112.955	0	1163	1	1			4		.\4_T_Plot\WT\LOC_Os01g69830.1--1163--osa-miR156k_R-1_degradome.jpg	0.999552		NA
osa-miR156k_R-1	TGACAGAAGAGAGAGAGCAC	LOC_Os02g07780.2	LOC_Os02g07780	squamosa promoter binding protein-like 2	GO:0005634(nucleus);GO:0003677(DNA binding);GO:0009908(flower development);GO:0003700(sequence-specific DNA binding transcription factor activity);GO:0006139(nucleobase-containing compound metabolic process);GO:0009058(biosynthetic process);GO:0007275(multicellular organismal development)	SPL2	0	2221-2240	169.433	63.558	2231	3	1.5	2	1	2	2	.\4_T_Plot\WT\LOC_Os02g07780.2--2231--osa-miR156k_R-1_degradome.jpg	0.989768	0.999487	.\4_T_Plot\phyB\LOC_Os02g07780.2--2231--osa-miR156k_R-1_degradome.jpg
osa-miR156k_R-1	TGACAGAAGAGAGAGAGCAC	LOC_Os02g07780.1	LOC_Os02g07780	squamosa promoter binding protein-like 2	GO:0009908(flower development);GO:0003677(DNA binding);GO:0005634(nucleus);GO:0007275(multicellular organismal development);GO:0009058(biosynthetic process);GO:0006139(nucleobase-containing compound metabolic process);GO:0003700(sequence-specific DNA binding transcription factor activity)	SPL2	0	987-1006	169.433	63.558	997	3	1.5	2	1	2	2	.\4_T_Plot\WT\LOC_Os02g07780.1--997--osa-miR156k_R-1_degradome.jpg	0.989768	0.999487	.\4_T_Plot\phyB\LOC_Os02g07780.1--997--osa-miR156k_R-1_degradome.jpg
osa-miR156k_R-1	TGACAGAAGAGAGAGAGCAC	LOC_Os09g32944.1	LOC_Os09g32944	Squamosa promoter-binding protein-like (SBP domain) transcription factor family protein	GO:0009908(flower development);GO:0003677(DNA binding);GO:0005634(nucleus);GO:0009058(biosynthetic process);GO:0006139(nucleobase-containing compound metabolic process);GO:0003700(sequence-specific DNA binding transcription factor activity)		0	1034-1053	0	63.558	1044			1	1		4	NA		0.999373	.\4_T_Plot\phyB\LOC_Os09g32944.1--1044--osa-miR156k_R-1_degradome.jpg
osa-miR156k_R-1	TGACAGAAGAGAGAGAGCAC	LOC_Os07g32170.1	LOC_Os07g32170	squamosa promoter binding protein-like 4	GO:0003700(sequence-specific DNA binding transcription factor activity);GO:0006139(nucleobase-containing compound metabolic process);GO:0009058(biosynthetic process);GO:0005634(nucleus);GO:0003677(DNA binding);GO:0009791(post-embryonic development)	SPL4	2	852-871	0	31.779	862			1	0.5		4	NA		0.491389	.\4_T_Plot\phyB\LOC_Os07g32170.1--862--osa-miR156k_R-1_degradome.jpg
osa-miR156k_R-1	TGACAGAAGAGAGAGAGCAC	LOC_Os07g32170.2	LOC_Os07g32170	-	-		2	664-683	0	31.779	674			1	0.5		4	NA		0.491389	.\4_T_Plot\phyB\LOC_Os07g32170.2--674--osa-miR156k_R-1_degradome.jpg
osa-miR156l-5p_L-1R-2	GACAGAAGAGAGTGAGCA	LOC_Os05g48800.2	LOC_Os05g48800	Drought-responsive family protein	GO:0009628(response to abiotic stimulus);GO:0006950(response to stress)		4	932-949	75.3034	0	940	2	0.666667			2		.\4_T_Plot\WT\LOC_Os05g48800.2--940--osa-miR156l-5p_L-1R-2_degradome.jpg	0.999987		NA
osa-miR156l-5p_L-1R-2	GACAGAAGAGAGTGAGCA	LOC_Os05g48800.3	LOC_Os05g48800	Drought-responsive family protein	GO:0005515(protein binding);GO:0009628(response to abiotic stimulus);GO:0006950(response to stress)		4	854-871	75.3034	0	862	2	0.666667			2		.\4_T_Plot\WT\LOC_Os05g48800.3--862--osa-miR156l-5p_L-1R-2_degradome.jpg	0.999987		NA
osa-miR156l-5p_L-1R-2	GACAGAAGAGAGTGAGCA	LOC_Os05g48800.1	LOC_Os05g48800	Drought-responsive family protein	GO:0006950(response to stress);GO:0009628(response to abiotic stimulus)		4	932-949	75.3034	0	940	2	0.666667			2		.\4_T_Plot\WT\LOC_Os05g48800.1--940--osa-miR156l-5p_L-1R-2_degradome.jpg	0.999987		NA
osa-miR156l-5p_L-1R-2	GACAGAAGAGAGTGAGCA	LOC_Os01g70410.2	LOC_Os01g70410	Protein kinase superfamily protein	GO:0016301(kinase activity);GO:0009987(cellular process);GO:0008152(metabolic process);GO:0006464(cellular protein modification process);GO:0005886(plasma membrane);GO:0000166(nucleotide binding);GO:0004672(protein kinase activity);GO:0005524(ATP binding);GO:0006468(protein phosphorylation)		4	2249-2265	37.6517	0	2256	1	0.333333			4		.\4_T_Plot\WT\LOC_Os01g70410.2--2256--osa-miR156l-5p_L-1R-2_degradome.jpg	1		NA
osa-miR156l-5p_L-1R-2	GACAGAAGAGAGTGAGCA	LOC_Os01g70410.3	LOC_Os01g70410	Protein kinase superfamily protein	GO:0009987(cellular process);GO:0016301(kinase activity);GO:0006464(cellular protein modification process);GO:0005886(plasma membrane);GO:0000166(nucleotide binding);GO:0008152(metabolic process);GO:0004672(protein kinase activity);GO:0005524(ATP binding);GO:0006468(protein phosphorylation)		4	2178-2194	37.6517	0	2185	1	0.333333			4		.\4_T_Plot\WT\LOC_Os01g70410.3--2185--osa-miR156l-5p_L-1R-2_degradome.jpg	1		NA
osa-miR156l-5p_L-1R-2	GACAGAAGAGAGTGAGCA	LOC_Os01g70410.1	LOC_Os01g70410	Protein kinase superfamily protein	GO:0009987(cellular process);GO:0008152(metabolic process);GO:0005886(plasma membrane);GO:0006464(cellular protein modification process);GO:0016301(kinase activity);GO:0000166(nucleotide binding);GO:0004672(protein kinase activity);GO:0005524(ATP binding);GO:0006468(protein phosphorylation)		4	2101-2117	37.6517	0	2108	1	0.333333			4		.\4_T_Plot\WT\LOC_Os01g70410.1--2108--osa-miR156l-5p_L-1R-2_degradome.jpg	1		NA
osa-miR156l-5p_L-1R-2	GACAGAAGAGAGTGAGCA	LOC_Os02g04680.1	LOC_Os02g04680	squamosa promoter binding protein-like 2	GO:0006139(nucleobase-containing compound metabolic process);GO:0009058(biosynthetic process);GO:0007275(multicellular organismal development);GO:0005634(nucleus);GO:0003677(DNA binding);GO:0009908(flower development);GO:0003700(sequence-specific DNA binding transcription factor activity)	SPL2	2	1966-1983	0	31.779	1974			1	0.5		4	NA		0.999174	.\4_T_Plot\phyB\LOC_Os02g04680.1--1974--osa-miR156l-5p_L-1R-2_degradome.jpg
osa-miR156l-5p_L-1R-2	GACAGAAGAGAGTGAGCA	LOC_Os03g03720.1	LOC_Os03g03720	glyceraldehyde-3-phosphate dehydrogenase B subunit	GO:0016020(membrane);GO:0005576(extracellular region);GO:0006950(response to stress);GO:0009536(plastid);GO:0005515(protein binding);GO:0003824(catalytic activity);GO:0015979(photosynthesis);GO:0005975(carbohydrate metabolic process);GO:0009058(biosynthetic process);GO:0008150(biological_process);GO:0009628(response to abiotic stimulus);GO:0008152(metabolic process);GO:0009056(catabolic process);…	GAPB	3	1786-1804	0	31.779	1795			1	0.5		4	NA		0.937071	.\4_T_Plot\phyB\LOC_Os03g03720.1--1795--osa-miR156l-5p_L-1R-2_degradome.jpg
osa-miR156l-5p_L-1R-2	GACAGAAGAGAGTGAGCA	LOC_Os03g03720.2	LOC_Os03g03720	glyceraldehyde-3-phosphate dehydrogenase B subunit	GO:0005576(extracellular region);GO:0006950(response to stress);GO:0009628(response to abiotic stimulus);GO:0006091(generation of precursor metabolites and energy);GO:0005975(carbohydrate metabolic process);GO:0009579(thylakoid);GO:0009536(plastid);GO:0016020(membrane);GO:0008152(metabolic process);GO:0003824(catalytic activity);GO:0005515(protein binding);GO:0009058(biosynthetic process);GO:0015…	GAPB	3	1796-1814	0	31.779	1805			1	0.5		4	NA		0.937071	.\4_T_Plot\phyB\LOC_Os03g03720.2--1805--osa-miR156l-5p_L-1R-2_degradome.jpg
osa-miR156l-5p_L-1R-2	GACAGAAGAGAGTGAGCA	LOC_Os02g04680.2	LOC_Os02g04680	squamosa promoter binding protein-like 2	GO:0009908(flower development);GO:0003700(sequence-specific DNA binding transcription factor activity);GO:0006139(nucleobase-containing compound metabolic process);GO:0009058(biosynthetic process);GO:0007275(multicellular organismal development);GO:0005634(nucleus);GO:0003677(DNA binding)	SPL2	2	1963-1980	0	31.779	1971			1	0.5		4	NA		0.999174	.\4_T_Plot\phyB\LOC_Os02g04680.2--1971--osa-miR156l-5p_L-1R-2_degradome.jpg
osa-miR156l-5p_L-1R-2	GACAGAAGAGAGTGAGCA	LOC_Os05g02990.3	LOC_Os05g02990	Protein of unknown function (DUF1218)	GO:0003674(molecular_function);GO:0008150(biological_process);GO:0005886(plasma membrane)		4	919-935	0	21.186	926			1	0.333333		4	NA		1	.\4_T_Plot\phyB\LOC_Os05g02990.3--926--osa-miR156l-5p_L-1R-2_degradome.jpg
osa-miR156l-5p_L-1R-2	GACAGAAGAGAGTGAGCA	LOC_Os05g02990.2	LOC_Os05g02990	Protein of unknown function (DUF1218)	GO:0008150(biological_process);GO:0005886(plasma membrane);GO:0003674(molecular_function)		4	624-640	0	21.186	631			1	0.333333		4	NA		1	.\4_T_Plot\phyB\LOC_Os05g02990.2--631--osa-miR156l-5p_L-1R-2_degradome.jpg
osa-miR156l-5p_L-1R-2	GACAGAAGAGAGTGAGCA	LOC_Os05g02990.1	LOC_Os05g02990	Protein of unknown function (DUF1218)	GO:0003674(molecular_function);GO:0005886(plasma membrane);GO:0008150(biological_process)		4	619-635	0	21.186	626			1	0.333333		4	NA		1	.\4_T_Plot\phyB\LOC_Os05g02990.1--626--osa-miR156l-5p_L-1R-2_degradome.jpg
osa-miR159a.1	TTTGGATTGAAGGGAGCTCTG	LOC_Os01g11430.1	LOC_Os01g11430	-	-		3.5	1112-1132	112.955	0	1123	1	1			4		.\4_T_Plot\WT\LOC_Os01g11430.1--1123--osa-miR159a.1_degradome.jpg	0.872087		NA
osa-miR159a.1	TTTGGATTGAAGGGAGCTCTG	LOC_Os06g40330.1	LOC_Os06g40330	myb domain protein 65	GO:0007165(signal transduction);GO:0007275(multicellular organismal development);GO:0030154(cell differentiation);GO:0000003(reproduction);GO:0006139(nucleobase-containing compound metabolic process);GO:0040007(growth);GO:0003677(DNA binding);GO:0005634(nucleus);GO:0009058(biosynthetic process);GO:0008150(biological_process);GO:0008219(cell death);GO:0003700(sequence-specific DNA binding transcri…	ATMYB65,MYB65	3.5	1418-1438	0	63.558	1429			1	1		4	NA		0.860089	.\4_T_Plot\phyB\LOC_Os06g40330.1--1429--osa-miR159a.1_degradome.jpg
osa-miR159a.1	TTTGGATTGAAGGGAGCTCTG	LOC_Os11g05540.1	LOC_Os11g05540	Rho GTPase activating protein with PAK-box/P21-Rho-binding domain	GO:0009056(catabolic process);GO:0007165(signal transduction);GO:0030234(enzyme regulator activity);GO:0006139(nucleobase-containing compound metabolic process);GO:0005622(intracellular);GO:0005515(protein binding)		4	124-144	0	63.558	135			1	1		4	NA		0.883648	.\4_T_Plot\phyB\LOC_Os11g05540.1--135--osa-miR159a.1_degradome.jpg
osa-miR159a.1	TTTGGATTGAAGGGAGCTCTG	LOC_Os01g59660.1	LOC_Os01g59660	myb domain protein 33	GO:0003700(sequence-specific DNA binding transcription factor activity);GO:0008219(cell death);GO:0009719(response to endogenous stimulus);GO:0007165(signal transduction);GO:0006139(nucleobase-containing compound metabolic process);GO:0009058(biosynthetic process);GO:0007275(multicellular organismal development);GO:0030154(cell differentiation);GO:0040007(growth);GO:0003677(DNA binding);GO:000563…	ATMYB33,MYB33	3.5	1260-1280	1327.22	1795.51	1271	47	11.75	113	28.25	0	0	.\4_T_Plot\WT\LOC_Os01g59660.1--1271--osa-miR159a.1_degradome.jpg	0.0148653	0.0192617	.\4_T_Plot\phyB\LOC_Os01g59660.1--1271--osa-miR159a.1_degradome.jpg
osa-miR159a.1	TTTGGATTGAAGGGAGCTCTG	LOC_Os01g59660.3	LOC_Os01g59660	myb domain protein 33	GO:0006139(nucleobase-containing compound metabolic process);GO:0040007(growth);GO:0003677(DNA binding);GO:0005634(nucleus);GO:0009058(biosynthetic process);GO:0000003(reproduction);GO:0030154(cell differentiation);GO:0007275(multicellular organismal development);GO:0007165(signal transduction);GO:0009719(response to endogenous stimulus);GO:0003700(sequence-specific DNA binding transcription fact…	ATMYB33,MYB33	3.5	1258-1278	1327.22	1795.51	1269	47	11.75	113	28.25	0	0	.\4_T_Plot\WT\LOC_Os01g59660.3--1269--osa-miR159a.1_degradome.jpg	0.0148653	0.0192617	.\4_T_Plot\phyB\LOC_Os01g59660.3--1269--osa-miR159a.1_degradome.jpg
osa-miR159a.1	TTTGGATTGAAGGGAGCTCTG	LOC_Os01g59660.2	LOC_Os01g59660	myb domain protein 33	GO:0007165(signal transduction);GO:0007275(multicellular organismal development);GO:0009058(biosynthetic process);GO:0005634(nucleus);GO:0003677(DNA binding);GO:0040007(growth);GO:0009719(response to endogenous stimulus);GO:0006139(nucleobase-containing compound metabolic process);GO:0000003(reproduction);GO:0030154(cell differentiation);GO:0008219(cell death);GO:0003700(sequence-specific DNA bin…	ATMYB33,MYB33	3.5	1348-1368	1327.22	1795.51	1359	47	11.75	113	28.25	0	0	.\4_T_Plot\WT\LOC_Os01g59660.2--1359--osa-miR159a.1_degradome.jpg	0.0148653	0.0192617	.\4_T_Plot\phyB\LOC_Os01g59660.2--1359--osa-miR159a.1_degradome.jpg
osa-miR159a.1	TTTGGATTGAAGGGAGCTCTG	LOC_Os01g59660.4	LOC_Os01g59660	myb domain protein 65	GO:0007165(signal transduction);GO:0009719(response to endogenous stimulus);GO:0040007(growth);GO:0003677(DNA binding);GO:0005634(nucleus);GO:0009058(biosynthetic process);GO:0006139(nucleobase-containing compound metabolic process);GO:0000003(reproduction);GO:0030154(cell differentiation);GO:0007275(multicellular organismal development);GO:0008219(cell death);GO:0003700(sequence-specific DNA bin…	ATMYB65,MYB65	3.5	1180-1200	1327.22	1795.51	1191	47	11.75	113	28.25	0	0	.\4_T_Plot\WT\LOC_Os01g59660.4--1191--osa-miR159a.1_degradome.jpg	0.0148653	0.0192617	.\4_T_Plot\phyB\LOC_Os01g59660.4--1191--osa-miR159a.1_degradome.jpg
osa-MIR159a-p5	AGCTGCTGGGTCATGGATC	LOC_Os12g23780.1	LOC_Os12g23780	-	-		4	525-542	112.955	63.558	533	1	1	1	1	4	4	.\4_T_Plot\WT\LOC_Os12g23780.1--533--osa-MIR159a-p5_degradome.jpg	0.999523	0.999334	.\4_T_Plot\phyB\LOC_Os12g23780.1--533--osa-MIR159a-p5_degradome.jpg
osa-MIR159b-p5	GAGCTCCTTTCGTTCCAATG	LOC_Os12g42980.1	LOC_Os12g42980	O-acetylserine (thiol) lyase (OAS-TL) isoform A1	GO:0016020(membrane);GO:0009987(cellular process);GO:0005886(plasma membrane);GO:0009536(plastid);GO:0009058(biosynthetic process);GO:0005829(cytosol);GO:0005515(protein binding);GO:0008150(biological_process);GO:0005773(vacuole);GO:0005777(peroxisome);GO:0003824(catalytic activity);GO:0005634(nucleus);GO:0005576(extracellular region);GO:0030170(pyridoxal phosphate binding);GO:0008152(metabolic p…	ATCYS-3A,CYTACS1,OASA1,OLD3	4	708-727	56.4775	0	718	1	0.5			4		.\4_T_Plot\WT\LOC_Os12g42980.1--718--osa-MIR159b-p5_degradome.jpg	0.86791		NA
osa-MIR159b-p5	GAGCTCCTTTCGTTCCAATG	LOC_Os12g42980.2	LOC_Os12g42980	O-acetylserine (thiol) lyase (OAS-TL) isoform A1	GO:0008150(biological_process);GO:0009536(plastid);GO:0005886(plasma membrane);GO:0009987(cellular process);GO:0009058(biosynthetic process);GO:0005829(cytosol);GO:0005515(protein binding);GO:0005773(vacuole);GO:0016020(membrane);GO:0005777(peroxisome);GO:0003824(catalytic activity);GO:0005634(nucleus);GO:0005576(extracellular region);GO:0030170(pyridoxal phosphate binding);GO:0008152(metabolic p…	ATCYS-3A,CYTACS1,OASA1,OLD3	4	708-727	56.4775	0	718	1	0.5			4		.\4_T_Plot\WT\LOC_Os12g42980.2--718--osa-MIR159b-p5_degradome.jpg	0.86791		NA
osa-miR159c_R-1	ATTGGATTGAAGGGAGCTCC	LOC_Os01g11430.1	LOC_Os01g11430	-	-		4	1113-1132	112.955	0	1123	1	1			4		.\4_T_Plot\WT\LOC_Os01g11430.1--1123--osa-miR159c_R-1_degradome.jpg	0.740634		NA
osa-miR159c_R-1	ATTGGATTGAAGGGAGCTCC	LOC_Os06g40330.1	LOC_Os06g40330	myb domain protein 65	GO:0007165(signal transduction);GO:0007275(multicellular organismal development);GO:0030154(cell differentiation);GO:0000003(reproduction);GO:0006139(nucleobase-containing compound metabolic process);GO:0040007(growth);GO:0003677(DNA binding);GO:0005634(nucleus);GO:0009058(biosynthetic process);GO:0008150(biological_process);GO:0008219(cell death);GO:0003700(sequence-specific DNA binding transcri…	ATMYB65,MYB65	3	1419-1438	0	63.558	1429			1	1		4	NA		0.855723	.\4_T_Plot\phyB\LOC_Os06g40330.1--1429--osa-miR159c_R-1_degradome.jpg
osa-miR159c_R-1	ATTGGATTGAAGGGAGCTCC	LOC_Os01g59660.4	LOC_Os01g59660	myb domain protein 65	GO:0007165(signal transduction);GO:0009719(response to endogenous stimulus);GO:0040007(growth);GO:0003677(DNA binding);GO:0005634(nucleus);GO:0009058(biosynthetic process);GO:0006139(nucleobase-containing compound metabolic process);GO:0000003(reproduction);GO:0030154(cell differentiation);GO:0007275(multicellular organismal development);GO:0008219(cell death);GO:0003700(sequence-specific DNA bin…	ATMYB65,MYB65	3	1181-1200	1327.22	1795.51	1191	47	11.75	113	28.25	0	0	.\4_T_Plot\WT\LOC_Os01g59660.4--1191--osa-miR159c_R-1_degradome.jpg	0.0146347	0.0189636	.\4_T_Plot\phyB\LOC_Os01g59660.4--1191--osa-miR159c_R-1_degradome.jpg
osa-miR159c_R-1	ATTGGATTGAAGGGAGCTCC	LOC_Os01g59660.3	LOC_Os01g59660	myb domain protein 33	GO:0006139(nucleobase-containing compound metabolic process);GO:0040007(growth);GO:0003677(DNA binding);GO:0005634(nucleus);GO:0009058(biosynthetic process);GO:0000003(reproduction);GO:0030154(cell differentiation);GO:0007275(multicellular organismal development);GO:0007165(signal transduction);GO:0009719(response to endogenous stimulus);GO:0003700(sequence-specific DNA binding transcription fact…	ATMYB33,MYB33	3	1259-1278	1327.22	1795.51	1269	47	11.75	113	28.25	0	0	.\4_T_Plot\WT\LOC_Os01g59660.3--1269--osa-miR159c_R-1_degradome.jpg	0.0146347	0.0189636	.\4_T_Plot\phyB\LOC_Os01g59660.3--1269--osa-miR159c_R-1_degradome.jpg
osa-miR159c_R-1	ATTGGATTGAAGGGAGCTCC	LOC_Os01g59660.2	LOC_Os01g59660	myb domain protein 33	GO:0007165(signal transduction);GO:0007275(multicellular organismal development);GO:0009058(biosynthetic process);GO:0005634(nucleus);GO:0003677(DNA binding);GO:0040007(growth);GO:0009719(response to endogenous stimulus);GO:0006139(nucleobase-containing compound metabolic process);GO:0000003(reproduction);GO:0030154(cell differentiation);GO:0008219(cell death);GO:0003700(sequence-specific DNA bin…	ATMYB33,MYB33	3	1349-1368	1327.22	1795.51	1359	47	11.75	113	28.25	0	0	.\4_T_Plot\WT\LOC_Os01g59660.2--1359--osa-miR159c_R-1_degradome.jpg	0.0146347	0.0189636	.\4_T_Plot\phyB\LOC_Os01g59660.2--1359--osa-miR159c_R-1_degradome.jpg
osa-miR159c_R-1	ATTGGATTGAAGGGAGCTCC	LOC_Os01g59660.1	LOC_Os01g59660	myb domain protein 33	GO:0003700(sequence-specific DNA binding transcription factor activity);GO:0008219(cell death);GO:0009719(response to endogenous stimulus);GO:0007165(signal transduction);GO:0006139(nucleobase-containing compound metabolic process);GO:0009058(biosynthetic process);GO:0007275(multicellular organismal development);GO:0030154(cell differentiation);GO:0040007(growth);GO:0003677(DNA binding);GO:000563…	ATMYB33,MYB33	3	1261-1280	1327.22	1795.51	1271	47	11.75	113	28.25	0	0	.\4_T_Plot\WT\LOC_Os01g59660.1--1271--osa-miR159c_R-1_degradome.jpg	0.0146347	0.0189636	.\4_T_Plot\phyB\LOC_Os01g59660.1--1271--osa-miR159c_R-1_degradome.jpg
osa-MIR159c-p5	GGAGAGGAAGTGGTAGGATGC	LOC_Os09g39430.1	LOC_Os09g39430	GDSL-like Lipase/Acylhydrolase superfamily protein	GO:0006629(lipid metabolic process);GO:0008152(metabolic process);GO:0005623(cell);GO:0016787(hydrolase activity);GO:0016788(hydrolase activity, acting on ester bonds)		3	1292-1311	0	63.558	1302			1	1		4	NA		0.809756	.\4_T_Plot\phyB\LOC_Os09g39430.1--1302--osa-MIR159c-p5_degradome.jpg
osa-MIR159c-p5	GGAGAGGAAGTGGTAGGATGC	LOC_Os03g03910.1	LOC_Os03g03910	catalase 2	GO:0009987(cellular process);GO:0009628(response to abiotic stimulus);GO:0005777(peroxisome);GO:0008152(metabolic process);GO:0019725(cellular homeostasis);GO:0009991(response to extracellular stimulus);GO:0007154(cell communication);GO:0006950(response to stress);GO:0003824(catalytic activity);GO:0005515(protein binding);GO:0005739(mitochondrion);GO:0009536(plastid);GO:0008219(cell death);GO:000…	CAT2	4	871-890	112.955	190.674	881	1	1	3	3	4	3	.\4_T_Plot\WT\LOC_Os03g03910.1--881--osa-MIR159c-p5_degradome.jpg	0.999696	0.661846	.\4_T_Plot\phyB\LOC_Os03g03910.1--881--osa-MIR159c-p5_degradome.jpg
osa-miR159d_1ss20CT	ATTGGATTGAAGGGAGCTCTG	LOC_Os06g40330.1	LOC_Os06g40330	myb domain protein 65	GO:0007165(signal transduction);GO:0007275(multicellular organismal development);GO:0030154(cell differentiation);GO:0000003(reproduction);GO:0006139(nucleobase-containing compound metabolic process);GO:0040007(growth);GO:0003677(DNA binding);GO:0005634(nucleus);GO:0009058(biosynthetic process);GO:0008150(biological_process);GO:0008219(cell death);GO:0003700(sequence-specific DNA binding transcri…	ATMYB65,MYB65	2.5	1418-1438	0	63.558	1429			1	1		4	NA		0.264574	.\4_T_Plot\phyB\LOC_Os06g40330.1--1429--osa-miR159d_1ss20CT_degradome.jpg
osa-miR159d_1ss20CT	ATTGGATTGAAGGGAGCTCTG	LOC_Os11g05540.1	LOC_Os11g05540	Rho GTPase activating protein with PAK-box/P21-Rho-binding domain	GO:0009056(catabolic process);GO:0007165(signal transduction);GO:0030234(enzyme regulator activity);GO:0006139(nucleobase-containing compound metabolic process);GO:0005622(intracellular);GO:0005515(protein binding)		4	124-144	0	63.558	135			1	1		4	NA		0.924329	.\4_T_Plot\phyB\LOC_Os11g05540.1--135--osa-miR159d_1ss20CT_degradome.jpg
osa-miR159d_1ss20CT	ATTGGATTGAAGGGAGCTCTG	LOC_Os01g59660.4	LOC_Os01g59660	myb domain protein 65	GO:0007165(signal transduction);GO:0009719(response to endogenous stimulus);GO:0040007(growth);GO:0003677(DNA binding);GO:0005634(nucleus);GO:0009058(biosynthetic process);GO:0006139(nucleobase-containing compound metabolic process);GO:0000003(reproduction);GO:0030154(cell differentiation);GO:0007275(multicellular organismal development);GO:0008219(cell death);GO:0003700(sequence-specific DNA bin…	ATMYB65,MYB65	4	1180-1200	1327.22	1795.51	1191	47	11.75	113	28.25	0	0	.\4_T_Plot\WT\LOC_Os01g59660.4--1191--osa-miR159d_1ss20CT_degradome.jpg	0.0194652	0.0252045	.\4_T_Plot\phyB\LOC_Os01g59660.4--1191--osa-miR159d_1ss20CT_degradome.jpg
osa-miR159d_1ss20CT	ATTGGATTGAAGGGAGCTCTG	LOC_Os01g59660.2	LOC_Os01g59660	myb domain protein 33	GO:0007165(signal transduction);GO:0007275(multicellular organismal development);GO:0009058(biosynthetic process);GO:0005634(nucleus);GO:0003677(DNA binding);GO:0040007(growth);GO:0009719(response to endogenous stimulus);GO:0006139(nucleobase-containing compound metabolic process);GO:0000003(reproduction);GO:0030154(cell differentiation);GO:0008219(cell death);GO:0003700(sequence-specific DNA bin…	ATMYB33,MYB33	4	1348-1368	1327.22	1795.51	1359	47	11.75	113	28.25	0	0	.\4_T_Plot\WT\LOC_Os01g59660.2--1359--osa-miR159d_1ss20CT_degradome.jpg	0.0194652	0.0252045	.\4_T_Plot\phyB\LOC_Os01g59660.2--1359--osa-miR159d_1ss20CT_degradome.jpg
osa-miR159d_1ss20CT	ATTGGATTGAAGGGAGCTCTG	LOC_Os01g59660.3	LOC_Os01g59660	myb domain protein 33	GO:0006139(nucleobase-containing compound metabolic process);GO:0040007(growth);GO:0003677(DNA binding);GO:0005634(nucleus);GO:0009058(biosynthetic process);GO:0000003(reproduction);GO:0030154(cell differentiation);GO:0007275(multicellular organismal development);GO:0007165(signal transduction);GO:0009719(response to endogenous stimulus);GO:0003700(sequence-specific DNA binding transcription fact…	ATMYB33,MYB33	4	1258-1278	1327.22	1795.51	1269	47	11.75	113	28.25	0	0	.\4_T_Plot\WT\LOC_Os01g59660.3--1269--osa-miR159d_1ss20CT_degradome.jpg	0.0194652	0.0252045	.\4_T_Plot\phyB\LOC_Os01g59660.3--1269--osa-miR159d_1ss20CT_degradome.jpg
osa-miR159d_1ss20CT	ATTGGATTGAAGGGAGCTCTG	LOC_Os01g59660.1	LOC_Os01g59660	myb domain protein 33	GO:0003700(sequence-specific DNA binding transcription factor activity);GO:0008219(cell death);GO:0009719(response to endogenous stimulus);GO:0007165(signal transduction);GO:0006139(nucleobase-containing compound metabolic process);GO:0009058(biosynthetic process);GO:0007275(multicellular organismal development);GO:0030154(cell differentiation);GO:0040007(growth);GO:0003677(DNA binding);GO:000563…	ATMYB33,MYB33	4	1260-1280	1327.22	1795.51	1271	47	11.75	113	28.25	0	0	.\4_T_Plot\WT\LOC_Os01g59660.1--1271--osa-miR159d_1ss20CT_degradome.jpg	0.0194652	0.0252045	.\4_T_Plot\phyB\LOC_Os01g59660.1--1271--osa-miR159d_1ss20CT_degradome.jpg
osa-miR159e_R-1	ATTGGATTGAAGGGAGCTCC	LOC_Os01g11430.1	LOC_Os01g11430	-	-		4	1113-1132	112.955	0	1123	1	1			4		.\4_T_Plot\WT\LOC_Os01g11430.1--1123--osa-miR159e_R-1_degradome.jpg	0.740634		NA
osa-miR159e_R-1	ATTGGATTGAAGGGAGCTCC	LOC_Os06g40330.1	LOC_Os06g40330	myb domain protein 65	GO:0007165(signal transduction);GO:0007275(multicellular organismal development);GO:0030154(cell differentiation);GO:0000003(reproduction);GO:0006139(nucleobase-containing compound metabolic process);GO:0040007(growth);GO:0003677(DNA binding);GO:0005634(nucleus);GO:0009058(biosynthetic process);GO:0008150(biological_process);GO:0008219(cell death);GO:0003700(sequence-specific DNA binding transcri…	ATMYB65,MYB65	3	1419-1438	0	63.558	1429			1	1		4	NA		0.855723	.\4_T_Plot\phyB\LOC_Os06g40330.1--1429--osa-miR159e_R-1_degradome.jpg
osa-miR159e_R-1	ATTGGATTGAAGGGAGCTCC	LOC_Os01g59660.4	LOC_Os01g59660	myb domain protein 65	GO:0007165(signal transduction);GO:0009719(response to endogenous stimulus);GO:0040007(growth);GO:0003677(DNA binding);GO:0005634(nucleus);GO:0009058(biosynthetic process);GO:0006139(nucleobase-containing compound metabolic process);GO:0000003(reproduction);GO:0030154(cell differentiation);GO:0007275(multicellular organismal development);GO:0008219(cell death);GO:0003700(sequence-specific DNA bin…	ATMYB65,MYB65	3	1181-1200	1327.22	1795.51	1191	47	11.75	113	28.25	0	0	.\4_T_Plot\WT\LOC_Os01g59660.4--1191--osa-miR159e_R-1_degradome.jpg	0.0146347	0.0189636	.\4_T_Plot\phyB\LOC_Os01g59660.4--1191--osa-miR159e_R-1_degradome.jpg
osa-miR159e_R-1	ATTGGATTGAAGGGAGCTCC	LOC_Os01g59660.2	LOC_Os01g59660	myb domain protein 33	GO:0007165(signal transduction);GO:0007275(multicellular organismal development);GO:0009058(biosynthetic process);GO:0005634(nucleus);GO:0003677(DNA binding);GO:0040007(growth);GO:0009719(response to endogenous stimulus);GO:0006139(nucleobase-containing compound metabolic process);GO:0000003(reproduction);GO:0030154(cell differentiation);GO:0008219(cell death);GO:0003700(sequence-specific DNA bin…	ATMYB33,MYB33	3	1349-1368	1327.22	1795.51	1359	47	11.75	113	28.25	0	0	.\4_T_Plot\WT\LOC_Os01g59660.2--1359--osa-miR159e_R-1_degradome.jpg	0.0146347	0.0189636	.\4_T_Plot\phyB\LOC_Os01g59660.2--1359--osa-miR159e_R-1_degradome.jpg
osa-miR159e_R-1	ATTGGATTGAAGGGAGCTCC	LOC_Os01g59660.3	LOC_Os01g59660	myb domain protein 33	GO:0006139(nucleobase-containing compound metabolic process);GO:0040007(growth);GO:0003677(DNA binding);GO:0005634(nucleus);GO:0009058(biosynthetic process);GO:0000003(reproduction);GO:0030154(cell differentiation);GO:0007275(multicellular organismal development);GO:0007165(signal transduction);GO:0009719(response to endogenous stimulus);GO:0003700(sequence-specific DNA binding transcription fact…	ATMYB33,MYB33	3	1259-1278	1327.22	1795.51	1269	47	11.75	113	28.25	0	0	.\4_T_Plot\WT\LOC_Os01g59660.3--1269--osa-miR159e_R-1_degradome.jpg	0.0146347	0.0189636	.\4_T_Plot\phyB\LOC_Os01g59660.3--1269--osa-miR159e_R-1_degradome.jpg
osa-miR159e_R-1	ATTGGATTGAAGGGAGCTCC	LOC_Os01g59660.1	LOC_Os01g59660	myb domain protein 33	GO:0003700(sequence-specific DNA binding transcription factor activity);GO:0008219(cell death);GO:0009719(response to endogenous stimulus);GO:0007165(signal transduction);GO:0006139(nucleobase-containing compound metabolic process);GO:0009058(biosynthetic process);GO:0007275(multicellular organismal development);GO:0030154(cell differentiation);GO:0040007(growth);GO:0003677(DNA binding);GO:000563…	ATMYB33,MYB33	3	1261-1280	1327.22	1795.51	1271	47	11.75	113	28.25	0	0	.\4_T_Plot\WT\LOC_Os01g59660.1--1271--osa-miR159e_R-1_degradome.jpg	0.0146347	0.0189636	.\4_T_Plot\phyB\LOC_Os01g59660.1--1271--osa-miR159e_R-1_degradome.jpg
osa-miR159f_R-1	CTTGGATTGAAGGGAGCTCT	LOC_Os06g40330.1	LOC_Os06g40330	myb domain protein 65	GO:0007165(signal transduction);GO:0007275(multicellular organismal development);GO:0030154(cell differentiation);GO:0000003(reproduction);GO:0006139(nucleobase-containing compound metabolic process);GO:0040007(growth);GO:0003677(DNA binding);GO:0005634(nucleus);GO:0009058(biosynthetic process);GO:0008150(biological_process);GO:0008219(cell death);GO:0003700(sequence-specific DNA binding transcri…	ATMYB65,MYB65	3	1419-1438	0	63.558	1429			1	1		4	NA		0.424864	.\4_T_Plot\phyB\LOC_Os06g40330.1--1429--osa-miR159f_R-1_degradome.jpg
osa-miR159f_R-1	CTTGGATTGAAGGGAGCTCT	LOC_Os11g05540.1	LOC_Os11g05540	Rho GTPase activating protein with PAK-box/P21-Rho-binding domain	GO:0009056(catabolic process);GO:0007165(signal transduction);GO:0030234(enzyme regulator activity);GO:0006139(nucleobase-containing compound metabolic process);GO:0005622(intracellular);GO:0005515(protein binding)		4	125-144	0	63.558	135			1	1		4	NA		0.950787	.\4_T_Plot\phyB\LOC_Os11g05540.1--135--osa-miR159f_R-1_degradome.jpg
osa-miR159f_R-1	CTTGGATTGAAGGGAGCTCT	LOC_Os01g59660.2	LOC_Os01g59660	myb domain protein 33	GO:0007165(signal transduction);GO:0007275(multicellular organismal development);GO:0009058(biosynthetic process);GO:0005634(nucleus);GO:0003677(DNA binding);GO:0040007(growth);GO:0009719(response to endogenous stimulus);GO:0006139(nucleobase-containing compound metabolic process);GO:0000003(reproduction);GO:0030154(cell differentiation);GO:0008219(cell death);GO:0003700(sequence-specific DNA bin…	ATMYB33,MYB33	2.5	1349-1368	1327.22	1795.51	1359	47	11.75	113	28.25	0	0	.\4_T_Plot\WT\LOC_Os01g59660.2--1359--osa-miR159f_R-1_degradome.jpg	0.0139427	0.0180688	.\4_T_Plot\phyB\LOC_Os01g59660.2--1359--osa-miR159f_R-1_degradome.jpg
osa-miR159f_R-1	CTTGGATTGAAGGGAGCTCT	LOC_Os01g59660.4	LOC_Os01g59660	myb domain protein 65	GO:0007165(signal transduction);GO:0009719(response to endogenous stimulus);GO:0040007(growth);GO:0003677(DNA binding);GO:0005634(nucleus);GO:0009058(biosynthetic process);GO:0006139(nucleobase-containing compound metabolic process);GO:0000003(reproduction);GO:0030154(cell differentiation);GO:0007275(multicellular organismal development);GO:0008219(cell death);GO:0003700(sequence-specific DNA bin…	ATMYB65,MYB65	2.5	1181-1200	1327.22	1795.51	1191	47	11.75	113	28.25	0	0	.\4_T_Plot\WT\LOC_Os01g59660.4--1191--osa-miR159f_R-1_degradome.jpg	0.0139427	0.0180688	.\4_T_Plot\phyB\LOC_Os01g59660.4--1191--osa-miR159f_R-1_degradome.jpg
osa-miR159f_R-1	CTTGGATTGAAGGGAGCTCT	LOC_Os01g59660.1	LOC_Os01g59660	myb domain protein 33	GO:0003700(sequence-specific DNA binding transcription factor activity);GO:0008219(cell death);GO:0009719(response to endogenous stimulus);GO:0007165(signal transduction);GO:0006139(nucleobase-containing compound metabolic process);GO:0009058(biosynthetic process);GO:0007275(multicellular organismal development);GO:0030154(cell differentiation);GO:0040007(growth);GO:0003677(DNA binding);GO:000563…	ATMYB33,MYB33	2.5	1261-1280	1327.22	1795.51	1271	47	11.75	113	28.25	0	0	.\4_T_Plot\WT\LOC_Os01g59660.1--1271--osa-miR159f_R-1_degradome.jpg	0.0139427	0.0180688	.\4_T_Plot\phyB\LOC_Os01g59660.1--1271--osa-miR159f_R-1_degradome.jpg
osa-miR159f_R-1	CTTGGATTGAAGGGAGCTCT	LOC_Os01g59660.3	LOC_Os01g59660	myb domain protein 33	GO:0006139(nucleobase-containing compound metabolic process);GO:0040007(growth);GO:0003677(DNA binding);GO:0005634(nucleus);GO:0009058(biosynthetic process);GO:0000003(reproduction);GO:0030154(cell differentiation);GO:0007275(multicellular organismal development);GO:0007165(signal transduction);GO:0009719(response to endogenous stimulus);GO:0003700(sequence-specific DNA binding transcription fact…	ATMYB33,MYB33	2.5	1259-1278	1327.22	1795.51	1269	47	11.75	113	28.25	0	0	.\4_T_Plot\WT\LOC_Os01g59660.3--1269--osa-miR159f_R-1_degradome.jpg	0.0139427	0.0180688	.\4_T_Plot\phyB\LOC_Os01g59660.3--1269--osa-miR159f_R-1_degradome.jpg
osa-miR160a-3p	GCGTGCAAGGAGCCAAGCATG	LOC_Os05g01110.1	LOC_Os05g01110	Ribosomal L28 family	GO:0009536(plastid);GO:0016020(membrane);GO:0005840(ribosome);GO:0006412(translation);GO:0005198(structural molecule activity);GO:0003735(structural constituent of ribosome);GO:0005622(intracellular)		4	90-109	112.955	0	101	1	1			4		.\4_T_Plot\WT\LOC_Os05g01110.1--101--osa-miR160a-3p_degradome.jpg	0.86791		NA
osa-miR160a-5p	TGCCTGGCTCCCTGTATGCCA	LOC_Os06g47150.3	LOC_Os06g47150	auxin response factor 16	GO:0009987(cellular process);GO:0009058(biosynthetic process);GO:0007275(multicellular organismal development);GO:0040007(growth);GO:0003723(RNA binding);GO:0008150(biological_process);GO:0007165(signal transduction);GO:0009719(response to endogenous stimulus);GO:0005634(nucleus);GO:0009908(flower development);GO:0003700(sequence-specific DNA binding transcription factor activity);GO:0000003(repr…	ARF16	1	1811-1831	49785	95220.4	1822	1763	440.75	5993	1498.17	0	0	.\4_T_Plot\WT\LOC_Os06g47150.3--1822--osa-miR160a-5p_degradome.jpg	0.0240436	0.0311113	.\4_T_Plot\phyB\LOC_Os06g47150.3--1822--osa-miR160a-5p_degradome.jpg
osa-miR160a-5p	TGCCTGGCTCCCTGTATGCCA	LOC_Os10g33940.1	LOC_Os10g33940	auxin response factor 16	GO:0009719(response to endogenous stimulus);GO:0003723(RNA binding);GO:0007275(multicellular organismal development);GO:0009987(cellular process);GO:0005634(nucleus);GO:0003700(sequence-specific DNA binding transcription factor activity);GO:0009058(biosynthetic process);GO:0006139(nucleobase-containing compound metabolic process);GO:0006355(regulation of transcription, DNA-dependent);GO:0003677(D…	ARF16	1	1635-1655	49813.2	61651.2	1646	441	441	970	970	0	0	.\4_T_Plot\WT\LOC_Os10g33940.1--1646--osa-miR160a-5p_degradome.jpg	0.0240436	0.0311113	.\4_T_Plot\phyB\LOC_Os10g33940.1--1646--osa-miR160a-5p_degradome.jpg
osa-miR160a-5p	TGCCTGGCTCCCTGTATGCCA	LOC_Os06g47150.1	LOC_Os06g47150	auxin response factor 16	GO:0006139(nucleobase-containing compound metabolic process);GO:0000003(reproduction);GO:0009719(response to endogenous stimulus);GO:0007165(signal transduction);GO:0009058(biosynthetic process);GO:0007275(multicellular organismal development);GO:0003700(sequence-specific DNA binding transcription factor activity);GO:0009908(flower development);GO:0005634(nucleus);GO:0008150(biological_process);G…	ARF16	1	2042-2062	49785	95220.4	2053	1763	440.75	5993	1498.17	0	0	.\4_T_Plot\WT\LOC_Os06g47150.1--2053--osa-miR160a-5p_degradome.jpg	0.0240436	0.0311113	.\4_T_Plot\phyB\LOC_Os06g47150.1--2053--osa-miR160a-5p_degradome.jpg
osa-miR160a-5p	TGCCTGGCTCCCTGTATGCCA	LOC_Os06g47150.4	LOC_Os06g47150	auxin response factor 16	GO:0009719(response to endogenous stimulus);GO:0005634(nucleus);GO:0009908(flower development);GO:0003700(sequence-specific DNA binding transcription factor activity);GO:0007275(multicellular organismal development);GO:0000003(reproduction);GO:0006139(nucleobase-containing compound metabolic process);GO:0009058(biosynthetic process);GO:0007165(signal transduction);GO:0019748(secondary metabolic p…	ARF16	1	1844-1864	49785	95220.4	1855	1763	440.75	5993	1498.17	0	0	.\4_T_Plot\WT\LOC_Os06g47150.4--1855--osa-miR160a-5p_degradome.jpg	0.0240436	0.0311113	.\4_T_Plot\phyB\LOC_Os06g47150.4--1855--osa-miR160a-5p_degradome.jpg
osa-miR160a-5p	TGCCTGGCTCCCTGTATGCCA	LOC_Os06g47150.2	LOC_Os06g47150	auxin response factor 16	GO:0008150(biological_process);GO:0007165(signal transduction);GO:0009719(response to endogenous stimulus);GO:0005634(nucleus);GO:0009908(flower development);GO:0003700(sequence-specific DNA binding transcription factor activity);GO:0007275(multicellular organismal development);GO:0006139(nucleobase-containing compound metabolic process);GO:0009058(biosynthetic process);GO:0000003(reproduction);G…	ARF16	1	1844-1864	49785	95220.4	1855	1763	440.75	5993	1498.17	0	0	.\4_T_Plot\WT\LOC_Os06g47150.2--1855--osa-miR160a-5p_degradome.jpg	0.0240436	0.0311113	.\4_T_Plot\phyB\LOC_Os06g47150.2--1855--osa-miR160a-5p_degradome.jpg
osa-miR160a-5p	TGCCTGGCTCCCTGTATGCCA	LOC_Os04g43910.1	LOC_Os04g43910	auxin response factor 16	GO:0007275(multicellular organismal development);GO:0003700(sequence-specific DNA binding transcription factor activity);GO:0009908(flower development);GO:0005634(nucleus);GO:0009719(response to endogenous stimulus);GO:0019748(secondary metabolic process);GO:0009058(biosynthetic process);GO:0009987(cellular process);GO:0007165(signal transduction);GO:0006139(nucleobase-containing compound metabol…	ARF16	1	1344-1364	2485.01	1334.72	1355	22	22	21	21	0	0	.\4_T_Plot\WT\LOC_Os04g43910.1--1355--osa-miR160a-5p_degradome.jpg	0.0240436	0.0311113	.\4_T_Plot\phyB\LOC_Os04g43910.1--1355--osa-miR160a-5p_degradome.jpg
osa-miR160a-5p	TGCCTGGCTCCCTGTATGCCA	LOC_Os02g41800.1	LOC_Os02g41800	auxin response factor 16	GO:0009987(cellular process);GO:0003723(RNA binding);GO:0009058(biosynthetic process);GO:0009719(response to endogenous stimulus);GO:0006139(nucleobase-containing compound metabolic process);GO:0005634(nucleus);GO:0007275(multicellular organismal development);GO:0003700(sequence-specific DNA binding transcription factor activity);GO:0006355(regulation of transcription, DNA-dependent);GO:0003677(D…	ARF16	1	1484-1504	5704.23	6207.5	1495	101	50.5	196	97.6667	0	0	.\4_T_Plot\WT\LOC_Os02g41800.1--1495--osa-miR160a-5p_degradome.jpg	0.0240436	0.0311113	.\4_T_Plot\phyB\LOC_Os02g41800.1--1495--osa-miR160a-5p_degradome.jpg
osa-miR160a-5p	TGCCTGGCTCCCTGTATGCCA	LOC_Os02g41800.2	LOC_Os02g41800	auxin response factor 16	GO:0003700(sequence-specific DNA binding transcription factor activity);GO:0009987(cellular process);GO:0005634(nucleus);GO:0009719(response to endogenous stimulus);GO:0007275(multicellular organismal development);GO:0009058(biosynthetic process);GO:0006139(nucleobase-containing compound metabolic process);GO:0003723(RNA binding);GO:0003677(DNA binding);GO:0006355(regulation of transcription, DNA…	ARF16	1	1484-1504	5704.23	6207.5	1495	101	50.5	196	97.6667	0	0	.\4_T_Plot\WT\LOC_Os02g41800.2--1495--osa-miR160a-5p_degradome.jpg	0.0240436	0.0311113	.\4_T_Plot\phyB\LOC_Os02g41800.2--1495--osa-miR160a-5p_degradome.jpg
osa-miR160e-5p	TGCCTGGCTCCCTGTATGCCG	LOC_Os10g33940.1	LOC_Os10g33940	auxin response factor 16	GO:0009719(response to endogenous stimulus);GO:0003723(RNA binding);GO:0007275(multicellular organismal development);GO:0009987(cellular process);GO:0005634(nucleus);GO:0003700(sequence-specific DNA binding transcription factor activity);GO:0009058(biosynthetic process);GO:0006139(nucleobase-containing compound metabolic process);GO:0006355(regulation of transcription, DNA-dependent);GO:0003677(D…	ARF16	1	1635-1655	49813.2	61651.2	1646	441	441	970	970	0	0	.\4_T_Plot\WT\LOC_Os10g33940.1--1646--osa-miR160e-5p_degradome.jpg	0.0240436	0.0311113	.\4_T_Plot\phyB\LOC_Os10g33940.1--1646--osa-miR160e-5p_degradome.jpg
osa-miR160e-5p	TGCCTGGCTCCCTGTATGCCG	LOC_Os04g43910.1	LOC_Os04g43910	auxin response factor 16	GO:0007275(multicellular organismal development);GO:0003700(sequence-specific DNA binding transcription factor activity);GO:0009908(flower development);GO:0005634(nucleus);GO:0009719(response to endogenous stimulus);GO:0019748(secondary metabolic process);GO:0009058(biosynthetic process);GO:0009987(cellular process);GO:0007165(signal transduction);GO:0006139(nucleobase-containing compound metabol…	ARF16	1	1344-1364	2485.01	1334.72	1355	22	22	21	21	0	0	.\4_T_Plot\WT\LOC_Os04g43910.1--1355--osa-miR160e-5p_degradome.jpg	0.0240436	0.0311113	.\4_T_Plot\phyB\LOC_Os04g43910.1--1355--osa-miR160e-5p_degradome.jpg
osa-miR160e-5p	TGCCTGGCTCCCTGTATGCCG	LOC_Os06g47150.3	LOC_Os06g47150	auxin response factor 16	GO:0009987(cellular process);GO:0009058(biosynthetic process);GO:0007275(multicellular organismal development);GO:0040007(growth);GO:0003723(RNA binding);GO:0008150(biological_process);GO:0007165(signal transduction);GO:0009719(response to endogenous stimulus);GO:0005634(nucleus);GO:0009908(flower development);GO:0003700(sequence-specific DNA binding transcription factor activity);GO:0000003(repr…	ARF16	1	1811-1831	49785	95220.4	1822	1763	440.75	5993	1498.17	0	0	.\4_T_Plot\WT\LOC_Os06g47150.3--1822--osa-miR160e-5p_degradome.jpg	0.0240436	0.0311113	.\4_T_Plot\phyB\LOC_Os06g47150.3--1822--osa-miR160e-5p_degradome.jpg
osa-miR160e-5p	TGCCTGGCTCCCTGTATGCCG	LOC_Os06g47150.4	LOC_Os06g47150	auxin response factor 16	GO:0009719(response to endogenous stimulus);GO:0005634(nucleus);GO:0009908(flower development);GO:0003700(sequence-specific DNA binding transcription factor activity);GO:0007275(multicellular organismal development);GO:0000003(reproduction);GO:0006139(nucleobase-containing compound metabolic process);GO:0009058(biosynthetic process);GO:0007165(signal transduction);GO:0019748(secondary metabolic p…	ARF16	1	1844-1864	49785	95220.4	1855	1763	440.75	5993	1498.17	0	0	.\4_T_Plot\WT\LOC_Os06g47150.4--1855--osa-miR160e-5p_degradome.jpg	0.0240436	0.0311113	.\4_T_Plot\phyB\LOC_Os06g47150.4--1855--osa-miR160e-5p_degradome.jpg
osa-miR160e-5p	TGCCTGGCTCCCTGTATGCCG	LOC_Os06g47150.1	LOC_Os06g47150	auxin response factor 16	GO:0006139(nucleobase-containing compound metabolic process);GO:0000003(reproduction);GO:0009719(response to endogenous stimulus);GO:0007165(signal transduction);GO:0009058(biosynthetic process);GO:0007275(multicellular organismal development);GO:0003700(sequence-specific DNA binding transcription factor activity);GO:0009908(flower development);GO:0005634(nucleus);GO:0008150(biological_process);G…	ARF16	1	2042-2062	49785	95220.4	2053	1763	440.75	5993	1498.17	0	0	.\4_T_Plot\WT\LOC_Os06g47150.1--2053--osa-miR160e-5p_degradome.jpg	0.0240436	0.0311113	.\4_T_Plot\phyB\LOC_Os06g47150.1--2053--osa-miR160e-5p_degradome.jpg
osa-miR160e-5p	TGCCTGGCTCCCTGTATGCCG	LOC_Os06g47150.2	LOC_Os06g47150	auxin response factor 16	GO:0008150(biological_process);GO:0007165(signal transduction);GO:0009719(response to endogenous stimulus);GO:0005634(nucleus);GO:0009908(flower development);GO:0003700(sequence-specific DNA binding transcription factor activity);GO:0007275(multicellular organismal development);GO:0006139(nucleobase-containing compound metabolic process);GO:0009058(biosynthetic process);GO:0000003(reproduction);G…	ARF16	1	1844-1864	49785	95220.4	1855	1763	440.75	5993	1498.17	0	0	.\4_T_Plot\WT\LOC_Os06g47150.2--1855--osa-miR160e-5p_degradome.jpg	0.0240436	0.0311113	.\4_T_Plot\phyB\LOC_Os06g47150.2--1855--osa-miR160e-5p_degradome.jpg
osa-miR160e-5p	TGCCTGGCTCCCTGTATGCCG	LOC_Os02g41800.1	LOC_Os02g41800	auxin response factor 16	GO:0009987(cellular process);GO:0003723(RNA binding);GO:0009058(biosynthetic process);GO:0009719(response to endogenous stimulus);GO:0006139(nucleobase-containing compound metabolic process);GO:0005634(nucleus);GO:0007275(multicellular organismal development);GO:0003700(sequence-specific DNA binding transcription factor activity);GO:0006355(regulation of transcription, DNA-dependent);GO:0003677(D…	ARF16	1	1484-1504	5704.23	6207.5	1495	101	50.5	196	97.6667	0	0	.\4_T_Plot\WT\LOC_Os02g41800.1--1495--osa-miR160e-5p_degradome.jpg	0.0240436	0.0311113	.\4_T_Plot\phyB\LOC_Os02g41800.1--1495--osa-miR160e-5p_degradome.jpg
osa-miR160e-5p	TGCCTGGCTCCCTGTATGCCG	LOC_Os02g41800.2	LOC_Os02g41800	auxin response factor 16	GO:0003700(sequence-specific DNA binding transcription factor activity);GO:0009987(cellular process);GO:0005634(nucleus);GO:0009719(response to endogenous stimulus);GO:0007275(multicellular organismal development);GO:0009058(biosynthetic process);GO:0006139(nucleobase-containing compound metabolic process);GO:0003723(RNA binding);GO:0003677(DNA binding);GO:0006355(regulation of transcription, DNA…	ARF16	1	1484-1504	5704.23	6207.5	1495	101	50.5	196	97.6667	0	0	.\4_T_Plot\WT\LOC_Os02g41800.2--1495--osa-miR160e-5p_degradome.jpg	0.0240436	0.0311113	.\4_T_Plot\phyB\LOC_Os02g41800.2--1495--osa-miR160e-5p_degradome.jpg
osa-miR160f-5p	TGCCTGGCTCCCTGAATGCCA	LOC_Os06g47150.1	LOC_Os06g47150	auxin response factor 16	GO:0006139(nucleobase-containing compound metabolic process);GO:0000003(reproduction);GO:0009719(response to endogenous stimulus);GO:0007165(signal transduction);GO:0009058(biosynthetic process);GO:0007275(multicellular organismal development);GO:0003700(sequence-specific DNA binding transcription factor activity);GO:0009908(flower development);GO:0005634(nucleus);GO:0008150(biological_process);G…	ARF16	2	2042-2062	49785	95220.4	2053	1763	440.75	5993	1498.17	0	0	.\4_T_Plot\WT\LOC_Os06g47150.1--2053--osa-miR160f-5p_degradome.jpg	0.0203826	0.0263887	.\4_T_Plot\phyB\LOC_Os06g47150.1--2053--osa-miR160f-5p_degradome.jpg
osa-miR160f-5p	TGCCTGGCTCCCTGAATGCCA	LOC_Os06g47150.3	LOC_Os06g47150	auxin response factor 16	GO:0009987(cellular process);GO:0009058(biosynthetic process);GO:0007275(multicellular organismal development);GO:0040007(growth);GO:0003723(RNA binding);GO:0008150(biological_process);GO:0007165(signal transduction);GO:0009719(response to endogenous stimulus);GO:0005634(nucleus);GO:0009908(flower development);GO:0003700(sequence-specific DNA binding transcription factor activity);GO:0000003(repr…	ARF16	2	1811-1831	49785	95220.4	1822	1763	440.75	5993	1498.17	0	0	.\4_T_Plot\WT\LOC_Os06g47150.3--1822--osa-miR160f-5p_degradome.jpg	0.0203826	0.0263887	.\4_T_Plot\phyB\LOC_Os06g47150.3--1822--osa-miR160f-5p_degradome.jpg
osa-miR160f-5p	TGCCTGGCTCCCTGAATGCCA	LOC_Os06g47150.4	LOC_Os06g47150	auxin response factor 16	GO:0009719(response to endogenous stimulus);GO:0005634(nucleus);GO:0009908(flower development);GO:0003700(sequence-specific DNA binding transcription factor activity);GO:0007275(multicellular organismal development);GO:0000003(reproduction);GO:0006139(nucleobase-containing compound metabolic process);GO:0009058(biosynthetic process);GO:0007165(signal transduction);GO:0019748(secondary metabolic p…	ARF16	2	1844-1864	49785	95220.4	1855	1763	440.75	5993	1498.17	0	0	.\4_T_Plot\WT\LOC_Os06g47150.4--1855--osa-miR160f-5p_degradome.jpg	0.0203826	0.0263887	.\4_T_Plot\phyB\LOC_Os06g47150.4--1855--osa-miR160f-5p_degradome.jpg
osa-miR160f-5p	TGCCTGGCTCCCTGAATGCCA	LOC_Os10g33940.1	LOC_Os10g33940	auxin response factor 16	GO:0009719(response to endogenous stimulus);GO:0003723(RNA binding);GO:0007275(multicellular organismal development);GO:0009987(cellular process);GO:0005634(nucleus);GO:0003700(sequence-specific DNA binding transcription factor activity);GO:0009058(biosynthetic process);GO:0006139(nucleobase-containing compound metabolic process);GO:0006355(regulation of transcription, DNA-dependent);GO:0003677(D…	ARF16	2	1635-1655	49813.2	61651.2	1646	441	441	970	970	0	0	.\4_T_Plot\WT\LOC_Os10g33940.1--1646--osa-miR160f-5p_degradome.jpg	0.0203826	0.0263887	.\4_T_Plot\phyB\LOC_Os10g33940.1--1646--osa-miR160f-5p_degradome.jpg
osa-miR160f-5p	TGCCTGGCTCCCTGAATGCCA	LOC_Os06g47150.2	LOC_Os06g47150	auxin response factor 16	GO:0008150(biological_process);GO:0007165(signal transduction);GO:0009719(response to endogenous stimulus);GO:0005634(nucleus);GO:0009908(flower development);GO:0003700(sequence-specific DNA binding transcription factor activity);GO:0007275(multicellular organismal development);GO:0006139(nucleobase-containing compound metabolic process);GO:0009058(biosynthetic process);GO:0000003(reproduction);G…	ARF16	2	1844-1864	49785	95220.4	1855	1763	440.75	5993	1498.17	0	0	.\4_T_Plot\WT\LOC_Os06g47150.2--1855--osa-miR160f-5p_degradome.jpg	0.0203826	0.0263887	.\4_T_Plot\phyB\LOC_Os06g47150.2--1855--osa-miR160f-5p_degradome.jpg
osa-miR160f-5p	TGCCTGGCTCCCTGAATGCCA	LOC_Os04g43910.1	LOC_Os04g43910	auxin response factor 16	GO:0007275(multicellular organismal development);GO:0003700(sequence-specific DNA binding transcription factor activity);GO:0009908(flower development);GO:0005634(nucleus);GO:0009719(response to endogenous stimulus);GO:0019748(secondary metabolic process);GO:0009058(biosynthetic process);GO:0009987(cellular process);GO:0007165(signal transduction);GO:0006139(nucleobase-containing compound metabol…	ARF16	2	1344-1364	2485.01	1334.72	1355	22	22	21	21	0	0	.\4_T_Plot\WT\LOC_Os04g43910.1--1355--osa-miR160f-5p_degradome.jpg	0.0203826	0.0263887	.\4_T_Plot\phyB\LOC_Os04g43910.1--1355--osa-miR160f-5p_degradome.jpg
osa-miR160f-5p	TGCCTGGCTCCCTGAATGCCA	LOC_Os02g41800.1	LOC_Os02g41800	auxin response factor 16	GO:0009987(cellular process);GO:0003723(RNA binding);GO:0009058(biosynthetic process);GO:0009719(response to endogenous stimulus);GO:0006139(nucleobase-containing compound metabolic process);GO:0005634(nucleus);GO:0007275(multicellular organismal development);GO:0003700(sequence-specific DNA binding transcription factor activity);GO:0006355(regulation of transcription, DNA-dependent);GO:0003677(D…	ARF16	2	1484-1504	5704.23	6207.5	1495	101	50.5	196	97.6667	0	0	.\4_T_Plot\WT\LOC_Os02g41800.1--1495--osa-miR160f-5p_degradome.jpg	0.0203826	0.0263887	.\4_T_Plot\phyB\LOC_Os02g41800.1--1495--osa-miR160f-5p_degradome.jpg
osa-miR160f-5p	TGCCTGGCTCCCTGAATGCCA	LOC_Os02g41800.2	LOC_Os02g41800	auxin response factor 16	GO:0003700(sequence-specific DNA binding transcription factor activity);GO:0009987(cellular process);GO:0005634(nucleus);GO:0009719(response to endogenous stimulus);GO:0007275(multicellular organismal development);GO:0009058(biosynthetic process);GO:0006139(nucleobase-containing compound metabolic process);GO:0003723(RNA binding);GO:0003677(DNA binding);GO:0006355(regulation of transcription, DNA…	ARF16	2	1484-1504	5704.23	6207.5	1495	101	50.5	196	97.6667	0	0	.\4_T_Plot\WT\LOC_Os02g41800.2--1495--osa-miR160f-5p_degradome.jpg	0.0203826	0.0263887	.\4_T_Plot\phyB\LOC_Os02g41800.2--1495--osa-miR160f-5p_degradome.jpg
osa-miR162a	TCGATAAACCTCTGCATCCAG	LOC_Os03g01090.1	LOC_Os03g01090	peptidyl-prolyl cis-trans isomerases	GO:0003824(catalytic activity);GO:0006950(response to stress);GO:0006464(cellular protein modification process);GO:0003755(peptidyl-prolyl cis-trans isomerase activity);GO:0006457(protein folding)		4	684-703	112.955	0	695	1	1			4		.\4_T_Plot\WT\LOC_Os03g01090.1--695--osa-miR162a_degradome.jpg	0.362269		NA
osa-miR164a	TGGAGAAGCAGGGCACGTGCA	LOC_Os12g41680.1	LOC_Os12g41680	NAC domain containing protein 1	GO:0009058(biosynthetic process);GO:0003700(sequence-specific DNA binding transcription factor activity);GO:0006139(nucleobase-containing compound metabolic process);GO:0009791(post-embryonic development);GO:0009790(embryo development);GO:0007165(signal transduction);GO:0009719(response to endogenous stimulus);GO:0007275(multicellular organismal development);GO:0000003(reproduction);GO:0009653(an…	anac021,ANAC022,NAC1	2	911-931	1016.6	762.696	922	9	9	12	12	0	0	.\4_T_Plot\WT\LOC_Os12g41680.1--922--osa-miR164a_degradome.jpg	0.0076927	0.00997857	.\4_T_Plot\phyB\LOC_Os12g41680.1--922--osa-miR164a_degradome.jpg
osa-miR164a	TGGAGAAGCAGGGCACGTGCA	LOC_Os06g46270.1	LOC_Os06g46270	NAC domain containing protein 1	GO:0009653(anatomical structure morphogenesis);GO:0009058(biosynthetic process);GO:0009790(embryo development);GO:0000003(reproduction);GO:0003700(sequence-specific DNA binding transcription factor activity);GO:0009791(post-embryonic development);GO:0007165(signal transduction);GO:0009719(response to endogenous stimulus);GO:0007275(multicellular organismal development);GO:0006139(nucleobase-conta…	anac021,ANAC022,NAC1	2	954-974	225.91	190.674	965	2	2	3	3	2	2	.\4_T_Plot\WT\LOC_Os06g46270.1--965--osa-miR164a_degradome.jpg	0.467441	0.647117	.\4_T_Plot\phyB\LOC_Os06g46270.1--965--osa-miR164a_degradome.jpg
osa-miR164a	TGGAGAAGCAGGGCACGTGCA	LOC_Os04g38720.1	LOC_Os04g38720	NAC domain containing protein 80	GO:0003700(sequence-specific DNA binding transcription factor activity);GO:0005575(cellular_component);GO:0006139(nucleobase-containing compound metabolic process);GO:0007275(multicellular organismal development);GO:0009058(biosynthetic process);GO:0003677(DNA binding);GO:0006355(regulation of transcription, DNA-dependent)	ANAC079,ANAC080,ATNAC4,NAC080	3	800-820	90.3641	76.2696	811	4	0.8	6	1.2	3	2	.\4_T_Plot\WT\LOC_Os04g38720.1--811--osa-miR164a_degradome.jpg	0.12845	0.863106	.\4_T_Plot\phyB\LOC_Os04g38720.1--811--osa-miR164a_degradome.jpg
osa-miR164a	TGGAGAAGCAGGGCACGTGCA	LOC_Os02g36880.2	LOC_Os02g36880	NAC domain containing protein 100	GO:0009058(biosynthetic process);GO:0003700(sequence-specific DNA binding transcription factor activity);GO:0006139(nucleobase-containing compound metabolic process);GO:0007275(multicellular organismal development);GO:0005575(cellular_component);GO:0003677(DNA binding);GO:0006355(regulation of transcription, DNA-dependent)	ANAC100,ATNAC5,NAC100	3	937-957	90.3641	76.2696	948	4	0.8	6	1.2	0	0	.\4_T_Plot\WT\LOC_Os02g36880.2--948--osa-miR164a_degradome.jpg	0.0146347	0.0189636	.\4_T_Plot\phyB\LOC_Os02g36880.2--948--osa-miR164a_degradome.jpg
osa-miR164a	TGGAGAAGCAGGGCACGTGCA	LOC_Os02g36880.3	LOC_Os02g36880	NAC domain containing protein 100	GO:0009058(biosynthetic process);GO:0005575(cellular_component);GO:0006139(nucleobase-containing compound metabolic process);GO:0007275(multicellular organismal development);GO:0003700(sequence-specific DNA binding transcription factor activity);GO:0003677(DNA binding);GO:0006355(regulation of transcription, DNA-dependent)	ANAC100,ATNAC5,NAC100	3	835-855	90.3641	76.2696	846	4	0.8	6	1.2	0	0	.\4_T_Plot\WT\LOC_Os02g36880.3--846--osa-miR164a_degradome.jpg	0.0146347	0.0189636	.\4_T_Plot\phyB\LOC_Os02g36880.3--846--osa-miR164a_degradome.jpg
osa-miR164a	TGGAGAAGCAGGGCACGTGCA	LOC_Os02g36880.4	LOC_Os02g36880	NAC domain containing protein 100	GO:0009058(biosynthetic process);GO:0006139(nucleobase-containing compound metabolic process);GO:0003700(sequence-specific DNA binding transcription factor activity);GO:0005575(cellular_component);GO:0007275(multicellular organismal development);GO:0003677(DNA binding);GO:0006355(regulation of transcription, DNA-dependent)	ANAC100,ATNAC5,NAC100	3	934-954	90.3641	76.2696	945	4	0.8	6	1.2	0	0	.\4_T_Plot\WT\LOC_Os02g36880.4--945--osa-miR164a_degradome.jpg	0.0146347	0.0189636	.\4_T_Plot\phyB\LOC_Os02g36880.4--945--osa-miR164a_degradome.jpg
osa-miR164a	TGGAGAAGCAGGGCACGTGCA	LOC_Os02g36880.1	LOC_Os02g36880	NAC domain containing protein 100	GO:0003700(sequence-specific DNA binding transcription factor activity);GO:0007275(multicellular organismal development);GO:0006139(nucleobase-containing compound metabolic process);GO:0009058(biosynthetic process);GO:0005575(cellular_component);GO:0003677(DNA binding);GO:0006355(regulation of transcription, DNA-dependent)	ANAC100,ATNAC5,NAC100	3	841-861	90.3641	76.2696	852	4	0.8	6	1.2	0	0	.\4_T_Plot\WT\LOC_Os02g36880.1--852--osa-miR164a_degradome.jpg	0.0146347	0.0189636	.\4_T_Plot\phyB\LOC_Os02g36880.1--852--osa-miR164a_degradome.jpg
osa-miR164a	TGGAGAAGCAGGGCACGTGCA	LOC_Os08g10080.1	LOC_Os08g10080	NAC domain containing protein 1	GO:0009790(embryo development);GO:0003700(sequence-specific DNA binding transcription factor activity);GO:0000003(reproduction);GO:0009653(anatomical structure morphogenesis);GO:0009791(post-embryonic development);GO:0007165(signal transduction);GO:0009719(response to endogenous stimulus);GO:0007275(multicellular organismal development);GO:0006139(nucleobase-containing compound metabolic process)…	anac021,ANAC022,NAC1	3.5	772-792	3614.56	4957.52	783	32	32	78	78	0	0	.\4_T_Plot\WT\LOC_Os08g10080.1--783--osa-miR164a_degradome.jpg	0.00560058	0.00726706	.\4_T_Plot\phyB\LOC_Os08g10080.1--783--osa-miR164a_degradome.jpg
osa-MIR164b-p3	ATGGTTCTTCATGTGCCCGTC	LOC_Os07g03015.1	LOC_Os07g03015	-	-		4	1311-1331	28.2388	0	1322	1	0.25			4		.\4_T_Plot\WT\LOC_Os07g03015.1--1322--osa-MIR164b-p3_degradome.jpg	0.675216		NA
osa-miR164c	TGGAGAAGCAGGGTACGTGCA	LOC_Os12g41680.1	LOC_Os12g41680	NAC domain containing protein 1	GO:0009058(biosynthetic process);GO:0003700(sequence-specific DNA binding transcription factor activity);GO:0006139(nucleobase-containing compound metabolic process);GO:0009791(post-embryonic development);GO:0009790(embryo development);GO:0007165(signal transduction);GO:0009719(response to endogenous stimulus);GO:0007275(multicellular organismal development);GO:0000003(reproduction);GO:0009653(an…	anac021,ANAC022,NAC1	2.5	911-931	1016.6	762.696	922	9	9	12	12	0	0	.\4_T_Plot\WT\LOC_Os12g41680.1--922--osa-miR164c_degradome.jpg	0.00699582	0.00907556	.\4_T_Plot\phyB\LOC_Os12g41680.1--922--osa-miR164c_degradome.jpg
osa-miR164c	TGGAGAAGCAGGGTACGTGCA	LOC_Os06g46270.1	LOC_Os06g46270	NAC domain containing protein 1	GO:0009653(anatomical structure morphogenesis);GO:0009058(biosynthetic process);GO:0009790(embryo development);GO:0000003(reproduction);GO:0003700(sequence-specific DNA binding transcription factor activity);GO:0009791(post-embryonic development);GO:0007165(signal transduction);GO:0009719(response to endogenous stimulus);GO:0007275(multicellular organismal development);GO:0006139(nucleobase-conta…	anac021,ANAC022,NAC1	2.5	954-974	225.91	190.674	965	2	2	3	3	2	2	.\4_T_Plot\WT\LOC_Os06g46270.1--965--osa-miR164c_degradome.jpg	0.436046	0.612069	.\4_T_Plot\phyB\LOC_Os06g46270.1--965--osa-miR164c_degradome.jpg
osa-miR164c	TGGAGAAGCAGGGTACGTGCA	LOC_Os04g38720.1	LOC_Os04g38720	NAC domain containing protein 80	GO:0003700(sequence-specific DNA binding transcription factor activity);GO:0005575(cellular_component);GO:0006139(nucleobase-containing compound metabolic process);GO:0007275(multicellular organismal development);GO:0009058(biosynthetic process);GO:0003677(DNA binding);GO:0006355(regulation of transcription, DNA-dependent)	ANAC079,ANAC080,ATNAC4,NAC080	3.5	800-820	90.3641	76.2696	811	4	0.8	6	1.2	3	2	.\4_T_Plot\WT\LOC_Os04g38720.1--811--osa-miR164c_degradome.jpg	0.0994485	0.78021	.\4_T_Plot\phyB\LOC_Os04g38720.1--811--osa-miR164c_degradome.jpg
osa-miR164c	TGGAGAAGCAGGGTACGTGCA	LOC_Os02g36880.4	LOC_Os02g36880	NAC domain containing protein 100	GO:0009058(biosynthetic process);GO:0006139(nucleobase-containing compound metabolic process);GO:0003700(sequence-specific DNA binding transcription factor activity);GO:0005575(cellular_component);GO:0007275(multicellular organismal development);GO:0003677(DNA binding);GO:0006355(regulation of transcription, DNA-dependent)	ANAC100,ATNAC5,NAC100	3.5	934-954	90.3641	76.2696	945	4	0.8	6	1.2	0	0	.\4_T_Plot\WT\LOC_Os02g36880.4--945--osa-miR164c_degradome.jpg	0.0111698	0.0144813	.\4_T_Plot\phyB\LOC_Os02g36880.4--945--osa-miR164c_degradome.jpg
osa-miR164c	TGGAGAAGCAGGGTACGTGCA	LOC_Os02g36880.2	LOC_Os02g36880	NAC domain containing protein 100	GO:0009058(biosynthetic process);GO:0003700(sequence-specific DNA binding transcription factor activity);GO:0006139(nucleobase-containing compound metabolic process);GO:0007275(multicellular organismal development);GO:0005575(cellular_component);GO:0003677(DNA binding);GO:0006355(regulation of transcription, DNA-dependent)	ANAC100,ATNAC5,NAC100	3.5	937-957	90.3641	76.2696	948	4	0.8	6	1.2	0	0	.\4_T_Plot\WT\LOC_Os02g36880.2--948--osa-miR164c_degradome.jpg	0.0111698	0.0144813	.\4_T_Plot\phyB\LOC_Os02g36880.2--948--osa-miR164c_degradome.jpg
osa-miR164c	TGGAGAAGCAGGGTACGTGCA	LOC_Os02g36880.3	LOC_Os02g36880	NAC domain containing protein 100	GO:0009058(biosynthetic process);GO:0005575(cellular_component);GO:0006139(nucleobase-containing compound metabolic process);GO:0007275(multicellular organismal development);GO:0003700(sequence-specific DNA binding transcription factor activity);GO:0003677(DNA binding);GO:0006355(regulation of transcription, DNA-dependent)	ANAC100,ATNAC5,NAC100	3.5	835-855	90.3641	76.2696	846	4	0.8	6	1.2	0	0	.\4_T_Plot\WT\LOC_Os02g36880.3--846--osa-miR164c_degradome.jpg	0.0111698	0.0144813	.\4_T_Plot\phyB\LOC_Os02g36880.3--846--osa-miR164c_degradome.jpg
osa-miR164c	TGGAGAAGCAGGGTACGTGCA	LOC_Os02g36880.1	LOC_Os02g36880	NAC domain containing protein 100	GO:0003700(sequence-specific DNA binding transcription factor activity);GO:0007275(multicellular organismal development);GO:0006139(nucleobase-containing compound metabolic process);GO:0009058(biosynthetic process);GO:0005575(cellular_component);GO:0003677(DNA binding);GO:0006355(regulation of transcription, DNA-dependent)	ANAC100,ATNAC5,NAC100	3.5	841-861	90.3641	76.2696	852	4	0.8	6	1.2	0	0	.\4_T_Plot\WT\LOC_Os02g36880.1--852--osa-miR164c_degradome.jpg	0.0111698	0.0144813	.\4_T_Plot\phyB\LOC_Os02g36880.1--852--osa-miR164c_degradome.jpg
osa-miR164c	TGGAGAAGCAGGGTACGTGCA	LOC_Os08g10080.1	LOC_Os08g10080	NAC domain containing protein 1	GO:0009790(embryo development);GO:0003700(sequence-specific DNA binding transcription factor activity);GO:0000003(reproduction);GO:0009653(anatomical structure morphogenesis);GO:0009791(post-embryonic development);GO:0007165(signal transduction);GO:0009719(response to endogenous stimulus);GO:0007275(multicellular organismal development);GO:0006139(nucleobase-containing compound metabolic process)…	anac021,ANAC022,NAC1	4	772-792	3614.56	4957.52	783	32	32	78	78	0	0	.\4_T_Plot\WT\LOC_Os08g10080.1--783--osa-miR164c_degradome.jpg	0.00978042	0.0126827	.\4_T_Plot\phyB\LOC_Os08g10080.1--783--osa-miR164c_degradome.jpg
osa-miR164d	TGGAGAAGCAGGGCACGTGCT	LOC_Os12g41680.1	LOC_Os12g41680	NAC domain containing protein 1	GO:0009058(biosynthetic process);GO:0003700(sequence-specific DNA binding transcription factor activity);GO:0006139(nucleobase-containing compound metabolic process);GO:0009791(post-embryonic development);GO:0009790(embryo development);GO:0007165(signal transduction);GO:0009719(response to endogenous stimulus);GO:0007275(multicellular organismal development);GO:0000003(reproduction);GO:0009653(an…	anac021,ANAC022,NAC1	1	911-931	1016.6	762.696	922	9	9	12	12	0	0	.\4_T_Plot\WT\LOC_Os12g41680.1--922--osa-miR164d_degradome.jpg	0.009085	0.0117821	.\4_T_Plot\phyB\LOC_Os12g41680.1--922--osa-miR164d_degradome.jpg
osa-miR164d	TGGAGAAGCAGGGCACGTGCT	LOC_Os06g46270.1	LOC_Os06g46270	NAC domain containing protein 1	GO:0009653(anatomical structure morphogenesis);GO:0009058(biosynthetic process);GO:0009790(embryo development);GO:0000003(reproduction);GO:0003700(sequence-specific DNA binding transcription factor activity);GO:0009791(post-embryonic development);GO:0007165(signal transduction);GO:0009719(response to endogenous stimulus);GO:0007275(multicellular organismal development);GO:0006139(nucleobase-conta…	anac021,ANAC022,NAC1	1	954-974	225.91	190.674	965	2	2	3	3	2	2	.\4_T_Plot\WT\LOC_Os06g46270.1--965--osa-miR164d_degradome.jpg	0.525084	0.708001	.\4_T_Plot\phyB\LOC_Os06g46270.1--965--osa-miR164d_degradome.jpg
osa-miR164d	TGGAGAAGCAGGGCACGTGCT	LOC_Os02g36880.4	LOC_Os02g36880	NAC domain containing protein 100	GO:0009058(biosynthetic process);GO:0006139(nucleobase-containing compound metabolic process);GO:0003700(sequence-specific DNA binding transcription factor activity);GO:0005575(cellular_component);GO:0007275(multicellular organismal development);GO:0003677(DNA binding);GO:0006355(regulation of transcription, DNA-dependent)	ANAC100,ATNAC5,NAC100	3	934-954	90.3641	76.2696	945	4	0.8	6	1.2	0	0	.\4_T_Plot\WT\LOC_Os02g36880.4--945--osa-miR164d_degradome.jpg	0.0125572	0.0162767	.\4_T_Plot\phyB\LOC_Os02g36880.4--945--osa-miR164d_degradome.jpg
osa-miR164d	TGGAGAAGCAGGGCACGTGCT	LOC_Os02g36880.2	LOC_Os02g36880	NAC domain containing protein 100	GO:0009058(biosynthetic process);GO:0003700(sequence-specific DNA binding transcription factor activity);GO:0006139(nucleobase-containing compound metabolic process);GO:0007275(multicellular organismal development);GO:0005575(cellular_component);GO:0003677(DNA binding);GO:0006355(regulation of transcription, DNA-dependent)	ANAC100,ATNAC5,NAC100	3	937-957	90.3641	76.2696	948	4	0.8	6	1.2	0	0	.\4_T_Plot\WT\LOC_Os02g36880.2--948--osa-miR164d_degradome.jpg	0.0125572	0.0162767	.\4_T_Plot\phyB\LOC_Os02g36880.2--948--osa-miR164d_degradome.jpg
osa-miR164d	TGGAGAAGCAGGGCACGTGCT	LOC_Os02g36880.1	LOC_Os02g36880	NAC domain containing protein 100	GO:0003700(sequence-specific DNA binding transcription factor activity);GO:0007275(multicellular organismal development);GO:0006139(nucleobase-containing compound metabolic process);GO:0009058(biosynthetic process);GO:0005575(cellular_component);GO:0003677(DNA binding);GO:0006355(regulation of transcription, DNA-dependent)	ANAC100,ATNAC5,NAC100	3	841-861	90.3641	76.2696	852	4	0.8	6	1.2	0	0	.\4_T_Plot\WT\LOC_Os02g36880.1--852--osa-miR164d_degradome.jpg	0.0125572	0.0162767	.\4_T_Plot\phyB\LOC_Os02g36880.1--852--osa-miR164d_degradome.jpg
osa-miR164d	TGGAGAAGCAGGGCACGTGCT	LOC_Os04g38720.1	LOC_Os04g38720	NAC domain containing protein 80	GO:0003700(sequence-specific DNA binding transcription factor activity);GO:0005575(cellular_component);GO:0006139(nucleobase-containing compound metabolic process);GO:0007275(multicellular organismal development);GO:0009058(biosynthetic process);GO:0003677(DNA binding);GO:0006355(regulation of transcription, DNA-dependent)	ANAC079,ANAC080,ATNAC4,NAC080	3	800-820	90.3641	76.2696	811	4	0.8	6	1.2	3	2	.\4_T_Plot\WT\LOC_Os04g38720.1--811--osa-miR164d_degradome.jpg	0.111163	0.818131	.\4_T_Plot\phyB\LOC_Os04g38720.1--811--osa-miR164d_degradome.jpg
osa-miR164d	TGGAGAAGCAGGGCACGTGCT	LOC_Os02g36880.3	LOC_Os02g36880	NAC domain containing protein 100	GO:0009058(biosynthetic process);GO:0005575(cellular_component);GO:0006139(nucleobase-containing compound metabolic process);GO:0007275(multicellular organismal development);GO:0003700(sequence-specific DNA binding transcription factor activity);GO:0003677(DNA binding);GO:0006355(regulation of transcription, DNA-dependent)	ANAC100,ATNAC5,NAC100	3	835-855	90.3641	76.2696	846	4	0.8	6	1.2	0	0	.\4_T_Plot\WT\LOC_Os02g36880.3--846--osa-miR164d_degradome.jpg	0.0125572	0.0162767	.\4_T_Plot\phyB\LOC_Os02g36880.3--846--osa-miR164d_degradome.jpg
osa-miR164d	TGGAGAAGCAGGGCACGTGCT	LOC_Os08g10080.1	LOC_Os08g10080	NAC domain containing protein 1	GO:0009790(embryo development);GO:0003700(sequence-specific DNA binding transcription factor activity);GO:0000003(reproduction);GO:0009653(anatomical structure morphogenesis);GO:0009791(post-embryonic development);GO:0007165(signal transduction);GO:0009719(response to endogenous stimulus);GO:0007275(multicellular organismal development);GO:0006139(nucleobase-containing compound metabolic process)…	anac021,ANAC022,NAC1	2.5	772-792	3614.56	4957.52	783	32	32	78	78	0	0	.\4_T_Plot\WT\LOC_Os08g10080.1--783--osa-miR164d_degradome.jpg	0.0023374	0.00303438	.\4_T_Plot\phyB\LOC_Os08g10080.1--783--osa-miR164d_degradome.jpg
osa-miR164e	TGGAGAAGCAGGGCACGTGAG	LOC_Os12g41680.1	LOC_Os12g41680	NAC domain containing protein 1	GO:0009058(biosynthetic process);GO:0003700(sequence-specific DNA binding transcription factor activity);GO:0006139(nucleobase-containing compound metabolic process);GO:0009791(post-embryonic development);GO:0009790(embryo development);GO:0007165(signal transduction);GO:0009719(response to endogenous stimulus);GO:0007275(multicellular organismal development);GO:0000003(reproduction);GO:0009653(an…	anac021,ANAC022,NAC1	3	911-931	1016.6	762.696	922	9	9	12	12	0	0	.\4_T_Plot\WT\LOC_Os12g41680.1--922--osa-miR164e_degradome.jpg	0.0187766	0.0243154	.\4_T_Plot\phyB\LOC_Os12g41680.1--922--osa-miR164e_degradome.jpg
osa-miR164e	TGGAGAAGCAGGGCACGTGAG	LOC_Os03g16980.1	LOC_Os03g16980	UDP-XYL synthase 6	GO:0008152(metabolic process);GO:0006139(nucleobase-containing compound metabolic process);GO:0009987(cellular process);GO:0003824(catalytic activity);GO:0005488(binding);GO:0005886(plasma membrane);GO:0003854(3-beta-hydroxy-delta5-steroid dehydrogenase activity);GO:0016616(oxidoreductase activity, acting on the CH-OH group of donors, NAD or NADP as acceptor);GO:0006694(steroid biosynthetic proce…	UXS6	4	803-823	22.591	0	814	1	0.2			4		.\4_T_Plot\WT\LOC_Os03g16980.1--814--osa-miR164e_degradome.jpg	0.957099		NA
osa-miR164e	TGGAGAAGCAGGGCACGTGAG	LOC_Os03g16980.5	LOC_Os03g16980	UDP-XYL synthase 6	GO:0008152(metabolic process);GO:0006139(nucleobase-containing compound metabolic process);GO:0009987(cellular process);GO:0003824(catalytic activity);GO:0005488(binding);GO:0005886(plasma membrane);GO:0003854(3-beta-hydroxy-delta5-steroid dehydrogenase activity);GO:0016616(oxidoreductase activity, acting on the CH-OH group of donors, NAD or NADP as acceptor);GO:0006694(steroid biosynthetic proce…	UXS6	4	727-747	22.591	0	738	1	0.2			4		.\4_T_Plot\WT\LOC_Os03g16980.5--738--osa-miR164e_degradome.jpg	0.957099		NA
osa-miR164e	TGGAGAAGCAGGGCACGTGAG	LOC_Os03g16980.2	LOC_Os03g16980	UDP-XYL synthase 6	GO:0003824(catalytic activity);GO:0008152(metabolic process);GO:0006139(nucleobase-containing compound metabolic process);GO:0009987(cellular process);GO:0005488(binding);GO:0005886(plasma membrane);GO:0003854(3-beta-hydroxy-delta5-steroid dehydrogenase activity);GO:0016616(oxidoreductase activity, acting on the CH-OH group of donors, NAD or NADP as acceptor);GO:0006694(steroid biosynthetic proce…	UXS6	4	1007-1027	22.591	0	1018	1	0.2			4		.\4_T_Plot\WT\LOC_Os03g16980.2--1018--osa-miR164e_degradome.jpg	0.957099		NA
osa-miR164e	TGGAGAAGCAGGGCACGTGAG	LOC_Os03g16980.3	LOC_Os03g16980	UDP-XYL synthase 6	GO:0006139(nucleobase-containing compound metabolic process);GO:0008152(metabolic process);GO:0005488(binding);GO:0005886(plasma membrane);GO:0003824(catalytic activity);GO:0009987(cellular process);GO:0050662(coenzyme binding);GO:0044237(cellular metabolic process);GO:0008831(dTDP-4-dehydrorhamnose reductase activity);GO:0045226(extracellular polysaccharide biosynthetic process)	UXS6	4	901-921	22.591	0	912	1	0.2			4		.\4_T_Plot\WT\LOC_Os03g16980.3--912--osa-miR164e_degradome.jpg	0.957099		NA
osa-miR164e	TGGAGAAGCAGGGCACGTGAG	LOC_Os03g16980.4	LOC_Os03g16980	UDP-XYL synthase 6	GO:0008152(metabolic process);GO:0006139(nucleobase-containing compound metabolic process);GO:0009987(cellular process);GO:0003824(catalytic activity);GO:0005488(binding);GO:0005886(plasma membrane);GO:0003854(3-beta-hydroxy-delta5-steroid dehydrogenase activity);GO:0016616(oxidoreductase activity, acting on the CH-OH group of donors, NAD or NADP as acceptor);GO:0006694(steroid biosynthetic proce…	UXS6	4	803-823	22.591	0	814	1	0.2			4		.\4_T_Plot\WT\LOC_Os03g16980.4--814--osa-miR164e_degradome.jpg	0.957099		NA
osa-miR164e	TGGAGAAGCAGGGCACGTGAG	LOC_Os06g46270.1	LOC_Os06g46270	NAC domain containing protein 1	GO:0009653(anatomical structure morphogenesis);GO:0009058(biosynthetic process);GO:0009790(embryo development);GO:0000003(reproduction);GO:0003700(sequence-specific DNA binding transcription factor activity);GO:0009791(post-embryonic development);GO:0007165(signal transduction);GO:0009719(response to endogenous stimulus);GO:0007275(multicellular organismal development);GO:0006139(nucleobase-conta…	anac021,ANAC022,NAC1	3	954-974	225.91	190.674	965	2	2	3	3	2	2	.\4_T_Plot\WT\LOC_Os06g46270.1--965--osa-miR164e_degradome.jpg	0.787011	0.92244	.\4_T_Plot\phyB\LOC_Os06g46270.1--965--osa-miR164e_degradome.jpg
osa-miR164e	TGGAGAAGCAGGGCACGTGAG	LOC_Os02g36880.4	LOC_Os02g36880	NAC domain containing protein 100	GO:0009058(biosynthetic process);GO:0006139(nucleobase-containing compound metabolic process);GO:0003700(sequence-specific DNA binding transcription factor activity);GO:0005575(cellular_component);GO:0007275(multicellular organismal development);GO:0003677(DNA binding);GO:0006355(regulation of transcription, DNA-dependent)	ANAC100,ATNAC5,NAC100	3	934-954	90.3641	76.2696	945	4	0.8	6	1.2	0	0	.\4_T_Plot\WT\LOC_Os02g36880.4--945--osa-miR164e_degradome.jpg	0.0187766	0.0243154	.\4_T_Plot\phyB\LOC_Os02g36880.4--945--osa-miR164e_degradome.jpg
osa-miR164e	TGGAGAAGCAGGGCACGTGAG	LOC_Os04g38720.1	LOC_Os04g38720	NAC domain containing protein 80	GO:0003700(sequence-specific DNA binding transcription factor activity);GO:0005575(cellular_component);GO:0006139(nucleobase-containing compound metabolic process);GO:0007275(multicellular organismal development);GO:0009058(biosynthetic process);GO:0003677(DNA binding);GO:0006355(regulation of transcription, DNA-dependent)	ANAC079,ANAC080,ATNAC4,NAC080	3	800-820	90.3641	76.2696	811	4	0.8	6	1.2	3	2	.\4_T_Plot\WT\LOC_Os04g38720.1--811--osa-miR164e_degradome.jpg	0.162021	0.92244	.\4_T_Plot\phyB\LOC_Os04g38720.1--811--osa-miR164e_degradome.jpg
osa-miR164e	TGGAGAAGCAGGGCACGTGAG	LOC_Os02g36880.2	LOC_Os02g36880	NAC domain containing protein 100	GO:0009058(biosynthetic process);GO:0003700(sequence-specific DNA binding transcription factor activity);GO:0006139(nucleobase-containing compound metabolic process);GO:0007275(multicellular organismal development);GO:0005575(cellular_component);GO:0003677(DNA binding);GO:0006355(regulation of transcription, DNA-dependent)	ANAC100,ATNAC5,NAC100	3	937-957	90.3641	76.2696	948	4	0.8	6	1.2	0	0	.\4_T_Plot\WT\LOC_Os02g36880.2--948--osa-miR164e_degradome.jpg	0.0187766	0.0243154	.\4_T_Plot\phyB\LOC_Os02g36880.2--948--osa-miR164e_degradome.jpg
osa-miR164e	TGGAGAAGCAGGGCACGTGAG	LOC_Os02g36880.3	LOC_Os02g36880	NAC domain containing protein 100	GO:0009058(biosynthetic process);GO:0005575(cellular_component);GO:0006139(nucleobase-containing compound metabolic process);GO:0007275(multicellular organismal development);GO:0003700(sequence-specific DNA binding transcription factor activity);GO:0003677(DNA binding);GO:0006355(regulation of transcription, DNA-dependent)	ANAC100,ATNAC5,NAC100	3	835-855	90.3641	76.2696	846	4	0.8	6	1.2	0	0	.\4_T_Plot\WT\LOC_Os02g36880.3--846--osa-miR164e_degradome.jpg	0.0187766	0.0243154	.\4_T_Plot\phyB\LOC_Os02g36880.3--846--osa-miR164e_degradome.jpg
osa-miR164e	TGGAGAAGCAGGGCACGTGAG	LOC_Os02g36880.1	LOC_Os02g36880	NAC domain containing protein 100	GO:0003700(sequence-specific DNA binding transcription factor activity);GO:0007275(multicellular organismal development);GO:0006139(nucleobase-containing compound metabolic process);GO:0009058(biosynthetic process);GO:0005575(cellular_component);GO:0003677(DNA binding);GO:0006355(regulation of transcription, DNA-dependent)	ANAC100,ATNAC5,NAC100	3	841-861	90.3641	76.2696	852	4	0.8	6	1.2	0	0	.\4_T_Plot\WT\LOC_Os02g36880.1--852--osa-miR164e_degradome.jpg	0.0187766	0.0243154	.\4_T_Plot\phyB\LOC_Os02g36880.1--852--osa-miR164e_degradome.jpg
osa-MIR164f-p3	TCTTCTCCACCGTGCACGCCT	LOC_Os12g22839.1	LOC_Os12g22839	-	-		4	475-494	0	190.674	485			3	3		2	NA		0.99894	.\4_T_Plot\phyB\LOC_Os12g22839.1--485--osa-MIR164f-p3_degradome.jpg
osa-MIR164f-p3	TCTTCTCCACCGTGCACGCCT	LOC_Os02g32990.1	LOC_Os02g32990	-	GO:0009628(response to abiotic stimulus);GO:0003674(molecular_function);GO:0005575(cellular_component)		4	363-383	0	63.558	374			1	1		4	NA		0.99873	.\4_T_Plot\phyB\LOC_Os02g32990.1--374--osa-MIR164f-p3_degradome.jpg
osa-miR166a-3p	TCGGACCAGGCTTCATTCCCC	LOC_Os02g49670.1	LOC_Os02g49670	-	-		1	2816-2835	112.955	0	2826	1	1			4		.\4_T_Plot\WT\LOC_Os02g49670.1--2826--osa-miR166a-3p_degradome.jpg	0.341445		NA
osa-miR166a-3p	TCGGACCAGGCTTCATTCCCC	LOC_Os10g33960.3	LOC_Os10g33960	Homeobox-leucine zipper family protein / lipid-binding START domain-containing protein	GO:0007275(multicellular organismal development);GO:0003700(sequence-specific DNA binding transcription factor activity);GO:0008289(lipid binding);GO:0009653(anatomical structure morphogenesis);GO:0006139(nucleobase-containing compound metabolic process);GO:0009058(biosynthetic process);GO:0030154(cell differentiation);GO:0005634(nucleus);GO:0003677(DNA binding);GO:0043565(sequence-specific DNA b…	IFL,IFL1,REV	3	924-944	1910.82	2176.86	935	101	16.9167	205	34.25	0	0	.\4_T_Plot\WT\LOC_Os10g33960.3--935--osa-miR166a-3p_degradome.jpg	0.0270081	0.0349316	.\4_T_Plot\phyB\LOC_Os10g33960.3--935--osa-miR166a-3p_degradome.jpg
osa-miR166a-3p	TCGGACCAGGCTTCATTCCCC	LOC_Os10g33960.1	LOC_Os10g33960	Homeobox-leucine zipper family protein / lipid-binding START domain-containing protein	GO:0007275(multicellular organismal development);GO:0003700(sequence-specific DNA binding transcription factor activity);GO:0008289(lipid binding);GO:0009653(anatomical structure morphogenesis);GO:0006139(nucleobase-containing compound metabolic process);GO:0009058(biosynthetic process);GO:0030154(cell differentiation);GO:0005634(nucleus);GO:0003677(DNA binding);GO:0043565(sequence-specific DNA b…	IFL,IFL1,REV	3	924-944	1910.82	2176.86	935	101	16.9167	205	34.25	0	0	.\4_T_Plot\WT\LOC_Os10g33960.1--935--osa-miR166a-3p_degradome.jpg	0.0270081	0.0349316	.\4_T_Plot\phyB\LOC_Os10g33960.1--935--osa-miR166a-3p_degradome.jpg
osa-miR166a-3p	TCGGACCAGGCTTCATTCCCC	LOC_Os10g33960.4	LOC_Os10g33960	Homeobox-leucine zipper family protein / lipid-binding START domain-containing protein	GO:0007275(multicellular organismal development);GO:0003677(DNA binding);GO:0005634(nucleus);GO:0030154(cell differentiation);GO:0009058(biosynthetic process);GO:0006139(nucleobase-containing compound metabolic process);GO:0009653(anatomical structure morphogenesis);GO:0008289(lipid binding);GO:0003700(sequence-specific DNA binding transcription factor activity);GO:0043565(sequence-specific DNA b…	IFL,IFL1,REV	3	924-944	1910.82	2176.86	935	101	16.9167	205	34.25	0	0	.\4_T_Plot\WT\LOC_Os10g33960.4--935--osa-miR166a-3p_degradome.jpg	0.0270081	0.0349316	.\4_T_Plot\phyB\LOC_Os10g33960.4--935--osa-miR166a-3p_degradome.jpg
osa-miR166a-3p	TCGGACCAGGCTTCATTCCCC	LOC_Os10g33960.2	LOC_Os10g33960	Homeobox-leucine zipper family protein / lipid-binding START domain-containing protein	GO:0007275(multicellular organismal development);GO:0030154(cell differentiation);GO:0009058(biosynthetic process);GO:0006139(nucleobase-containing compound metabolic process);GO:0009653(anatomical structure morphogenesis);GO:0008289(lipid binding);GO:0003700(sequence-specific DNA binding transcription factor activity);GO:0003677(DNA binding);GO:0005634(nucleus);GO:0043565(sequence-specific DNA b…	IFL,IFL1,REV	3	696-716	1910.82	2176.86	707	101	16.9167	205	34.25	0	0	.\4_T_Plot\WT\LOC_Os10g33960.2--707--osa-miR166a-3p_degradome.jpg	0.0270081	0.0349316	.\4_T_Plot\phyB\LOC_Os10g33960.2--707--osa-miR166a-3p_degradome.jpg
osa-miR166a-3p	TCGGACCAGGCTTCATTCCCC	LOC_Os03g01890.1	LOC_Os03g01890	Homeobox-leucine zipper family protein / lipid-binding START domain-containing protein	GO:0003700(sequence-specific DNA binding transcription factor activity);GO:0007275(multicellular organismal development);GO:0009653(anatomical structure morphogenesis);GO:0030154(cell differentiation);GO:0006139(nucleobase-containing compound metabolic process);GO:0008289(lipid binding);GO:0009058(biosynthetic process);GO:0003677(DNA binding);GO:0005634(nucleus);GO:0043565(sequence-specific DNA b…	IFL,IFL1,REV	3	1089-1109	1882.58	2160.97	1100	100	16.6667	204	34	0	0	.\4_T_Plot\WT\LOC_Os03g01890.1--1100--osa-miR166a-3p_degradome.jpg	0.0270081	0.0349316	.\4_T_Plot\phyB\LOC_Os03g01890.1--1100--osa-miR166a-3p_degradome.jpg
osa-miR166a-3p	TCGGACCAGGCTTCATTCCCC	LOC_Os03g01890.2	LOC_Os03g01890	Homeobox-leucine zipper family protein / lipid-binding START domain-containing protein	GO:0006139(nucleobase-containing compound metabolic process);GO:0003700(sequence-specific DNA binding transcription factor activity);GO:0007275(multicellular organismal development);GO:0009058(biosynthetic process);GO:0009653(anatomical structure morphogenesis);GO:0030154(cell differentiation);GO:0003677(DNA binding);GO:0008289(lipid binding);GO:0005634(nucleus);GO:0043565(sequence-specific DNA b…	IFL,IFL1,REV	3	1089-1109	1882.58	2160.97	1100	100	16.6667	204	34	0	0	.\4_T_Plot\WT\LOC_Os03g01890.2--1100--osa-miR166a-3p_degradome.jpg	0.0270081	0.0349316	.\4_T_Plot\phyB\LOC_Os03g01890.2--1100--osa-miR166a-3p_degradome.jpg
osa-miR166a-3p	TCGGACCAGGCTTCATTCCCC	LOC_Os12g41860.1	LOC_Os12g41860	Homeobox-leucine zipper family protein / lipid-binding START domain-containing protein	GO:0009908(flower development);GO:0009790(embryo development);GO:0009791(post-embryonic development);GO:0009058(biosynthetic process);GO:0006139(nucleobase-containing compound metabolic process);GO:0007275(multicellular organismal development);GO:0000003(reproduction);GO:0009653(anatomical structure morphogenesis);GO:0003677(DNA binding);GO:0005634(nucleus);GO:0003700(sequence-specific DNA bindin…	ATHB-14,ATHB14,PHB,PHB-1D	3	877-897	376.517	677.952	888	10	3.33333	32	10.6667	0	0	.\4_T_Plot\WT\LOC_Os12g41860.1--888--osa-miR166a-3p_degradome.jpg	0.0270081	0.0349316	.\4_T_Plot\phyB\LOC_Os12g41860.1--888--osa-miR166a-3p_degradome.jpg
osa-miR166a-3p	TCGGACCAGGCTTCATTCCCC	LOC_Os03g43930.1	LOC_Os03g43930	Homeobox-leucine zipper family protein / lipid-binding START domain-containing protein	GO:0003700(sequence-specific DNA binding transcription factor activity);GO:0007275(multicellular organismal development);GO:0009058(biosynthetic process);GO:0006139(nucleobase-containing compound metabolic process);GO:0005634(nucleus);GO:0003677(DNA binding);GO:0009653(anatomical structure morphogenesis);GO:0000003(reproduction);GO:0009791(post-embryonic development);GO:0009790(embryo development…	ATHB-14,ATHB14,PHB,PHB-1D	3	955-975	376.517	677.952	966	10	3.33333	32	10.6667	2	2	.\4_T_Plot\WT\LOC_Os03g43930.1--966--osa-miR166a-3p_degradome.jpg	0.892885	0.975103	.\4_T_Plot\phyB\LOC_Os03g43930.1--966--osa-miR166a-3p_degradome.jpg
osa-miR166a-3p	TCGGACCAGGCTTCATTCCCC	LOC_Os03g43930.2	LOC_Os03g43930	Homeobox-leucine zipper family protein / lipid-binding START domain-containing protein	GO:0000003(reproduction);GO:0009653(anatomical structure morphogenesis);GO:0009791(post-embryonic development);GO:0009790(embryo development);GO:0009058(biosynthetic process);GO:0007275(multicellular organismal development);GO:0005634(nucleus);GO:0006139(nucleobase-containing compound metabolic process);GO:0009908(flower development);GO:0003700(sequence-specific DNA binding transcription factor a…	ATHB-14,ATHB14,PHB,PHB-1D	3	955-975	376.517	677.952	966	10	3.33333	32	10.6667	2	2	.\4_T_Plot\WT\LOC_Os03g43930.2--966--osa-miR166a-3p_degradome.jpg	0.892885	0.975103	.\4_T_Plot\phyB\LOC_Os03g43930.2--966--osa-miR166a-3p_degradome.jpg
osa-miR166e-3p	TCGAACCAGGCTTCATTCCCC	LOC_Os02g49670.1	LOC_Os02g49670	-	-		3	2816-2835	112.955	0	2826	1	1			4		.\4_T_Plot\WT\LOC_Os02g49670.1--2826--osa-miR166e-3p_degradome.jpg	0.251124		NA
osa-miR166g-3p	TCGGACCAGGCTTCATTCCTC	LOC_Os02g49670.1	LOC_Os02g49670	-	-		1.5	2816-2835	112.955	0	2826	1	1			4		.\4_T_Plot\WT\LOC_Os02g49670.1--2826--osa-miR166g-3p_degradome.jpg	0.319941		NA
osa-miR166g-3p	TCGGACCAGGCTTCATTCCTC	LOC_Os10g33960.2	LOC_Os10g33960	Homeobox-leucine zipper family protein / lipid-binding START domain-containing protein	GO:0007275(multicellular organismal development);GO:0030154(cell differentiation);GO:0009058(biosynthetic process);GO:0006139(nucleobase-containing compound metabolic process);GO:0009653(anatomical structure morphogenesis);GO:0008289(lipid binding);GO:0003700(sequence-specific DNA binding transcription factor activity);GO:0003677(DNA binding);GO:0005634(nucleus);GO:0043565(sequence-specific DNA b…	IFL,IFL1,REV	3	696-716	1910.82	2176.86	707	101	16.9167	205	34.25	0	0	.\4_T_Plot\WT\LOC_Os10g33960.2--707--osa-miR166g-3p_degradome.jpg	0.0187766	0.0243154	.\4_T_Plot\phyB\LOC_Os10g33960.2--707--osa-miR166g-3p_degradome.jpg
osa-miR166g-3p	TCGGACCAGGCTTCATTCCTC	LOC_Os10g33960.1	LOC_Os10g33960	Homeobox-leucine zipper family protein / lipid-binding START domain-containing protein	GO:0007275(multicellular organismal development);GO:0003700(sequence-specific DNA binding transcription factor activity);GO:0008289(lipid binding);GO:0009653(anatomical structure morphogenesis);GO:0006139(nucleobase-containing compound metabolic process);GO:0009058(biosynthetic process);GO:0030154(cell differentiation);GO:0005634(nucleus);GO:0003677(DNA binding);GO:0043565(sequence-specific DNA b…	IFL,IFL1,REV	3	924-944	1910.82	2176.86	935	101	16.9167	205	34.25	0	0	.\4_T_Plot\WT\LOC_Os10g33960.1--935--osa-miR166g-3p_degradome.jpg	0.0187766	0.0243154	.\4_T_Plot\phyB\LOC_Os10g33960.1--935--osa-miR166g-3p_degradome.jpg
osa-miR166g-3p	TCGGACCAGGCTTCATTCCTC	LOC_Os10g33960.4	LOC_Os10g33960	Homeobox-leucine zipper family protein / lipid-binding START domain-containing protein	GO:0007275(multicellular organismal development);GO:0003677(DNA binding);GO:0005634(nucleus);GO:0030154(cell differentiation);GO:0009058(biosynthetic process);GO:0006139(nucleobase-containing compound metabolic process);GO:0009653(anatomical structure morphogenesis);GO:0008289(lipid binding);GO:0003700(sequence-specific DNA binding transcription factor activity);GO:0043565(sequence-specific DNA b…	IFL,IFL1,REV	3	924-944	1910.82	2176.86	935	101	16.9167	205	34.25	0	0	.\4_T_Plot\WT\LOC_Os10g33960.4--935--osa-miR166g-3p_degradome.jpg	0.0187766	0.0243154	.\4_T_Plot\phyB\LOC_Os10g33960.4--935--osa-miR166g-3p_degradome.jpg
osa-miR166g-3p	TCGGACCAGGCTTCATTCCTC	LOC_Os10g33960.3	LOC_Os10g33960	Homeobox-leucine zipper family protein / lipid-binding START domain-containing protein	GO:0007275(multicellular organismal development);GO:0003700(sequence-specific DNA binding transcription factor activity);GO:0008289(lipid binding);GO:0009653(anatomical structure morphogenesis);GO:0006139(nucleobase-containing compound metabolic process);GO:0009058(biosynthetic process);GO:0030154(cell differentiation);GO:0005634(nucleus);GO:0003677(DNA binding);GO:0043565(sequence-specific DNA b…	IFL,IFL1,REV	3	924-944	1910.82	2176.86	935	101	16.9167	205	34.25	0	0	.\4_T_Plot\WT\LOC_Os10g33960.3--935--osa-miR166g-3p_degradome.jpg	0.0187766	0.0243154	.\4_T_Plot\phyB\LOC_Os10g33960.3--935--osa-miR166g-3p_degradome.jpg
osa-miR166g-3p	TCGGACCAGGCTTCATTCCTC	LOC_Os03g01890.1	LOC_Os03g01890	Homeobox-leucine zipper family protein / lipid-binding START domain-containing protein	GO:0003700(sequence-specific DNA binding transcription factor activity);GO:0007275(multicellular organismal development);GO:0009653(anatomical structure morphogenesis);GO:0030154(cell differentiation);GO:0006139(nucleobase-containing compound metabolic process);GO:0008289(lipid binding);GO:0009058(biosynthetic process);GO:0003677(DNA binding);GO:0005634(nucleus);GO:0043565(sequence-specific DNA b…	IFL,IFL1,REV	3	1089-1109	1882.58	2160.97	1100	100	16.6667	204	34	0	0	.\4_T_Plot\WT\LOC_Os03g01890.1--1100--osa-miR166g-3p_degradome.jpg	0.0187766	0.0243154	.\4_T_Plot\phyB\LOC_Os03g01890.1--1100--osa-miR166g-3p_degradome.jpg
osa-miR166g-3p	TCGGACCAGGCTTCATTCCTC	LOC_Os03g01890.2	LOC_Os03g01890	Homeobox-leucine zipper family protein / lipid-binding START domain-containing protein	GO:0006139(nucleobase-containing compound metabolic process);GO:0003700(sequence-specific DNA binding transcription factor activity);GO:0007275(multicellular organismal development);GO:0009058(biosynthetic process);GO:0009653(anatomical structure morphogenesis);GO:0030154(cell differentiation);GO:0003677(DNA binding);GO:0008289(lipid binding);GO:0005634(nucleus);GO:0043565(sequence-specific DNA b…	IFL,IFL1,REV	3	1089-1109	1882.58	2160.97	1100	100	16.6667	204	34	0	0	.\4_T_Plot\WT\LOC_Os03g01890.2--1100--osa-miR166g-3p_degradome.jpg	0.0187766	0.0243154	.\4_T_Plot\phyB\LOC_Os03g01890.2--1100--osa-miR166g-3p_degradome.jpg
osa-miR166g-3p	TCGGACCAGGCTTCATTCCTC	LOC_Os03g43930.1	LOC_Os03g43930	Homeobox-leucine zipper family protein / lipid-binding START domain-containing protein	GO:0003700(sequence-specific DNA binding transcription factor activity);GO:0007275(multicellular organismal development);GO:0009058(biosynthetic process);GO:0006139(nucleobase-containing compound metabolic process);GO:0005634(nucleus);GO:0003677(DNA binding);GO:0009653(anatomical structure morphogenesis);GO:0000003(reproduction);GO:0009791(post-embryonic development);GO:0009790(embryo development…	ATHB-14,ATHB14,PHB,PHB-1D	3	955-975	376.517	677.952	966	10	3.33333	32	10.6667	2	2	.\4_T_Plot\WT\LOC_Os03g43930.1--966--osa-miR166g-3p_degradome.jpg	0.787011	0.92244	.\4_T_Plot\phyB\LOC_Os03g43930.1--966--osa-miR166g-3p_degradome.jpg
osa-miR166g-3p	TCGGACCAGGCTTCATTCCTC	LOC_Os03g43930.2	LOC_Os03g43930	Homeobox-leucine zipper family protein / lipid-binding START domain-containing protein	GO:0000003(reproduction);GO:0009653(anatomical structure morphogenesis);GO:0009791(post-embryonic development);GO:0009790(embryo development);GO:0009058(biosynthetic process);GO:0007275(multicellular organismal development);GO:0005634(nucleus);GO:0006139(nucleobase-containing compound metabolic process);GO:0009908(flower development);GO:0003700(sequence-specific DNA binding transcription factor a…	ATHB-14,ATHB14,PHB,PHB-1D	3	955-975	376.517	677.952	966	10	3.33333	32	10.6667	2	2	.\4_T_Plot\WT\LOC_Os03g43930.2--966--osa-miR166g-3p_degradome.jpg	0.787011	0.92244	.\4_T_Plot\phyB\LOC_Os03g43930.2--966--osa-miR166g-3p_degradome.jpg
osa-miR166g-3p	TCGGACCAGGCTTCATTCCTC	LOC_Os12g41860.1	LOC_Os12g41860	Homeobox-leucine zipper family protein / lipid-binding START domain-containing protein	GO:0009908(flower development);GO:0009790(embryo development);GO:0009791(post-embryonic development);GO:0009058(biosynthetic process);GO:0006139(nucleobase-containing compound metabolic process);GO:0007275(multicellular organismal development);GO:0000003(reproduction);GO:0009653(anatomical structure morphogenesis);GO:0003677(DNA binding);GO:0005634(nucleus);GO:0003700(sequence-specific DNA bindin…	ATHB-14,ATHB14,PHB,PHB-1D	3	877-897	376.517	677.952	888	10	3.33333	32	10.6667	0	0	.\4_T_Plot\WT\LOC_Os12g41860.1--888--osa-miR166g-3p_degradome.jpg	0.0187766	0.0243154	.\4_T_Plot\phyB\LOC_Os12g41860.1--888--osa-miR166g-3p_degradome.jpg
osa-miR166i-3p_L+2R-2	TCTCGGATCAGGCTTCATTCC	LOC_Os05g18770.1	LOC_Os05g18770	SAD1/UNC-84 domain protein 1	GO:0005783(endoplasmic reticulum);GO:0005515(protein binding);GO:0005635(nuclear envelope);GO:0008150(biological_process)	ATSUN1,SUN1	3.5	1661-1682	0	63.558	1673			1	1		4	NA		0.217956	.\4_T_Plot\phyB\LOC_Os05g18770.1--1673--osa-miR166i-3p_L+2R-2_degradome.jpg
osa-miR166k-3p	TCGGACCAGGCTTCAATCCCT	LOC_Os02g49670.1	LOC_Os02g49670	-	-		3.5	2815-2835	112.955	0	2826	1	1			4		.\4_T_Plot\WT\LOC_Os02g49670.1--2826--osa-miR166k-3p_degradome.jpg	0.401962		NA
osa-miR166k-3p	TCGGACCAGGCTTCAATCCCT	LOC_Os10g33960.2	LOC_Os10g33960	Homeobox-leucine zipper family protein / lipid-binding START domain-containing protein	GO:0007275(multicellular organismal development);GO:0030154(cell differentiation);GO:0009058(biosynthetic process);GO:0006139(nucleobase-containing compound metabolic process);GO:0009653(anatomical structure morphogenesis);GO:0008289(lipid binding);GO:0003700(sequence-specific DNA binding transcription factor activity);GO:0003677(DNA binding);GO:0005634(nucleus);GO:0043565(sequence-specific DNA b…	IFL,IFL1,REV	2.5	697-716	1910.82	2176.86	707	101	16.9167	205	34.25	0	0	.\4_T_Plot\WT\LOC_Os10g33960.2--707--osa-miR166k-3p_degradome.jpg	0.020841	0.0269803	.\4_T_Plot\phyB\LOC_Os10g33960.2--707--osa-miR166k-3p_degradome.jpg
osa-miR166k-3p	TCGGACCAGGCTTCAATCCCT	LOC_Os10g33960.1	LOC_Os10g33960	Homeobox-leucine zipper family protein / lipid-binding START domain-containing protein	GO:0007275(multicellular organismal development);GO:0003700(sequence-specific DNA binding transcription factor activity);GO:0008289(lipid binding);GO:0009653(anatomical structure morphogenesis);GO:0006139(nucleobase-containing compound metabolic process);GO:0009058(biosynthetic process);GO:0030154(cell differentiation);GO:0005634(nucleus);GO:0003677(DNA binding);GO:0043565(sequence-specific DNA b…	IFL,IFL1,REV	2.5	925-944	1910.82	2176.86	935	101	16.9167	205	34.25	0	0	.\4_T_Plot\WT\LOC_Os10g33960.1--935--osa-miR166k-3p_degradome.jpg	0.020841	0.0269803	.\4_T_Plot\phyB\LOC_Os10g33960.1--935--osa-miR166k-3p_degradome.jpg
osa-miR166k-3p	TCGGACCAGGCTTCAATCCCT	LOC_Os10g33960.4	LOC_Os10g33960	Homeobox-leucine zipper family protein / lipid-binding START domain-containing protein	GO:0007275(multicellular organismal development);GO:0003677(DNA binding);GO:0005634(nucleus);GO:0030154(cell differentiation);GO:0009058(biosynthetic process);GO:0006139(nucleobase-containing compound metabolic process);GO:0009653(anatomical structure morphogenesis);GO:0008289(lipid binding);GO:0003700(sequence-specific DNA binding transcription factor activity);GO:0043565(sequence-specific DNA b…	IFL,IFL1,REV	2.5	925-944	1910.82	2176.86	935	101	16.9167	205	34.25	0	0	.\4_T_Plot\WT\LOC_Os10g33960.4--935--osa-miR166k-3p_degradome.jpg	0.020841	0.0269803	.\4_T_Plot\phyB\LOC_Os10g33960.4--935--osa-miR166k-3p_degradome.jpg
osa-miR166k-3p	TCGGACCAGGCTTCAATCCCT	LOC_Os10g33960.3	LOC_Os10g33960	Homeobox-leucine zipper family protein / lipid-binding START domain-containing protein	GO:0007275(multicellular organismal development);GO:0003700(sequence-specific DNA binding transcription factor activity);GO:0008289(lipid binding);GO:0009653(anatomical structure morphogenesis);GO:0006139(nucleobase-containing compound metabolic process);GO:0009058(biosynthetic process);GO:0030154(cell differentiation);GO:0005634(nucleus);GO:0003677(DNA binding);GO:0043565(sequence-specific DNA b…	IFL,IFL1,REV	2.5	925-944	1910.82	2176.86	935	101	16.9167	205	34.25	0	0	.\4_T_Plot\WT\LOC_Os10g33960.3--935--osa-miR166k-3p_degradome.jpg	0.020841	0.0269803	.\4_T_Plot\phyB\LOC_Os10g33960.3--935--osa-miR166k-3p_degradome.jpg
osa-miR166k-3p	TCGGACCAGGCTTCAATCCCT	LOC_Os03g01890.1	LOC_Os03g01890	Homeobox-leucine zipper family protein / lipid-binding START domain-containing protein	GO:0003700(sequence-specific DNA binding transcription factor activity);GO:0007275(multicellular organismal development);GO:0009653(anatomical structure morphogenesis);GO:0030154(cell differentiation);GO:0006139(nucleobase-containing compound metabolic process);GO:0008289(lipid binding);GO:0009058(biosynthetic process);GO:0003677(DNA binding);GO:0005634(nucleus);GO:0043565(sequence-specific DNA b…	IFL,IFL1,REV	2.5	1090-1109	1882.58	2160.97	1100	100	16.6667	204	34	0	0	.\4_T_Plot\WT\LOC_Os03g01890.1--1100--osa-miR166k-3p_degradome.jpg	0.020841	0.0269803	.\4_T_Plot\phyB\LOC_Os03g01890.1--1100--osa-miR166k-3p_degradome.jpg
osa-miR166k-3p	TCGGACCAGGCTTCAATCCCT	LOC_Os03g01890.2	LOC_Os03g01890	Homeobox-leucine zipper family protein / lipid-binding START domain-containing protein	GO:0006139(nucleobase-containing compound metabolic process);GO:0003700(sequence-specific DNA binding transcription factor activity);GO:0007275(multicellular organismal development);GO:0009058(biosynthetic process);GO:0009653(anatomical structure morphogenesis);GO:0030154(cell differentiation);GO:0003677(DNA binding);GO:0008289(lipid binding);GO:0005634(nucleus);GO:0043565(sequence-specific DNA b…	IFL,IFL1,REV	2.5	1090-1109	1882.58	2160.97	1100	100	16.6667	204	34	0	0	.\4_T_Plot\WT\LOC_Os03g01890.2--1100--osa-miR166k-3p_degradome.jpg	0.020841	0.0269803	.\4_T_Plot\phyB\LOC_Os03g01890.2--1100--osa-miR166k-3p_degradome.jpg
osa-miR166k-3p	TCGGACCAGGCTTCAATCCCT	LOC_Os03g43930.1	LOC_Os03g43930	Homeobox-leucine zipper family protein / lipid-binding START domain-containing protein	GO:0003700(sequence-specific DNA binding transcription factor activity);GO:0007275(multicellular organismal development);GO:0009058(biosynthetic process);GO:0006139(nucleobase-containing compound metabolic process);GO:0005634(nucleus);GO:0003677(DNA binding);GO:0009653(anatomical structure morphogenesis);GO:0000003(reproduction);GO:0009791(post-embryonic development);GO:0009790(embryo development…	ATHB-14,ATHB14,PHB,PHB-1D	2.5	956-975	376.517	677.952	966	10	3.33333	32	10.6667	2	2	.\4_T_Plot\WT\LOC_Os03g43930.1--966--osa-miR166k-3p_degradome.jpg	0.820638	0.94162	.\4_T_Plot\phyB\LOC_Os03g43930.1--966--osa-miR166k-3p_degradome.jpg
osa-miR166k-3p	TCGGACCAGGCTTCAATCCCT	LOC_Os12g41860.1	LOC_Os12g41860	Homeobox-leucine zipper family protein / lipid-binding START domain-containing protein	GO:0009908(flower development);GO:0009790(embryo development);GO:0009791(post-embryonic development);GO:0009058(biosynthetic process);GO:0006139(nucleobase-containing compound metabolic process);GO:0007275(multicellular organismal development);GO:0000003(reproduction);GO:0009653(anatomical structure morphogenesis);GO:0003677(DNA binding);GO:0005634(nucleus);GO:0003700(sequence-specific DNA bindin…	ATHB-14,ATHB14,PHB,PHB-1D	2.5	878-897	376.517	677.952	888	10	3.33333	32	10.6667	0	0	.\4_T_Plot\WT\LOC_Os12g41860.1--888--osa-miR166k-3p_degradome.jpg	0.020841	0.0269803	.\4_T_Plot\phyB\LOC_Os12g41860.1--888--osa-miR166k-3p_degradome.jpg
osa-miR166k-3p	TCGGACCAGGCTTCAATCCCT	LOC_Os03g43930.2	LOC_Os03g43930	Homeobox-leucine zipper family protein / lipid-binding START domain-containing protein	GO:0000003(reproduction);GO:0009653(anatomical structure morphogenesis);GO:0009791(post-embryonic development);GO:0009790(embryo development);GO:0009058(biosynthetic process);GO:0007275(multicellular organismal development);GO:0005634(nucleus);GO:0006139(nucleobase-containing compound metabolic process);GO:0009908(flower development);GO:0003700(sequence-specific DNA binding transcription factor a…	ATHB-14,ATHB14,PHB,PHB-1D	2.5	956-975	376.517	677.952	966	10	3.33333	32	10.6667	2	2	.\4_T_Plot\WT\LOC_Os03g43930.2--966--osa-miR166k-3p_degradome.jpg	0.820638	0.94162	.\4_T_Plot\phyB\LOC_Os03g43930.2--966--osa-miR166k-3p_degradome.jpg
osa-miR166m_R-2	TCGGACCAGGCTTCATTCC	LOC_Os02g49670.1	LOC_Os02g49670	-	-		1.5	2817-2835	112.955	0	2826	1	1			4		.\4_T_Plot\WT\LOC_Os02g49670.1--2826--osa-miR166m_R-2_degradome.jpg	0.319941		NA
osa-miR166m_R-2	TCGGACCAGGCTTCATTCC	LOC_Os10g33960.1	LOC_Os10g33960	Homeobox-leucine zipper family protein / lipid-binding START domain-containing protein	GO:0007275(multicellular organismal development);GO:0003700(sequence-specific DNA binding transcription factor activity);GO:0008289(lipid binding);GO:0009653(anatomical structure morphogenesis);GO:0006139(nucleobase-containing compound metabolic process);GO:0009058(biosynthetic process);GO:0030154(cell differentiation);GO:0005634(nucleus);GO:0003677(DNA binding);GO:0043565(sequence-specific DNA b…	IFL,IFL1,REV	1	926-944	1910.82	2176.86	935	101	16.9167	205	34.25	0	0	.\4_T_Plot\WT\LOC_Os10g33960.1--935--osa-miR166m_R-2_degradome.jpg	0.0270081	0.0349316	.\4_T_Plot\phyB\LOC_Os10g33960.1--935--osa-miR166m_R-2_degradome.jpg
osa-miR166m_R-2	TCGGACCAGGCTTCATTCC	LOC_Os10g33960.4	LOC_Os10g33960	Homeobox-leucine zipper family protein / lipid-binding START domain-containing protein	GO:0007275(multicellular organismal development);GO:0003677(DNA binding);GO:0005634(nucleus);GO:0030154(cell differentiation);GO:0009058(biosynthetic process);GO:0006139(nucleobase-containing compound metabolic process);GO:0009653(anatomical structure morphogenesis);GO:0008289(lipid binding);GO:0003700(sequence-specific DNA binding transcription factor activity);GO:0043565(sequence-specific DNA b…	IFL,IFL1,REV	1	926-944	1910.82	2176.86	935	101	16.9167	205	34.25	0	0	.\4_T_Plot\WT\LOC_Os10g33960.4--935--osa-miR166m_R-2_degradome.jpg	0.0270081	0.0349316	.\4_T_Plot\phyB\LOC_Os10g33960.4--935--osa-miR166m_R-2_degradome.jpg
osa-miR166m_R-2	TCGGACCAGGCTTCATTCC	LOC_Os10g33960.3	LOC_Os10g33960	Homeobox-leucine zipper family protein / lipid-binding START domain-containing protein	GO:0007275(multicellular organismal development);GO:0003700(sequence-specific DNA binding transcription factor activity);GO:0008289(lipid binding);GO:0009653(anatomical structure morphogenesis);GO:0006139(nucleobase-containing compound metabolic process);GO:0009058(biosynthetic process);GO:0030154(cell differentiation);GO:0005634(nucleus);GO:0003677(DNA binding);GO:0043565(sequence-specific DNA b…	IFL,IFL1,REV	1	926-944	1910.82	2176.86	935	101	16.9167	205	34.25	0	0	.\4_T_Plot\WT\LOC_Os10g33960.3--935--osa-miR166m_R-2_degradome.jpg	0.0270081	0.0349316	.\4_T_Plot\phyB\LOC_Os10g33960.3--935--osa-miR166m_R-2_degradome.jpg
osa-miR166m_R-2	TCGGACCAGGCTTCATTCC	LOC_Os10g33960.2	LOC_Os10g33960	Homeobox-leucine zipper family protein / lipid-binding START domain-containing protein	GO:0007275(multicellular organismal development);GO:0030154(cell differentiation);GO:0009058(biosynthetic process);GO:0006139(nucleobase-containing compound metabolic process);GO:0009653(anatomical structure morphogenesis);GO:0008289(lipid binding);GO:0003700(sequence-specific DNA binding transcription factor activity);GO:0003677(DNA binding);GO:0005634(nucleus);GO:0043565(sequence-specific DNA b…	IFL,IFL1,REV	1	698-716	1910.82	2176.86	707	101	16.9167	205	34.25	0	0	.\4_T_Plot\WT\LOC_Os10g33960.2--707--osa-miR166m_R-2_degradome.jpg	0.0270081	0.0349316	.\4_T_Plot\phyB\LOC_Os10g33960.2--707--osa-miR166m_R-2_degradome.jpg
osa-miR166m_R-2	TCGGACCAGGCTTCATTCC	LOC_Os03g01890.1	LOC_Os03g01890	Homeobox-leucine zipper family protein / lipid-binding START domain-containing protein	GO:0003700(sequence-specific DNA binding transcription factor activity);GO:0007275(multicellular organismal development);GO:0009653(anatomical structure morphogenesis);GO:0030154(cell differentiation);GO:0006139(nucleobase-containing compound metabolic process);GO:0008289(lipid binding);GO:0009058(biosynthetic process);GO:0003677(DNA binding);GO:0005634(nucleus);GO:0043565(sequence-specific DNA b…	IFL,IFL1,REV	1	1091-1109	1882.58	2160.97	1100	100	16.6667	204	34	0	0	.\4_T_Plot\WT\LOC_Os03g01890.1--1100--osa-miR166m_R-2_degradome.jpg	0.0270081	0.0349316	.\4_T_Plot\phyB\LOC_Os03g01890.1--1100--osa-miR166m_R-2_degradome.jpg
osa-miR166m_R-2	TCGGACCAGGCTTCATTCC	LOC_Os03g01890.2	LOC_Os03g01890	Homeobox-leucine zipper family protein / lipid-binding START domain-containing protein	GO:0006139(nucleobase-containing compound metabolic process);GO:0003700(sequence-specific DNA binding transcription factor activity);GO:0007275(multicellular organismal development);GO:0009058(biosynthetic process);GO:0009653(anatomical structure morphogenesis);GO:0030154(cell differentiation);GO:0003677(DNA binding);GO:0008289(lipid binding);GO:0005634(nucleus);GO:0043565(sequence-specific DNA b…	IFL,IFL1,REV	1	1091-1109	1882.58	2160.97	1100	100	16.6667	204	34	0	0	.\4_T_Plot\WT\LOC_Os03g01890.2--1100--osa-miR166m_R-2_degradome.jpg	0.0270081	0.0349316	.\4_T_Plot\phyB\LOC_Os03g01890.2--1100--osa-miR166m_R-2_degradome.jpg
osa-miR166m_R-2	TCGGACCAGGCTTCATTCC	LOC_Os12g41860.1	LOC_Os12g41860	Homeobox-leucine zipper family protein / lipid-binding START domain-containing protein	GO:0009908(flower development);GO:0009790(embryo development);GO:0009791(post-embryonic development);GO:0009058(biosynthetic process);GO:0006139(nucleobase-containing compound metabolic process);GO:0007275(multicellular organismal development);GO:0000003(reproduction);GO:0009653(anatomical structure morphogenesis);GO:0003677(DNA binding);GO:0005634(nucleus);GO:0003700(sequence-specific DNA bindin…	ATHB-14,ATHB14,PHB,PHB-1D	1	879-897	376.517	677.952	888	10	3.33333	32	10.6667	0	0	.\4_T_Plot\WT\LOC_Os12g41860.1--888--osa-miR166m_R-2_degradome.jpg	0.0270081	0.0349316	.\4_T_Plot\phyB\LOC_Os12g41860.1--888--osa-miR166m_R-2_degradome.jpg
osa-miR166m_R-2	TCGGACCAGGCTTCATTCC	LOC_Os03g43930.1	LOC_Os03g43930	Homeobox-leucine zipper family protein / lipid-binding START domain-containing protein	GO:0003700(sequence-specific DNA binding transcription factor activity);GO:0007275(multicellular organismal development);GO:0009058(biosynthetic process);GO:0006139(nucleobase-containing compound metabolic process);GO:0005634(nucleus);GO:0003677(DNA binding);GO:0009653(anatomical structure morphogenesis);GO:0000003(reproduction);GO:0009791(post-embryonic development);GO:0009790(embryo development…	ATHB-14,ATHB14,PHB,PHB-1D	1	957-975	376.517	677.952	966	10	3.33333	32	10.6667	2	2	.\4_T_Plot\WT\LOC_Os03g43930.1--966--osa-miR166m_R-2_degradome.jpg	0.892885	0.975103	.\4_T_Plot\phyB\LOC_Os03g43930.1--966--osa-miR166m_R-2_degradome.jpg
osa-miR166m_R-2	TCGGACCAGGCTTCATTCC	LOC_Os03g43930.2	LOC_Os03g43930	Homeobox-leucine zipper family protein / lipid-binding START domain-containing protein	GO:0000003(reproduction);GO:0009653(anatomical structure morphogenesis);GO:0009791(post-embryonic development);GO:0009790(embryo development);GO:0009058(biosynthetic process);GO:0007275(multicellular organismal development);GO:0005634(nucleus);GO:0006139(nucleobase-containing compound metabolic process);GO:0009908(flower development);GO:0003700(sequence-specific DNA binding transcription factor a…	ATHB-14,ATHB14,PHB,PHB-1D	1	957-975	376.517	677.952	966	10	3.33333	32	10.6667	2	2	.\4_T_Plot\WT\LOC_Os03g43930.2--966--osa-miR166m_R-2_degradome.jpg	0.892885	0.975103	.\4_T_Plot\phyB\LOC_Os03g43930.2--966--osa-miR166m_R-2_degradome.jpg
osa-miR167a-5p	TGAAGCTGCCAGCATGATCTA	LOC_Os07g29820.1	LOC_Os07g29820	NB-ARC domain-containing disease resistance protein	GO:0006950(response to stress);GO:0005515(protein binding);GO:0043531(ADP binding);GO:0006915(apoptotic process);GO:0005524(ATP binding)		4	2869-2889	0	190.674	2880			3	3		2	NA		0.668706	.\4_T_Plot\phyB\LOC_Os07g29820.1--2880--osa-miR167a-5p_degradome.jpg
osa-miR167a-5p	TGAAGCTGCCAGCATGATCTA	LOC_Os04g57610.1	LOC_Os04g57610	auxin response factor 6	GO:0006139(nucleobase-containing compound metabolic process);GO:0000003(reproduction);GO:0005634(nucleus);GO:0009719(response to endogenous stimulus);GO:0009908(flower development);GO:0003700(sequence-specific DNA binding transcription factor activity);GO:0009058(biosynthetic process);GO:0006355(regulation of transcription, DNA-dependent);GO:0003677(DNA binding);GO:0009725(response to hormone sti…	ARF6	4	2658-2679	56.4775	0	2669	1	0.5			4		.\4_T_Plot\WT\LOC_Os04g57610.1--2669--osa-miR167a-5p_degradome.jpg	0.675216		NA
osa-miR167a-5p	TGAAGCTGCCAGCATGATCTA	LOC_Os04g57610.3	LOC_Os04g57610	auxin response factor 6	GO:0009058(biosynthetic process);GO:0006139(nucleobase-containing compound metabolic process);GO:0003700(sequence-specific DNA binding transcription factor activity);GO:0009908(flower development);GO:0009719(response to endogenous stimulus);GO:0005634(nucleus);GO:0000003(reproduction);GO:0006355(regulation of transcription, DNA-dependent);GO:0003677(DNA binding);GO:0009725(response to hormone sti…	ARF6	4	2646-2667	56.4775	0	2657	1	0.5			4		.\4_T_Plot\WT\LOC_Os04g57610.3--2657--osa-miR167a-5p_degradome.jpg	0.675216		NA
osa-miR167d-3p	GATCATGCTGTGCAGTTTCATC	LOC_Os02g12810.1	LOC_Os02g12810	Protein kinase superfamily protein	GO:0008152(metabolic process);GO:0009987(cellular process);GO:0016301(kinase activity);GO:0006464(cellular protein modification process);GO:0005886(plasma membrane);GO:0004672(protein kinase activity);GO:0005524(ATP binding);GO:0006468(protein phosphorylation)		3.5	1564-1585	0	31.779	1576			2	0.5		2	NA		0.635801	.\4_T_Plot\phyB\LOC_Os02g12810.1--1576--osa-miR167d-3p_degradome.jpg
osa-miR167d-3p	GATCATGCTGTGCAGTTTCATC	LOC_Os02g12810.4	LOC_Os02g12810	Protein kinase superfamily protein	GO:0006464(cellular protein modification process);GO:0008152(metabolic process);GO:0009987(cellular process);GO:0016301(kinase activity);GO:0005886(plasma membrane);GO:0004672(protein kinase activity);GO:0005524(ATP binding);GO:0006468(protein phosphorylation)		3.5	1309-1330	0	31.779	1321			2	0.5		2	NA		0.635801	.\4_T_Plot\phyB\LOC_Os02g12810.4--1321--osa-miR167d-3p_degradome.jpg
osa-miR167d-3p	GATCATGCTGTGCAGTTTCATC	LOC_Os02g12810.2	LOC_Os02g12810	Protein kinase superfamily protein	GO:0016301(kinase activity);GO:0006464(cellular protein modification process);GO:0005886(plasma membrane);GO:0009987(cellular process);GO:0008152(metabolic process);GO:0004672(protein kinase activity);GO:0005524(ATP binding);GO:0006468(protein phosphorylation)		3.5	1809-1830	0	31.779	1821			2	0.5		2	NA		0.635801	.\4_T_Plot\phyB\LOC_Os02g12810.2--1821--osa-miR167d-3p_degradome.jpg
osa-miR167d-3p	GATCATGCTGTGCAGTTTCATC	LOC_Os02g12810.3	LOC_Os02g12810	Protein kinase superfamily protein	GO:0016301(kinase activity);GO:0008152(metabolic process);GO:0005886(plasma membrane);GO:0006464(cellular protein modification process);GO:0009987(cellular process);GO:0004672(protein kinase activity);GO:0005524(ATP binding);GO:0006468(protein phosphorylation)		3.5	1564-1585	0	31.779	1576			2	0.5		2	NA		0.635801	.\4_T_Plot\phyB\LOC_Os02g12810.3--1576--osa-miR167d-3p_degradome.jpg
osa-miR167e-3p	AGATCATGTTGCAGCTTCACT	LOC_Os08g12760.2	LOC_Os08g12760	evolutionarily conserved C-terminal region 5	GO:0008150(biological_process);GO:0005829(cytosol);GO:0003674(molecular_function)	ECT5	3.5	1504-1524	28.2388	0	1515	1	0.25			4		.\4_T_Plot\WT\LOC_Os08g12760.2--1515--osa-miR167e-3p_degradome.jpg	0.834594		NA
osa-miR167e-3p	AGATCATGTTGCAGCTTCACT	LOC_Os08g12760.3	LOC_Os08g12760	evolutionarily conserved C-terminal region 5	GO:0008150(biological_process);GO:0005829(cytosol);GO:0003674(molecular_function)	ECT5	3.5	1450-1470	28.2388	0	1461	1	0.25			4		.\4_T_Plot\WT\LOC_Os08g12760.3--1461--osa-miR167e-3p_degradome.jpg	0.834594		NA
osa-miR167e-3p	AGATCATGTTGCAGCTTCACT	LOC_Os08g12760.4	LOC_Os08g12760	evolutionarily conserved C-terminal region 5	GO:0008150(biological_process);GO:0005829(cytosol);GO:0003674(molecular_function)	ECT5	3.5	1472-1492	28.2388	0	1483	1	0.25			4		.\4_T_Plot\WT\LOC_Os08g12760.4--1483--osa-miR167e-3p_degradome.jpg	0.834594		NA
osa-miR167e-3p	AGATCATGTTGCAGCTTCACT	LOC_Os08g12760.1	LOC_Os08g12760	evolutionarily conserved C-terminal region 5	GO:0008150(biological_process);GO:0005829(cytosol);GO:0003674(molecular_function)	ECT5	3.5	1525-1545	28.2388	0	1536	1	0.25			4		.\4_T_Plot\WT\LOC_Os08g12760.1--1536--osa-miR167e-3p_degradome.jpg	0.834594		NA
osa-MIR167f-p3	AGATCATCTGGCAGTTTCATC	LOC_Os09g38790.3	LOC_Os09g38790	zinc finger (C2H2 type) family protein	GO:0009908(flower development);GO:0003677(DNA binding);GO:0005634(nucleus);GO:0005515(protein binding);GO:0009058(biosynthetic process);GO:0006139(nucleobase-containing compound metabolic process);GO:0016043(cellular component organization);GO:0006464(cellular protein modification process);GO:0003700(sequence-specific DNA binding transcription factor activity)	SUF4	4	1150-1171	0	21.186	1162			1	0.333333		4	NA		0.855723	.\4_T_Plot\phyB\LOC_Os09g38790.3--1162--osa-MIR167f-p3_degradome.jpg
osa-MIR167g-p3	TCATCCGGCAGCTTCATCTTC	LOC_Os06g43870.2	LOC_Os06g43870	G-box binding factor 1	-	GBF1	3	691-710	112.955	0	702	1	1			4		.\4_T_Plot\WT\LOC_Os06g43870.2--702--osa-MIR167g-p3_degradome.jpg	0.439185		NA
osa-MIR167g-p3	TCATCCGGCAGCTTCATCTTC	LOC_Os12g01449.1	LOC_Os12g01449	Hydroxyproline-rich glycoprotein family protein	GO:0009536(plastid);GO:0016043(cellular component organization);GO:0009987(cellular process);GO:0016020(membrane)	CHUP1	3.5	703-723	112.955	211.86	714	3	1	10	3.33333	3	2	.\4_T_Plot\WT\LOC_Os12g01449.1--714--osa-MIR167g-p3_degradome.jpg	0.174724	0.937816	.\4_T_Plot\phyB\LOC_Os12g01449.1--714--osa-MIR167g-p3_degradome.jpg
osa-miR168b_L-2_1ss14CA	GCTTGGTGCAGATCGGGAA	LOC_Os04g49670.1	LOC_Os04g49670	Protein of unknown function (DUF581)	GO:0008150(biological_process);GO:0005575(cellular_component);GO:0003674(molecular_function)		4	79-97	0	127.116	88			2	2		2	NA		0.995022	.\4_T_Plot\phyB\LOC_Os04g49670.1--88--osa-miR168b_L-2_1ss14CA_degradome.jpg
osa-miR168b_L-2_1ss14CA	GCTTGGTGCAGATCGGGAA	LOC_Os03g48180.1	LOC_Os03g48180	Major facilitator superfamily protein	GO:0005215(transporter activity);GO:0016020(membrane);GO:0006810(transport);GO:0005575(cellular_component);GO:0009628(response to abiotic stimulus);GO:0005886(plasma membrane);GO:0006857(oligopeptide transport)		3	1806-1824	56.4775	127.116	1815	1	0.5	4	2	4	2	.\4_T_Plot\WT\LOC_Os03g48180.1--1815--osa-miR168b_L-2_1ss14CA_degradome.jpg	0.86791	0.863106	.\4_T_Plot\phyB\LOC_Os03g48180.1--1815--osa-miR168b_L-2_1ss14CA_degradome.jpg
osa-miR168b_L-2_1ss14CA	GCTTGGTGCAGATCGGGAA	LOC_Os03g48180.2	LOC_Os03g48180	-	-		3	1904-1922	56.4775	127.116	1913	1	0.5	4	2	4	2	.\4_T_Plot\WT\LOC_Os03g48180.2--1913--osa-miR168b_L-2_1ss14CA_degradome.jpg	0.86791	0.863106	.\4_T_Plot\phyB\LOC_Os03g48180.2--1913--osa-miR168b_L-2_1ss14CA_degradome.jpg
osa-miR168b_L-2_1ss14CA	GCTTGGTGCAGATCGGGAA	LOC_Os02g07160.1	LOC_Os02g07160	phytoene desaturation 1	GO:0009058(biosynthetic process);GO:0009536(plastid);GO:0006629(lipid metabolic process);GO:0009987(cellular process);GO:0005739(mitochondrion);GO:0005829(cytosol);GO:0008152(metabolic process);GO:0003824(catalytic activity);GO:0005515(protein binding);GO:0009072(aromatic amino acid family metabolic process);GO:0003868(4-hydroxyphenylpyruvate dioxygenase activity)	HPD,PDS1	4	1191-1209	451.82	699.138	1200	4	4	11	11	2	2	.\4_T_Plot\WT\LOC_Os02g07160.1--1200--osa-miR168b_L-2_1ss14CA_degradome.jpg	0.959546	0.995022	.\4_T_Plot\phyB\LOC_Os02g07160.1--1200--osa-miR168b_L-2_1ss14CA_degradome.jpg
osa-MIR169a-p3	CTACATCTTGGCCCCTGCTCC	LOC_Os05g45710.1	LOC_Os05g45710	serine acetyltransferase 1;1	GO:0005829(cytosol);GO:0009987(cellular process);GO:0009058(biosynthetic process);GO:0008152(metabolic process);GO:0016740(transferase activity);GO:0009001(serine O-acetyltransferase activity);GO:0006535(cysteine biosynthetic process from serine);GO:0005737(cytoplasm)	ATSERAT1;1,SAT-52,SAT5,SERAT1;1	4	830-849	0	190.674	841			3	3		2	NA		0.198243	.\4_T_Plot\phyB\LOC_Os05g45710.1--841--osa-MIR169a-p3_degradome.jpg
osa-MIR169a-p5	ATCGGAGGCCATGGTGCAGCC	LOC_Os01g25386.1	LOC_Os01g25386	multidrug resistance-associated protein 4	GO:0009987(cellular process);GO:0006950(response to stress);GO:0016787(hydrolase activity);GO:0005215(transporter activity);GO:0009628(response to abiotic stimulus);GO:0006810(transport);GO:0009607(response to biotic stimulus);GO:0016020(membrane);GO:0005773(vacuole);GO:0006139(nucleobase-containing compound metabolic process);GO:0009056(catabolic process);GO:0005575(cellular_component);GO:000588…	ATMRP4,EST3,MRP4	4	3152-3172	0	127.116	3163			2	2		2	NA		0.357186	.\4_T_Plot\phyB\LOC_Os01g25386.1--3163--osa-MIR169a-p5_degradome.jpg
osa-miR169b	CAGCCAAGGATGACTTGCCGG	LOC_Os12g42400.2	LOC_Os12g42400	nuclear factor Y, subunit A10	GO:0005634(nucleus);GO:0005654(nucleoplasm);GO:0009058(biosynthetic process);GO:0006139(nucleobase-containing compound metabolic process);GO:0003700(sequence-specific DNA binding transcription factor activity);GO:0006355(regulation of transcription, DNA-dependent)	NF-YA10	3.5	1202-1222	225.91	84.744	1213	6	2	4	1.33333	0	2	.\4_T_Plot\WT\LOC_Os12g42400.2--1213--osa-miR169b_degradome.jpg	0.025869	0.970847	.\4_T_Plot\phyB\LOC_Os12g42400.2--1213--osa-miR169b_degradome.jpg
osa-miR169b	CAGCCAAGGATGACTTGCCGG	LOC_Os12g42400.1	LOC_Os12g42400	nuclear factor Y, subunit A10	GO:0005634(nucleus);GO:0005654(nucleoplasm);GO:0009058(biosynthetic process);GO:0006139(nucleobase-containing compound metabolic process);GO:0003700(sequence-specific DNA binding transcription factor activity);GO:0006355(regulation of transcription, DNA-dependent)	NF-YA10	3.5	1256-1276	225.91	84.744	1267	6	2	4	1.33333	0	2	.\4_T_Plot\WT\LOC_Os12g42400.1--1267--osa-miR169b_degradome.jpg	0.025869	0.970847	.\4_T_Plot\phyB\LOC_Os12g42400.1--1267--osa-miR169b_degradome.jpg
osa-miR169b	CAGCCAAGGATGACTTGCCGG	LOC_Os12g42400.3	LOC_Os12g42400	nuclear factor Y, subunit A10	GO:0003700(sequence-specific DNA binding transcription factor activity);GO:0006139(nucleobase-containing compound metabolic process);GO:0009058(biosynthetic process);GO:0005654(nucleoplasm);GO:0005634(nucleus);GO:0006355(regulation of transcription, DNA-dependent)	NF-YA10	3.5	1247-1267	225.91	84.744	1258	6	2	4	1.33333	0	2	.\4_T_Plot\WT\LOC_Os12g42400.3--1258--osa-miR169b_degradome.jpg	0.025869	0.970847	.\4_T_Plot\phyB\LOC_Os12g42400.3--1258--osa-miR169b_degradome.jpg
osa-miR169b	CAGCCAAGGATGACTTGCCGG	LOC_Os03g48970.4	LOC_Os03g48970	nuclear factor Y, subunit A9	GO:0009058(biosynthetic process);GO:0009790(embryo development);GO:0009791(post-embryonic development);GO:0006139(nucleobase-containing compound metabolic process);GO:0007275(multicellular organismal development);GO:0000003(reproduction);GO:0005654(nucleoplasm);GO:0003700(sequence-specific DNA binding transcription factor activity);GO:0006355(regulation of transcription, DNA-dependent);GO:0005634…	NF-YA9	4	1228-1248	6381.96	7801.74	1239	226	56.5	491	122.75	0	0	.\4_T_Plot\WT\LOC_Os03g48970.4--1239--osa-miR169b_degradome.jpg	0.0130193	0.0168744	.\4_T_Plot\phyB\LOC_Os03g48970.4--1239--osa-miR169b_degradome.jpg
osa-miR169b	CAGCCAAGGATGACTTGCCGG	LOC_Os03g48970.2	LOC_Os03g48970	nuclear factor Y, subunit A1	GO:0007275(multicellular organismal development);GO:0005654(nucleoplasm);GO:0009058(biosynthetic process);GO:0006139(nucleobase-containing compound metabolic process);GO:0003700(sequence-specific DNA binding transcription factor activity);GO:0000003(reproduction);GO:0009791(post-embryonic development);GO:0009790(embryo development);GO:0006355(regulation of transcription, DNA-dependent);GO:0005634…	ATHAP2A,EMB2220,HAP2A,NF-YA1	4	1765-1785	6381.96	7801.74	1776	226	56.5	491	122.75	0	0	.\4_T_Plot\WT\LOC_Os03g48970.2--1776--osa-miR169b_degradome.jpg	0.0130193	0.0168744	.\4_T_Plot\phyB\LOC_Os03g48970.2--1776--osa-miR169b_degradome.jpg
osa-miR169b	CAGCCAAGGATGACTTGCCGG	LOC_Os03g48970.1	LOC_Os03g48970	nuclear factor Y, subunit A1	GO:0009790(embryo development);GO:0009791(post-embryonic development);GO:0000003(reproduction);GO:0003700(sequence-specific DNA binding transcription factor activity);GO:0006139(nucleobase-containing compound metabolic process);GO:0009058(biosynthetic process);GO:0005654(nucleoplasm);GO:0007275(multicellular organismal development);GO:0006355(regulation of transcription, DNA-dependent);GO:0005634…	ATHAP2A,EMB2220,HAP2A,NF-YA1	4	1236-1256	6381.96	7801.74	1247	226	56.5	491	122.75	0	0	.\4_T_Plot\WT\LOC_Os03g48970.1--1247--osa-miR169b_degradome.jpg	0.0130193	0.0168744	.\4_T_Plot\phyB\LOC_Os03g48970.1--1247--osa-miR169b_degradome.jpg
osa-miR169b	CAGCCAAGGATGACTTGCCGG	LOC_Os03g48970.3	LOC_Os03g48970	nuclear factor Y, subunit A1	GO:0006139(nucleobase-containing compound metabolic process);GO:0007275(multicellular organismal development);GO:0005654(nucleoplasm);GO:0009058(biosynthetic process);GO:0003700(sequence-specific DNA binding transcription factor activity);GO:0000003(reproduction);GO:0009791(post-embryonic development);GO:0009790(embryo development);GO:0006355(regulation of transcription, DNA-dependent);GO:0005634…	ATHAP2A,EMB2220,HAP2A,NF-YA1	4	1935-1955	6381.96	7801.74	1946	226	56.5	491	122.75	0	0	.\4_T_Plot\WT\LOC_Os03g48970.3--1946--osa-miR169b_degradome.jpg	0.0130193	0.0168744	.\4_T_Plot\phyB\LOC_Os03g48970.3--1946--osa-miR169b_degradome.jpg
osa-miR169b	CAGCCAAGGATGACTTGCCGG	LOC_Os07g41720.2	LOC_Os07g41720	nuclear factor Y, subunit A3	GO:0006139(nucleobase-containing compound metabolic process);GO:0003700(sequence-specific DNA binding transcription factor activity);GO:0005654(nucleoplasm);GO:0009058(biosynthetic process);GO:0006355(regulation of transcription, DNA-dependent);GO:0005634(nucleus)	ATHAP2C,HAP2C,NF-YA3	3.5	1302-1322	282.388	158.895	1313	5	2.5	5	2.5	0	0	.\4_T_Plot\WT\LOC_Os07g41720.2--1313--osa-miR169b_degradome.jpg	0.025869	0.033464	.\4_T_Plot\phyB\LOC_Os07g41720.2--1313--osa-miR169b_degradome.jpg
osa-miR169b	CAGCCAAGGATGACTTGCCGG	LOC_Os07g41720.1	LOC_Os07g41720	nuclear factor Y, subunit A3	GO:0005654(nucleoplasm);GO:0009058(biosynthetic process);GO:0006139(nucleobase-containing compound metabolic process);GO:0003700(sequence-specific DNA binding transcription factor activity);GO:0006355(regulation of transcription, DNA-dependent);GO:0005634(nucleus)	ATHAP2C,HAP2C,NF-YA3	3.5	1169-1189	282.388	158.895	1180	5	2.5	5	2.5	0	0	.\4_T_Plot\WT\LOC_Os07g41720.1--1180--osa-miR169b_degradome.jpg	0.025869	0.033464	.\4_T_Plot\phyB\LOC_Os07g41720.1--1180--osa-miR169b_degradome.jpg
osa-miR169b	CAGCCAAGGATGACTTGCCGG	LOC_Os03g07880.1	LOC_Os03g07880	nuclear factor Y, subunit A6	GO:0009536(plastid);GO:0009058(biosynthetic process);GO:0005654(nucleoplasm);GO:0005634(nucleus);GO:0003700(sequence-specific DNA binding transcription factor activity);GO:0006139(nucleobase-containing compound metabolic process);GO:0006355(regulation of transcription, DNA-dependent)	NF-YA6	3.5	844-864	451.82	338.976	855	12	4	16	5.33333	0	0	.\4_T_Plot\WT\LOC_Os03g07880.1--855--osa-miR169b_degradome.jpg	0.025869	0.033464	.\4_T_Plot\phyB\LOC_Os03g07880.1--855--osa-miR169b_degradome.jpg
osa-miR169b	CAGCCAAGGATGACTTGCCGG	LOC_Os03g07880.3	LOC_Os03g07880	nuclear factor Y, subunit A3	GO:0005654(nucleoplasm);GO:0009058(biosynthetic process);GO:0006139(nucleobase-containing compound metabolic process);GO:0003700(sequence-specific DNA binding transcription factor activity);GO:0006355(regulation of transcription, DNA-dependent);GO:0005634(nucleus)	ATHAP2C,HAP2C,NF-YA3	3.5	756-776	451.82	338.976	767	12	4	16	5.33333	0	0	.\4_T_Plot\WT\LOC_Os03g07880.3--767--osa-miR169b_degradome.jpg	0.025869	0.033464	.\4_T_Plot\phyB\LOC_Os03g07880.3--767--osa-miR169b_degradome.jpg
osa-miR169b	CAGCCAAGGATGACTTGCCGG	LOC_Os03g07880.2	LOC_Os03g07880	nuclear factor Y, subunit A8	GO:0003700(sequence-specific DNA binding transcription factor activity);GO:0006139(nucleobase-containing compound metabolic process);GO:0009058(biosynthetic process);GO:0005654(nucleoplasm);GO:0006355(regulation of transcription, DNA-dependent);GO:0005634(nucleus)	NF-YA8	3.5	993-1013	451.82	338.976	1004	12	4	16	5.33333	0	0	.\4_T_Plot\WT\LOC_Os03g07880.2--1004--osa-miR169b_degradome.jpg	0.025869	0.033464	.\4_T_Plot\phyB\LOC_Os03g07880.2--1004--osa-miR169b_degradome.jpg
osa-miR169b	CAGCCAAGGATGACTTGCCGG	LOC_Os03g29760.2	LOC_Os03g29760	nuclear factor Y, subunit A3	GO:0009536(plastid);GO:0005634(nucleus);GO:0003700(sequence-specific DNA binding transcription factor activity);GO:0006139(nucleobase-containing compound metabolic process);GO:0009058(biosynthetic process);GO:0005654(nucleoplasm);GO:0006355(regulation of transcription, DNA-dependent)	ATHAP2C,HAP2C,NF-YA3	3.5	1364-1384	0	42.372	1375			2	0.666667		2	NA		0.970847	.\4_T_Plot\phyB\LOC_Os03g29760.2--1375--osa-miR169b_degradome.jpg
osa-miR169b	CAGCCAAGGATGACTTGCCGG	LOC_Os03g29760.3	LOC_Os03g29760	nuclear factor Y, subunit A3	GO:0003700(sequence-specific DNA binding transcription factor activity);GO:0005634(nucleus);GO:0005654(nucleoplasm);GO:0009058(biosynthetic process);GO:0006139(nucleobase-containing compound metabolic process);GO:0009536(plastid);GO:0006355(regulation of transcription, DNA-dependent)	ATHAP2C,HAP2C,NF-YA3	3.5	1264-1284	0	42.372	1275			2	0.666667		2	NA		0.970847	.\4_T_Plot\phyB\LOC_Os03g29760.3--1275--osa-miR169b_degradome.jpg
osa-miR169b	CAGCCAAGGATGACTTGCCGG	LOC_Os03g29760.1	LOC_Os03g29760	nuclear factor Y, subunit A3	GO:0005634(nucleus);GO:0005654(nucleoplasm);GO:0009058(biosynthetic process);GO:0006139(nucleobase-containing compound metabolic process);GO:0003700(sequence-specific DNA binding transcription factor activity);GO:0009536(plastid);GO:0006355(regulation of transcription, DNA-dependent)	ATHAP2C,HAP2C,NF-YA3	3.5	1284-1304	0	42.372	1295			2	0.666667		2	NA		0.970847	.\4_T_Plot\phyB\LOC_Os03g29760.1--1295--osa-miR169b_degradome.jpg
osa-miR169f.1_R-1	TAGCCAAGGATGACTTGCCT	LOC_Os05g25180.1	LOC_Os05g25180	RING/U-box superfamily protein	GO:0005488(binding)		4	1271-1291	112.955	0	1282	1	1			4		.\4_T_Plot\WT\LOC_Os05g25180.1--1282--osa-miR169f.1_R-1_degradome.jpg	0.49072		NA
osa-miR169f.1_R-1	TAGCCAAGGATGACTTGCCT	LOC_Os12g42400.1	LOC_Os12g42400	nuclear factor Y, subunit A10	GO:0005634(nucleus);GO:0005654(nucleoplasm);GO:0009058(biosynthetic process);GO:0006139(nucleobase-containing compound metabolic process);GO:0003700(sequence-specific DNA binding transcription factor activity);GO:0006355(regulation of transcription, DNA-dependent)	NF-YA10	2.5	1257-1276	225.91	84.744	1267	6	2	4	1.33333	0	2	.\4_T_Plot\WT\LOC_Os12g42400.1--1267--osa-miR169f.1_R-1_degradome.jpg	0.0116325	0.793656	.\4_T_Plot\phyB\LOC_Os12g42400.1--1267--osa-miR169f.1_R-1_degradome.jpg
osa-miR169f.1_R-1	TAGCCAAGGATGACTTGCCT	LOC_Os12g42400.2	LOC_Os12g42400	nuclear factor Y, subunit A10	GO:0005634(nucleus);GO:0005654(nucleoplasm);GO:0009058(biosynthetic process);GO:0006139(nucleobase-containing compound metabolic process);GO:0003700(sequence-specific DNA binding transcription factor activity);GO:0006355(regulation of transcription, DNA-dependent)	NF-YA10	2.5	1203-1222	225.91	84.744	1213	6	2	4	1.33333	0	2	.\4_T_Plot\WT\LOC_Os12g42400.2--1213--osa-miR169f.1_R-1_degradome.jpg	0.0116325	0.793656	.\4_T_Plot\phyB\LOC_Os12g42400.2--1213--osa-miR169f.1_R-1_degradome.jpg
osa-miR169f.1_R-1	TAGCCAAGGATGACTTGCCT	LOC_Os12g42400.3	LOC_Os12g42400	nuclear factor Y, subunit A10	GO:0003700(sequence-specific DNA binding transcription factor activity);GO:0006139(nucleobase-containing compound metabolic process);GO:0009058(biosynthetic process);GO:0005654(nucleoplasm);GO:0005634(nucleus);GO:0006355(regulation of transcription, DNA-dependent)	NF-YA10	2.5	1248-1267	225.91	84.744	1258	6	2	4	1.33333	0	2	.\4_T_Plot\WT\LOC_Os12g42400.3--1258--osa-miR169f.1_R-1_degradome.jpg	0.0116325	0.793656	.\4_T_Plot\phyB\LOC_Os12g42400.3--1258--osa-miR169f.1_R-1_degradome.jpg
osa-miR169f.1_R-1	TAGCCAAGGATGACTTGCCT	LOC_Os03g48970.4	LOC_Os03g48970	nuclear factor Y, subunit A9	GO:0009058(biosynthetic process);GO:0009790(embryo development);GO:0009791(post-embryonic development);GO:0006139(nucleobase-containing compound metabolic process);GO:0007275(multicellular organismal development);GO:0000003(reproduction);GO:0005654(nucleoplasm);GO:0003700(sequence-specific DNA binding transcription factor activity);GO:0006355(regulation of transcription, DNA-dependent);GO:0005634…	NF-YA9	3	1229-1248	6381.96	7801.74	1239	226	56.5	491	122.75	0	0	.\4_T_Plot\WT\LOC_Os03g48970.4--1239--osa-miR169f.1_R-1_degradome.jpg	0.0270081	0.0349316	.\4_T_Plot\phyB\LOC_Os03g48970.4--1239--osa-miR169f.1_R-1_degradome.jpg
osa-miR169f.1_R-1	TAGCCAAGGATGACTTGCCT	LOC_Os03g48970.3	LOC_Os03g48970	nuclear factor Y, subunit A1	GO:0006139(nucleobase-containing compound metabolic process);GO:0007275(multicellular organismal development);GO:0005654(nucleoplasm);GO:0009058(biosynthetic process);GO:0003700(sequence-specific DNA binding transcription factor activity);GO:0000003(reproduction);GO:0009791(post-embryonic development);GO:0009790(embryo development);GO:0006355(regulation of transcription, DNA-dependent);GO:0005634…	ATHAP2A,EMB2220,HAP2A,NF-YA1	3	1936-1955	6381.96	7801.74	1946	226	56.5	491	122.75	0	0	.\4_T_Plot\WT\LOC_Os03g48970.3--1946--osa-miR169f.1_R-1_degradome.jpg	0.0270081	0.0349316	.\4_T_Plot\phyB\LOC_Os03g48970.3--1946--osa-miR169f.1_R-1_degradome.jpg
osa-miR169f.1_R-1	TAGCCAAGGATGACTTGCCT	LOC_Os03g48970.1	LOC_Os03g48970	nuclear factor Y, subunit A1	GO:0009790(embryo development);GO:0009791(post-embryonic development);GO:0000003(reproduction);GO:0003700(sequence-specific DNA binding transcription factor activity);GO:0006139(nucleobase-containing compound metabolic process);GO:0009058(biosynthetic process);GO:0005654(nucleoplasm);GO:0007275(multicellular organismal development);GO:0006355(regulation of transcription, DNA-dependent);GO:0005634…	ATHAP2A,EMB2220,HAP2A,NF-YA1	3	1237-1256	6381.96	7801.74	1247	226	56.5	491	122.75	0	0	.\4_T_Plot\WT\LOC_Os03g48970.1--1247--osa-miR169f.1_R-1_degradome.jpg	0.0270081	0.0349316	.\4_T_Plot\phyB\LOC_Os03g48970.1--1247--osa-miR169f.1_R-1_degradome.jpg
osa-miR169f.1_R-1	TAGCCAAGGATGACTTGCCT	LOC_Os03g48970.2	LOC_Os03g48970	nuclear factor Y, subunit A1	GO:0007275(multicellular organismal development);GO:0005654(nucleoplasm);GO:0009058(biosynthetic process);GO:0006139(nucleobase-containing compound metabolic process);GO:0003700(sequence-specific DNA binding transcription factor activity);GO:0000003(reproduction);GO:0009791(post-embryonic development);GO:0009790(embryo development);GO:0006355(regulation of transcription, DNA-dependent);GO:0005634…	ATHAP2A,EMB2220,HAP2A,NF-YA1	3	1766-1785	6381.96	7801.74	1776	226	56.5	491	122.75	0	0	.\4_T_Plot\WT\LOC_Os03g48970.2--1776--osa-miR169f.1_R-1_degradome.jpg	0.0270081	0.0349316	.\4_T_Plot\phyB\LOC_Os03g48970.2--1776--osa-miR169f.1_R-1_degradome.jpg
osa-miR169f.1_R-1	TAGCCAAGGATGACTTGCCT	LOC_Os07g41720.1	LOC_Os07g41720	nuclear factor Y, subunit A3	GO:0005654(nucleoplasm);GO:0009058(biosynthetic process);GO:0006139(nucleobase-containing compound metabolic process);GO:0003700(sequence-specific DNA binding transcription factor activity);GO:0006355(regulation of transcription, DNA-dependent);GO:0005634(nucleus)	ATHAP2C,HAP2C,NF-YA3	3	1170-1189	282.388	158.895	1180	5	2.5	5	2.5	0	0	.\4_T_Plot\WT\LOC_Os07g41720.1--1180--osa-miR169f.1_R-1_degradome.jpg	0.0270081	0.0349316	.\4_T_Plot\phyB\LOC_Os07g41720.1--1180--osa-miR169f.1_R-1_degradome.jpg
osa-miR169f.1_R-1	TAGCCAAGGATGACTTGCCT	LOC_Os07g41720.2	LOC_Os07g41720	nuclear factor Y, subunit A3	GO:0006139(nucleobase-containing compound metabolic process);GO:0003700(sequence-specific DNA binding transcription factor activity);GO:0005654(nucleoplasm);GO:0009058(biosynthetic process);GO:0006355(regulation of transcription, DNA-dependent);GO:0005634(nucleus)	ATHAP2C,HAP2C,NF-YA3	3	1303-1322	282.388	158.895	1313	5	2.5	5	2.5	0	0	.\4_T_Plot\WT\LOC_Os07g41720.2--1313--osa-miR169f.1_R-1_degradome.jpg	0.0270081	0.0349316	.\4_T_Plot\phyB\LOC_Os07g41720.2--1313--osa-miR169f.1_R-1_degradome.jpg
osa-miR169f.1_R-1	TAGCCAAGGATGACTTGCCT	LOC_Os03g07880.2	LOC_Os03g07880	nuclear factor Y, subunit A8	GO:0003700(sequence-specific DNA binding transcription factor activity);GO:0006139(nucleobase-containing compound metabolic process);GO:0009058(biosynthetic process);GO:0005654(nucleoplasm);GO:0006355(regulation of transcription, DNA-dependent);GO:0005634(nucleus)	NF-YA8	3	994-1013	451.82	338.976	1004	12	4	16	5.33333	0	0	.\4_T_Plot\WT\LOC_Os03g07880.2--1004--osa-miR169f.1_R-1_degradome.jpg	0.0270081	0.0349316	.\4_T_Plot\phyB\LOC_Os03g07880.2--1004--osa-miR169f.1_R-1_degradome.jpg
osa-miR169f.1_R-1	TAGCCAAGGATGACTTGCCT	LOC_Os03g07880.1	LOC_Os03g07880	nuclear factor Y, subunit A6	GO:0009536(plastid);GO:0009058(biosynthetic process);GO:0005654(nucleoplasm);GO:0005634(nucleus);GO:0003700(sequence-specific DNA binding transcription factor activity);GO:0006139(nucleobase-containing compound metabolic process);GO:0006355(regulation of transcription, DNA-dependent)	NF-YA6	3	845-864	451.82	338.976	855	12	4	16	5.33333	0	0	.\4_T_Plot\WT\LOC_Os03g07880.1--855--osa-miR169f.1_R-1_degradome.jpg	0.0270081	0.0349316	.\4_T_Plot\phyB\LOC_Os03g07880.1--855--osa-miR169f.1_R-1_degradome.jpg
osa-miR169f.1_R-1	TAGCCAAGGATGACTTGCCT	LOC_Os03g07880.3	LOC_Os03g07880	nuclear factor Y, subunit A3	GO:0005654(nucleoplasm);GO:0009058(biosynthetic process);GO:0006139(nucleobase-containing compound metabolic process);GO:0003700(sequence-specific DNA binding transcription factor activity);GO:0006355(regulation of transcription, DNA-dependent);GO:0005634(nucleus)	ATHAP2C,HAP2C,NF-YA3	3	757-776	451.82	338.976	767	12	4	16	5.33333	0	0	.\4_T_Plot\WT\LOC_Os03g07880.3--767--osa-miR169f.1_R-1_degradome.jpg	0.0270081	0.0349316	.\4_T_Plot\phyB\LOC_Os03g07880.3--767--osa-miR169f.1_R-1_degradome.jpg
osa-miR169f.1_R-1	TAGCCAAGGATGACTTGCCT	LOC_Os03g29760.1	LOC_Os03g29760	nuclear factor Y, subunit A3	GO:0005634(nucleus);GO:0005654(nucleoplasm);GO:0009058(biosynthetic process);GO:0006139(nucleobase-containing compound metabolic process);GO:0003700(sequence-specific DNA binding transcription factor activity);GO:0009536(plastid);GO:0006355(regulation of transcription, DNA-dependent)	ATHAP2C,HAP2C,NF-YA3	3	1285-1304	0	42.372	1295			2	0.666667		2	NA		0.975103	.\4_T_Plot\phyB\LOC_Os03g29760.1--1295--osa-miR169f.1_R-1_degradome.jpg
osa-miR169f.1_R-1	TAGCCAAGGATGACTTGCCT	LOC_Os03g29760.2	LOC_Os03g29760	nuclear factor Y, subunit A3	GO:0009536(plastid);GO:0005634(nucleus);GO:0003700(sequence-specific DNA binding transcription factor activity);GO:0006139(nucleobase-containing compound metabolic process);GO:0009058(biosynthetic process);GO:0005654(nucleoplasm);GO:0006355(regulation of transcription, DNA-dependent)	ATHAP2C,HAP2C,NF-YA3	3	1365-1384	0	42.372	1375			2	0.666667		2	NA		0.975103	.\4_T_Plot\phyB\LOC_Os03g29760.2--1375--osa-miR169f.1_R-1_degradome.jpg
osa-miR169f.1_R-1	TAGCCAAGGATGACTTGCCT	LOC_Os03g29760.3	LOC_Os03g29760	nuclear factor Y, subunit A3	GO:0003700(sequence-specific DNA binding transcription factor activity);GO:0005634(nucleus);GO:0005654(nucleoplasm);GO:0009058(biosynthetic process);GO:0006139(nucleobase-containing compound metabolic process);GO:0009536(plastid);GO:0006355(regulation of transcription, DNA-dependent)	ATHAP2C,HAP2C,NF-YA3	3	1265-1284	0	42.372	1275			2	0.666667		2	NA		0.975103	.\4_T_Plot\phyB\LOC_Os03g29760.3--1275--osa-miR169f.1_R-1_degradome.jpg
osa-miR169f.1_R-1	TAGCCAAGGATGACTTGCCT	LOC_Os03g44540.1	LOC_Os03g44540	nuclear factor Y, subunit A10	GO:0005654(nucleoplasm);GO:0005634(nucleus);GO:0003700(sequence-specific DNA binding transcription factor activity);GO:0006139(nucleobase-containing compound metabolic process);GO:0009058(biosynthetic process);GO:0006355(regulation of transcription, DNA-dependent)	NF-YA10	3	1719-1738	451.82	762.696	1729	4	4	12	12	1	0	.\4_T_Plot\WT\LOC_Os03g44540.1--1729--osa-miR169f.1_R-1_degradome.jpg	0.0503592	0.0349316	.\4_T_Plot\phyB\LOC_Os03g44540.1--1729--osa-miR169f.1_R-1_degradome.jpg
osa-MIR169f-p3	GCATGTCTTCCTTGGCTATTC	LOC_Os06g13820.1	LOC_Os06g13820	dynamin-like 3	GO:0006139(nucleobase-containing compound metabolic process);GO:0006810(transport);GO:0016043(cellular component organization);GO:0007267(cell-cell signaling);GO:0005515(protein binding);GO:0005575(cellular_component);GO:0005737(cytoplasm);GO:0009056(catabolic process);GO:0005886(plasma membrane);GO:0005773(vacuole);GO:0016787(hydrolase activity);GO:0009719(response to endogenous stimulus);GO:000…	ADL3,CF1,DL3,DRP2B	3.5	2572-2591	56.4775	31.779	2582	1	0.5	1	0.5	4	4	.\4_T_Plot\WT\LOC_Os06g13820.1--2582--osa-MIR169f-p3_degradome.jpg	0.872087	0.860089	.\4_T_Plot\phyB\LOC_Os06g13820.1--2582--osa-MIR169f-p3_degradome.jpg
osa-MIR169f-p3	GCATGTCTTCCTTGGCTATTC	LOC_Os06g13820.2	LOC_Os06g13820	dynamin-like 3	GO:0006810(transport);GO:0016043(cellular component organization);GO:0007267(cell-cell signaling);GO:0005515(protein binding);GO:0005575(cellular_component);GO:0005737(cytoplasm);GO:0009056(catabolic process);GO:0006139(nucleobase-containing compound metabolic process);GO:0009719(response to endogenous stimulus);GO:0016787(hydrolase activity);GO:0005773(vacuole);GO:0005886(plasma membrane);GO:000…	ADL3,CF1,DL3,DRP2B	3.5	2572-2591	56.4775	31.779	2582	1	0.5	1	0.5	4	4	.\4_T_Plot\WT\LOC_Os06g13820.2--2582--osa-MIR169f-p3_degradome.jpg	0.872087	0.860089	.\4_T_Plot\phyB\LOC_Os06g13820.2--2582--osa-MIR169f-p3_degradome.jpg
osa-MIR169f-p3	GCATGTCTTCCTTGGCTATTC	LOC_Os12g36740.1	LOC_Os12g36740	-	GO:0008150(biological_process);GO:0003674(molecular_function)		4	563-582	37.6517	21.186	573	1	0.333333	1	0.333333	4	4	.\4_T_Plot\WT\LOC_Os12g36740.1--573--osa-MIR169f-p3_degradome.jpg	0.972641	0.967994	.\4_T_Plot\phyB\LOC_Os12g36740.1--573--osa-MIR169f-p3_degradome.jpg
osa-MIR169f-p3	GCATGTCTTCCTTGGCTATTC	LOC_Os12g33180.1	LOC_Os12g33180	-	-		4	901-920	37.6517	21.186	911	1	0.333333	1	0.333333	4	4	.\4_T_Plot\WT\LOC_Os12g33180.1--911--osa-MIR169f-p3_degradome.jpg	0.972641	0.967994	.\4_T_Plot\phyB\LOC_Os12g33180.1--911--osa-MIR169f-p3_degradome.jpg
osa-MIR169f-p3	GCATGTCTTCCTTGGCTATTC	LOC_Os12g36740.2	LOC_Os12g36740	-	-		4	663-682	37.6517	21.186	673	1	0.333333	1	0.333333	4	4	.\4_T_Plot\WT\LOC_Os12g36740.2--673--osa-MIR169f-p3_degradome.jpg	0.972641	0.967994	.\4_T_Plot\phyB\LOC_Os12g36740.2--673--osa-MIR169f-p3_degradome.jpg
osa-MIR169f-p3	GCATGTCTTCCTTGGCTATTC	LOC_Os07g19444.1	LOC_Os07g19444	-	GO:0005575(cellular_component);GO:0003674(molecular_function);GO:0008150(biological_process)		4	1258-1278	112.955	127.116	1269	1	1	2	2	4	2	.\4_T_Plot\WT\LOC_Os07g19444.1--1269--osa-MIR169f-p3_degradome.jpg	0.972641	0.970847	.\4_T_Plot\phyB\LOC_Os07g19444.1--1269--osa-MIR169f-p3_degradome.jpg
osa-MIR169g-p3	GGCAGTCTCCTTGGCTAGC	LOC_Os05g28290.1	LOC_Os05g28290	RAN binding protein 1	GO:0005575(cellular_component);GO:0006810(transport);GO:0005515(protein binding);GO:0009987(cellular process);GO:0046907(intracellular transport)	RANBP1	3.5	760-777	1016.6	2987.22	768	9	9	47	47	2	2	.\4_T_Plot\WT\LOC_Os05g28290.1--768--osa-MIR169g-p3_degradome.jpg	0.813656	0.937816	.\4_T_Plot\phyB\LOC_Os05g28290.1--768--osa-MIR169g-p3_degradome.jpg
osa-MIR169g-p3	GGCAGTCTCCTTGGCTAGC	LOC_Os03g13390.2	LOC_Os03g13390	NAD(P)-linked oxidoreductase superfamily protein	GO:0008152(metabolic process);GO:0003824(catalytic activity);GO:0055114(oxidation-reduction process);GO:0016491(oxidoreductase activity)		4	920-937	338.865	127.116	928	3	3	2	2	2	2	.\4_T_Plot\WT\LOC_Os03g13390.2--928--osa-MIR169g-p3_degradome.jpg	0.98785	0.999319	.\4_T_Plot\phyB\LOC_Os03g13390.2--928--osa-MIR169g-p3_degradome.jpg
osa-MIR169g-p3	GGCAGTCTCCTTGGCTAGC	LOC_Os03g04400.1	LOC_Os03g04400	DNAJ heat shock N-terminal domain-containing protein	GO:0009987(cellular process);GO:0019538(protein metabolic process);GO:0003676(nucleic acid binding);GO:0005515(protein binding);GO:0005575(cellular_component);GO:0031072(heat shock protein binding)		4	825-842	112.955	0	833	1	1			4		.\4_T_Plot\WT\LOC_Os03g04400.1--833--osa-MIR169g-p3_degradome.jpg	0.999402		NA
osa-MIR169g-p3	GGCAGTCTCCTTGGCTAGC	LOC_Os03g08020.1	LOC_Os03g08020	GTP binding Elongation factor Tu family protein	GO:0005773(vacuole);GO:0016020(membrane);GO:0005739(mitochondrion);GO:0005575(cellular_component);GO:0005515(protein binding);GO:0009536(plastid);GO:0005829(cytosol);GO:0006412(translation);GO:0008135(translation factor activity, nucleic acid binding);GO:0005730(nucleolus);GO:0008150(biological_process);GO:0005886(plasma membrane);GO:0003924(GTPase activity);GO:0005525(GTP binding)		3	961-978	37.6517	42.372	969	1	0.333333	2	0.666667	4	3	.\4_T_Plot\WT\LOC_Os03g08020.1--969--osa-MIR169g-p3_degradome.jpg	0.901081	0.266397	.\4_T_Plot\phyB\LOC_Os03g08020.1--969--osa-MIR169g-p3_degradome.jpg
osa-MIR169g-p3	GGCAGTCTCCTTGGCTAGC	LOC_Os03g08050.1	LOC_Os03g08050	GTP binding Elongation factor Tu family protein	GO:0009536(plastid);GO:0005730(nucleolus);GO:0005829(cytosol);GO:0005575(cellular_component);GO:0008135(translation factor activity, nucleic acid binding);GO:0006412(translation);GO:0016020(membrane);GO:0005773(vacuole);GO:0008150(biological_process);GO:0005515(protein binding);GO:0005739(mitochondrion);GO:0005886(plasma membrane);GO:0003924(GTPase activity);GO:0005525(GTP binding)		3	961-978	37.6517	42.372	969	1	0.333333	2	0.666667	4	3	.\4_T_Plot\WT\LOC_Os03g08050.1--969--osa-MIR169g-p3_degradome.jpg	0.901081	0.266397	.\4_T_Plot\phyB\LOC_Os03g08050.1--969--osa-MIR169g-p3_degradome.jpg
osa-MIR169g-p3	GGCAGTCTCCTTGGCTAGC	LOC_Os03g08010.1	LOC_Os03g08010	GTP binding Elongation factor Tu family protein	GO:0005575(cellular_component);GO:0009536(plastid);GO:0005886(plasma membrane);GO:0005739(mitochondrion);GO:0005515(protein binding);GO:0005829(cytosol);GO:0005730(nucleolus);GO:0008150(biological_process);GO:0005773(vacuole);GO:0016020(membrane);GO:0006412(translation);GO:0008135(translation factor activity, nucleic acid binding);GO:0003924(GTPase activity);GO:0005525(GTP binding)		3	961-978	37.6517	42.372	969	1	0.333333	2	0.666667	4	3	.\4_T_Plot\WT\LOC_Os03g08010.1--969--osa-MIR169g-p3_degradome.jpg	0.901081	0.266397	.\4_T_Plot\phyB\LOC_Os03g08010.1--969--osa-MIR169g-p3_degradome.jpg
osa-miR169h	TAGCCAAGGATGACTTGCCTG	LOC_Os12g42400.2	LOC_Os12g42400	nuclear factor Y, subunit A10	GO:0005634(nucleus);GO:0005654(nucleoplasm);GO:0009058(biosynthetic process);GO:0006139(nucleobase-containing compound metabolic process);GO:0003700(sequence-specific DNA binding transcription factor activity);GO:0006355(regulation of transcription, DNA-dependent)	NF-YA10	3	1202-1222	225.91	84.744	1213	6	2	4	1.33333	0	2	.\4_T_Plot\WT\LOC_Os12g42400.2--1213--osa-miR169h_degradome.jpg	0.020841	0.94162	.\4_T_Plot\phyB\LOC_Os12g42400.2--1213--osa-miR169h_degradome.jpg
osa-miR169h	TAGCCAAGGATGACTTGCCTG	LOC_Os12g42400.3	LOC_Os12g42400	nuclear factor Y, subunit A10	GO:0003700(sequence-specific DNA binding transcription factor activity);GO:0006139(nucleobase-containing compound metabolic process);GO:0009058(biosynthetic process);GO:0005654(nucleoplasm);GO:0005634(nucleus);GO:0006355(regulation of transcription, DNA-dependent)	NF-YA10	3	1247-1267	225.91	84.744	1258	6	2	4	1.33333	0	2	.\4_T_Plot\WT\LOC_Os12g42400.3--1258--osa-miR169h_degradome.jpg	0.020841	0.94162	.\4_T_Plot\phyB\LOC_Os12g42400.3--1258--osa-miR169h_degradome.jpg
osa-miR169h	TAGCCAAGGATGACTTGCCTG	LOC_Os12g42400.1	LOC_Os12g42400	nuclear factor Y, subunit A10	GO:0005634(nucleus);GO:0005654(nucleoplasm);GO:0009058(biosynthetic process);GO:0006139(nucleobase-containing compound metabolic process);GO:0003700(sequence-specific DNA binding transcription factor activity);GO:0006355(regulation of transcription, DNA-dependent)	NF-YA10	3	1256-1276	225.91	84.744	1267	6	2	4	1.33333	0	2	.\4_T_Plot\WT\LOC_Os12g42400.1--1267--osa-miR169h_degradome.jpg	0.020841	0.94162	.\4_T_Plot\phyB\LOC_Os12g42400.1--1267--osa-miR169h_degradome.jpg
osa-miR169h	TAGCCAAGGATGACTTGCCTG	LOC_Os03g48970.2	LOC_Os03g48970	nuclear factor Y, subunit A1	GO:0007275(multicellular organismal development);GO:0005654(nucleoplasm);GO:0009058(biosynthetic process);GO:0006139(nucleobase-containing compound metabolic process);GO:0003700(sequence-specific DNA binding transcription factor activity);GO:0000003(reproduction);GO:0009791(post-embryonic development);GO:0009790(embryo development);GO:0006355(regulation of transcription, DNA-dependent);GO:0005634…	ATHAP2A,EMB2220,HAP2A,NF-YA1	3	1765-1785	6381.96	7801.74	1776	226	56.5	491	122.75	0	0	.\4_T_Plot\WT\LOC_Os03g48970.2--1776--osa-miR169h_degradome.jpg	0.020841	0.0269803	.\4_T_Plot\phyB\LOC_Os03g48970.2--1776--osa-miR169h_degradome.jpg
osa-miR169h	TAGCCAAGGATGACTTGCCTG	LOC_Os03g48970.4	LOC_Os03g48970	nuclear factor Y, subunit A9	GO:0009058(biosynthetic process);GO:0009790(embryo development);GO:0009791(post-embryonic development);GO:0006139(nucleobase-containing compound metabolic process);GO:0007275(multicellular organismal development);GO:0000003(reproduction);GO:0005654(nucleoplasm);GO:0003700(sequence-specific DNA binding transcription factor activity);GO:0006355(regulation of transcription, DNA-dependent);GO:0005634…	NF-YA9	3	1228-1248	6381.96	7801.74	1239	226	56.5	491	122.75	0	0	.\4_T_Plot\WT\LOC_Os03g48970.4--1239--osa-miR169h_degradome.jpg	0.020841	0.0269803	.\4_T_Plot\phyB\LOC_Os03g48970.4--1239--osa-miR169h_degradome.jpg
osa-miR169h	TAGCCAAGGATGACTTGCCTG	LOC_Os03g48970.3	LOC_Os03g48970	nuclear factor Y, subunit A1	GO:0006139(nucleobase-containing compound metabolic process);GO:0007275(multicellular organismal development);GO:0005654(nucleoplasm);GO:0009058(biosynthetic process);GO:0003700(sequence-specific DNA binding transcription factor activity);GO:0000003(reproduction);GO:0009791(post-embryonic development);GO:0009790(embryo development);GO:0006355(regulation of transcription, DNA-dependent);GO:0005634…	ATHAP2A,EMB2220,HAP2A,NF-YA1	3	1935-1955	6381.96	7801.74	1946	226	56.5	491	122.75	0	0	.\4_T_Plot\WT\LOC_Os03g48970.3--1946--osa-miR169h_degradome.jpg	0.020841	0.0269803	.\4_T_Plot\phyB\LOC_Os03g48970.3--1946--osa-miR169h_degradome.jpg
osa-miR169h	TAGCCAAGGATGACTTGCCTG	LOC_Os03g48970.1	LOC_Os03g48970	nuclear factor Y, subunit A1	GO:0009790(embryo development);GO:0009791(post-embryonic development);GO:0000003(reproduction);GO:0003700(sequence-specific DNA binding transcription factor activity);GO:0006139(nucleobase-containing compound metabolic process);GO:0009058(biosynthetic process);GO:0005654(nucleoplasm);GO:0007275(multicellular organismal development);GO:0006355(regulation of transcription, DNA-dependent);GO:0005634…	ATHAP2A,EMB2220,HAP2A,NF-YA1	3	1236-1256	6381.96	7801.74	1247	226	56.5	491	122.75	0	0	.\4_T_Plot\WT\LOC_Os03g48970.1--1247--osa-miR169h_degradome.jpg	0.020841	0.0269803	.\4_T_Plot\phyB\LOC_Os03g48970.1--1247--osa-miR169h_degradome.jpg
osa-miR169h	TAGCCAAGGATGACTTGCCTG	LOC_Os07g41720.2	LOC_Os07g41720	nuclear factor Y, subunit A3	GO:0006139(nucleobase-containing compound metabolic process);GO:0003700(sequence-specific DNA binding transcription factor activity);GO:0005654(nucleoplasm);GO:0009058(biosynthetic process);GO:0006355(regulation of transcription, DNA-dependent);GO:0005634(nucleus)	ATHAP2C,HAP2C,NF-YA3	4	1302-1322	282.388	158.895	1313	5	2.5	5	2.5	0	0	.\4_T_Plot\WT\LOC_Os07g41720.2--1313--osa-miR169h_degradome.jpg	0.00327083	0.00424556	.\4_T_Plot\phyB\LOC_Os07g41720.2--1313--osa-miR169h_degradome.jpg
osa-miR169h	TAGCCAAGGATGACTTGCCTG	LOC_Os07g41720.1	LOC_Os07g41720	nuclear factor Y, subunit A3	GO:0005654(nucleoplasm);GO:0009058(biosynthetic process);GO:0006139(nucleobase-containing compound metabolic process);GO:0003700(sequence-specific DNA binding transcription factor activity);GO:0006355(regulation of transcription, DNA-dependent);GO:0005634(nucleus)	ATHAP2C,HAP2C,NF-YA3	4	1169-1189	282.388	158.895	1180	5	2.5	5	2.5	0	0	.\4_T_Plot\WT\LOC_Os07g41720.1--1180--osa-miR169h_degradome.jpg	0.00327083	0.00424556	.\4_T_Plot\phyB\LOC_Os07g41720.1--1180--osa-miR169h_degradome.jpg
osa-miR169h	TAGCCAAGGATGACTTGCCTG	LOC_Os03g07880.3	LOC_Os03g07880	nuclear factor Y, subunit A3	GO:0005654(nucleoplasm);GO:0009058(biosynthetic process);GO:0006139(nucleobase-containing compound metabolic process);GO:0003700(sequence-specific DNA binding transcription factor activity);GO:0006355(regulation of transcription, DNA-dependent);GO:0005634(nucleus)	ATHAP2C,HAP2C,NF-YA3	3	755-776	451.82	338.976	767	12	4	16	5.33333	0	0	.\4_T_Plot\WT\LOC_Os03g07880.3--767--osa-miR169h_degradome.jpg	0.020841	0.0269803	.\4_T_Plot\phyB\LOC_Os03g07880.3--767--osa-miR169h_degradome.jpg
osa-miR169h	TAGCCAAGGATGACTTGCCTG	LOC_Os03g07880.2	LOC_Os03g07880	nuclear factor Y, subunit A8	GO:0003700(sequence-specific DNA binding transcription factor activity);GO:0006139(nucleobase-containing compound metabolic process);GO:0009058(biosynthetic process);GO:0005654(nucleoplasm);GO:0006355(regulation of transcription, DNA-dependent);GO:0005634(nucleus)	NF-YA8	3	992-1013	451.82	338.976	1004	12	4	16	5.33333	0	0	.\4_T_Plot\WT\LOC_Os03g07880.2--1004--osa-miR169h_degradome.jpg	0.020841	0.0269803	.\4_T_Plot\phyB\LOC_Os03g07880.2--1004--osa-miR169h_degradome.jpg
osa-miR169h	TAGCCAAGGATGACTTGCCTG	LOC_Os03g07880.1	LOC_Os03g07880	nuclear factor Y, subunit A6	GO:0009536(plastid);GO:0009058(biosynthetic process);GO:0005654(nucleoplasm);GO:0005634(nucleus);GO:0003700(sequence-specific DNA binding transcription factor activity);GO:0006139(nucleobase-containing compound metabolic process);GO:0006355(regulation of transcription, DNA-dependent)	NF-YA6	3	843-864	451.82	338.976	855	12	4	16	5.33333	0	0	.\4_T_Plot\WT\LOC_Os03g07880.1--855--osa-miR169h_degradome.jpg	0.020841	0.0269803	.\4_T_Plot\phyB\LOC_Os03g07880.1--855--osa-miR169h_degradome.jpg
osa-miR169h	TAGCCAAGGATGACTTGCCTG	LOC_Os03g29760.1	LOC_Os03g29760	nuclear factor Y, subunit A3	GO:0005634(nucleus);GO:0005654(nucleoplasm);GO:0009058(biosynthetic process);GO:0006139(nucleobase-containing compound metabolic process);GO:0003700(sequence-specific DNA binding transcription factor activity);GO:0009536(plastid);GO:0006355(regulation of transcription, DNA-dependent)	ATHAP2C,HAP2C,NF-YA3	3.5	1283-1304	0	42.372	1295			2	0.666667		2	NA		0.78021	.\4_T_Plot\phyB\LOC_Os03g29760.1--1295--osa-miR169h_degradome.jpg
osa-miR169h	TAGCCAAGGATGACTTGCCTG	LOC_Os03g29760.2	LOC_Os03g29760	nuclear factor Y, subunit A3	GO:0009536(plastid);GO:0005634(nucleus);GO:0003700(sequence-specific DNA binding transcription factor activity);GO:0006139(nucleobase-containing compound metabolic process);GO:0009058(biosynthetic process);GO:0005654(nucleoplasm);GO:0006355(regulation of transcription, DNA-dependent)	ATHAP2C,HAP2C,NF-YA3	3.5	1363-1384	0	42.372	1375			2	0.666667		2	NA		0.78021	.\4_T_Plot\phyB\LOC_Os03g29760.2--1375--osa-miR169h_degradome.jpg
osa-miR169h	TAGCCAAGGATGACTTGCCTG	LOC_Os03g29760.3	LOC_Os03g29760	nuclear factor Y, subunit A3	GO:0003700(sequence-specific DNA binding transcription factor activity);GO:0005634(nucleus);GO:0005654(nucleoplasm);GO:0009058(biosynthetic process);GO:0006139(nucleobase-containing compound metabolic process);GO:0009536(plastid);GO:0006355(regulation of transcription, DNA-dependent)	ATHAP2C,HAP2C,NF-YA3	3.5	1263-1284	0	42.372	1275			2	0.666667		2	NA		0.78021	.\4_T_Plot\phyB\LOC_Os03g29760.3--1275--osa-miR169h_degradome.jpg
osa-miR169h	TAGCCAAGGATGACTTGCCTG	LOC_Os03g44540.1	LOC_Os03g44540	nuclear factor Y, subunit A10	GO:0005654(nucleoplasm);GO:0005634(nucleus);GO:0003700(sequence-specific DNA binding transcription factor activity);GO:0006139(nucleobase-containing compound metabolic process);GO:0009058(biosynthetic process);GO:0006355(regulation of transcription, DNA-dependent)	NF-YA10	3.5	1718-1738	451.82	762.696	1729	4	4	12	12	1	0	.\4_T_Plot\WT\LOC_Os03g44540.1--1729--osa-miR169h_degradome.jpg	0.0209754	0.0144813	.\4_T_Plot\phyB\LOC_Os03g44540.1--1729--osa-miR169h_degradome.jpg
osa-MIR169h-p3	GGCAGTCTCCTTGGCTAGC	LOC_Os05g28290.1	LOC_Os05g28290	RAN binding protein 1	GO:0005575(cellular_component);GO:0006810(transport);GO:0005515(protein binding);GO:0009987(cellular process);GO:0046907(intracellular transport)	RANBP1	3.5	760-777	1016.6	2987.22	768	9	9	47	47	2	2	.\4_T_Plot\WT\LOC_Os05g28290.1--768--osa-MIR169h-p3_degradome.jpg	0.813656	0.937816	.\4_T_Plot\phyB\LOC_Os05g28290.1--768--osa-MIR169h-p3_degradome.jpg
osa-MIR169h-p3	GGCAGTCTCCTTGGCTAGC	LOC_Os03g13390.2	LOC_Os03g13390	NAD(P)-linked oxidoreductase superfamily protein	GO:0008152(metabolic process);GO:0003824(catalytic activity);GO:0055114(oxidation-reduction process);GO:0016491(oxidoreductase activity)		4	920-937	338.865	127.116	928	3	3	2	2	2	2	.\4_T_Plot\WT\LOC_Os03g13390.2--928--osa-MIR169h-p3_degradome.jpg	0.98785	0.999319	.\4_T_Plot\phyB\LOC_Os03g13390.2--928--osa-MIR169h-p3_degradome.jpg
osa-MIR169h-p3	GGCAGTCTCCTTGGCTAGC	LOC_Os03g04400.1	LOC_Os03g04400	DNAJ heat shock N-terminal domain-containing protein	GO:0009987(cellular process);GO:0019538(protein metabolic process);GO:0003676(nucleic acid binding);GO:0005515(protein binding);GO:0005575(cellular_component);GO:0031072(heat shock protein binding)		4	825-842	112.955	0	833	1	1			4		.\4_T_Plot\WT\LOC_Os03g04400.1--833--osa-MIR169h-p3_degradome.jpg	0.999402		NA
osa-MIR169h-p3	GGCAGTCTCCTTGGCTAGC	LOC_Os03g08010.1	LOC_Os03g08010	GTP binding Elongation factor Tu family protein	GO:0005575(cellular_component);GO:0009536(plastid);GO:0005886(plasma membrane);GO:0005739(mitochondrion);GO:0005515(protein binding);GO:0005829(cytosol);GO:0005730(nucleolus);GO:0008150(biological_process);GO:0005773(vacuole);GO:0016020(membrane);GO:0006412(translation);GO:0008135(translation factor activity, nucleic acid binding);GO:0003924(GTPase activity);GO:0005525(GTP binding)		3	961-978	37.6517	42.372	969	1	0.333333	2	0.666667	4	3	.\4_T_Plot\WT\LOC_Os03g08010.1--969--osa-MIR169h-p3_degradome.jpg	0.901081	0.266397	.\4_T_Plot\phyB\LOC_Os03g08010.1--969--osa-MIR169h-p3_degradome.jpg
osa-MIR169h-p3	GGCAGTCTCCTTGGCTAGC	LOC_Os03g08050.1	LOC_Os03g08050	GTP binding Elongation factor Tu family protein	GO:0009536(plastid);GO:0005730(nucleolus);GO:0005829(cytosol);GO:0005575(cellular_component);GO:0008135(translation factor activity, nucleic acid binding);GO:0006412(translation);GO:0016020(membrane);GO:0005773(vacuole);GO:0008150(biological_process);GO:0005515(protein binding);GO:0005739(mitochondrion);GO:0005886(plasma membrane);GO:0003924(GTPase activity);GO:0005525(GTP binding)		3	961-978	37.6517	42.372	969	1	0.333333	2	0.666667	4	3	.\4_T_Plot\WT\LOC_Os03g08050.1--969--osa-MIR169h-p3_degradome.jpg	0.901081	0.266397	.\4_T_Plot\phyB\LOC_Os03g08050.1--969--osa-MIR169h-p3_degradome.jpg
osa-MIR169h-p3	GGCAGTCTCCTTGGCTAGC	LOC_Os03g08020.1	LOC_Os03g08020	GTP binding Elongation factor Tu family protein	GO:0005773(vacuole);GO:0016020(membrane);GO:0005739(mitochondrion);GO:0005575(cellular_component);GO:0005515(protein binding);GO:0009536(plastid);GO:0005829(cytosol);GO:0006412(translation);GO:0008135(translation factor activity, nucleic acid binding);GO:0005730(nucleolus);GO:0008150(biological_process);GO:0005886(plasma membrane);GO:0003924(GTPase activity);GO:0005525(GTP binding)		3	961-978	37.6517	42.372	969	1	0.333333	2	0.666667	4	3	.\4_T_Plot\WT\LOC_Os03g08020.1--969--osa-MIR169h-p3_degradome.jpg	0.901081	0.266397	.\4_T_Plot\phyB\LOC_Os03g08020.1--969--osa-MIR169h-p3_degradome.jpg
osa-MIR169j-p3	GGCAGTCTCCTTGGCTAGC	LOC_Os05g28290.1	LOC_Os05g28290	RAN binding protein 1	GO:0005575(cellular_component);GO:0006810(transport);GO:0005515(protein binding);GO:0009987(cellular process);GO:0046907(intracellular transport)	RANBP1	3.5	760-777	1016.6	2987.22	768	9	9	47	47	2	2	.\4_T_Plot\WT\LOC_Os05g28290.1--768--osa-MIR169j-p3_degradome.jpg	0.813656	0.937816	.\4_T_Plot\phyB\LOC_Os05g28290.1--768--osa-MIR169j-p3_degradome.jpg
osa-MIR169j-p3	GGCAGTCTCCTTGGCTAGC	LOC_Os03g13390.2	LOC_Os03g13390	NAD(P)-linked oxidoreductase superfamily protein	GO:0008152(metabolic process);GO:0003824(catalytic activity);GO:0055114(oxidation-reduction process);GO:0016491(oxidoreductase activity)		4	920-937	338.865	127.116	928	3	3	2	2	2	2	.\4_T_Plot\WT\LOC_Os03g13390.2--928--osa-MIR169j-p3_degradome.jpg	0.98785	0.999319	.\4_T_Plot\phyB\LOC_Os03g13390.2--928--osa-MIR169j-p3_degradome.jpg
osa-MIR169j-p3	GGCAGTCTCCTTGGCTAGC	LOC_Os03g04400.1	LOC_Os03g04400	DNAJ heat shock N-terminal domain-containing protein	GO:0009987(cellular process);GO:0019538(protein metabolic process);GO:0003676(nucleic acid binding);GO:0005515(protein binding);GO:0005575(cellular_component);GO:0031072(heat shock protein binding)		4	825-842	112.955	0	833	1	1			4		.\4_T_Plot\WT\LOC_Os03g04400.1--833--osa-MIR169j-p3_degradome.jpg	0.999402		NA
osa-MIR169j-p3	GGCAGTCTCCTTGGCTAGC	LOC_Os03g08020.1	LOC_Os03g08020	GTP binding Elongation factor Tu family protein	GO:0005773(vacuole);GO:0016020(membrane);GO:0005739(mitochondrion);GO:0005575(cellular_component);GO:0005515(protein binding);GO:0009536(plastid);GO:0005829(cytosol);GO:0006412(translation);GO:0008135(translation factor activity, nucleic acid binding);GO:0005730(nucleolus);GO:0008150(biological_process);GO:0005886(plasma membrane);GO:0003924(GTPase activity);GO:0005525(GTP binding)		3	961-978	37.6517	42.372	969	1	0.333333	2	0.666667	4	3	.\4_T_Plot\WT\LOC_Os03g08020.1--969--osa-MIR169j-p3_degradome.jpg	0.901081	0.266397	.\4_T_Plot\phyB\LOC_Os03g08020.1--969--osa-MIR169j-p3_degradome.jpg
osa-MIR169j-p3	GGCAGTCTCCTTGGCTAGC	LOC_Os03g08010.1	LOC_Os03g08010	GTP binding Elongation factor Tu family protein	GO:0005575(cellular_component);GO:0009536(plastid);GO:0005886(plasma membrane);GO:0005739(mitochondrion);GO:0005515(protein binding);GO:0005829(cytosol);GO:0005730(nucleolus);GO:0008150(biological_process);GO:0005773(vacuole);GO:0016020(membrane);GO:0006412(translation);GO:0008135(translation factor activity, nucleic acid binding);GO:0003924(GTPase activity);GO:0005525(GTP binding)		3	961-978	37.6517	42.372	969	1	0.333333	2	0.666667	4	3	.\4_T_Plot\WT\LOC_Os03g08010.1--969--osa-MIR169j-p3_degradome.jpg	0.901081	0.266397	.\4_T_Plot\phyB\LOC_Os03g08010.1--969--osa-MIR169j-p3_degradome.jpg
osa-MIR169j-p3	GGCAGTCTCCTTGGCTAGC	LOC_Os03g08050.1	LOC_Os03g08050	GTP binding Elongation factor Tu family protein	GO:0009536(plastid);GO:0005730(nucleolus);GO:0005829(cytosol);GO:0005575(cellular_component);GO:0008135(translation factor activity, nucleic acid binding);GO:0006412(translation);GO:0016020(membrane);GO:0005773(vacuole);GO:0008150(biological_process);GO:0005515(protein binding);GO:0005739(mitochondrion);GO:0005886(plasma membrane);GO:0003924(GTPase activity);GO:0005525(GTP binding)		3	961-978	37.6517	42.372	969	1	0.333333	2	0.666667	4	3	.\4_T_Plot\WT\LOC_Os03g08050.1--969--osa-MIR169j-p3_degradome.jpg	0.901081	0.266397	.\4_T_Plot\phyB\LOC_Os03g08050.1--969--osa-MIR169j-p3_degradome.jpg
osa-MIR169k-p3	GGCAGTCTCCTTGGCTAGT	LOC_Os05g28290.1	LOC_Os05g28290	RAN binding protein 1	GO:0005575(cellular_component);GO:0006810(transport);GO:0005515(protein binding);GO:0009987(cellular process);GO:0046907(intracellular transport)	RANBP1	4	760-777	1016.6	2987.22	768	9	9	47	47	2	2	.\4_T_Plot\WT\LOC_Os05g28290.1--768--osa-MIR169k-p3_degradome.jpg	0.993772	0.999774	.\4_T_Plot\phyB\LOC_Os05g28290.1--768--osa-MIR169k-p3_degradome.jpg
osa-MIR169k-p3	GGCAGTCTCCTTGGCTAGT	LOC_Os03g13390.2	LOC_Os03g13390	NAD(P)-linked oxidoreductase superfamily protein	GO:0008152(metabolic process);GO:0003824(catalytic activity);GO:0055114(oxidation-reduction process);GO:0016491(oxidoreductase activity)		3	920-937	338.865	127.116	928	3	3	2	2	2	2	.\4_T_Plot\WT\LOC_Os03g13390.2--928--osa-MIR169k-p3_degradome.jpg	0.643353	0.818131	.\4_T_Plot\phyB\LOC_Os03g13390.2--928--osa-MIR169k-p3_degradome.jpg
osa-MIR169k-p3	GGCAGTCTCCTTGGCTAGT	LOC_Os01g11070.1	LOC_Os01g11070	Alg9-like mannosyltransferase family	GO:0016020(membrane);GO:0005783(endoplasmic reticulum);GO:0006629(lipid metabolic process);GO:0016740(transferase activity);GO:0008152(metabolic process);GO:0030246(carbohydrate binding);GO:0006464(cellular protein modification process);GO:0009058(biosynthetic process);GO:0005975(carbohydrate metabolic process);GO:0016757(transferase activity, transferring glycosyl groups);GO:0006506(GPI anchor b…		4	1870-1887	0	127.116	1878			2	2		2	NA		0.999774	.\4_T_Plot\phyB\LOC_Os01g11070.1--1878--osa-MIR169k-p3_degradome.jpg
osa-MIR169k-p3	GGCAGTCTCCTTGGCTAGT	LOC_Os05g43040.1	LOC_Os05g43040	Tetratricopeptide repeat (TPR)-like superfamily protein	GO:0005488(binding);GO:0008150(biological_process);GO:0005515(protein binding)		4	927-945	225.91	127.116	936	2	2	2	2	2	2	.\4_T_Plot\WT\LOC_Os05g43040.1--936--osa-MIR169k-p3_degradome.jpg	0.993772	0.999774	.\4_T_Plot\phyB\LOC_Os05g43040.1--936--osa-MIR169k-p3_degradome.jpg
osa-MIR169k-p3	GGCAGTCTCCTTGGCTAGT	LOC_Os03g08010.1	LOC_Os03g08010	GTP binding Elongation factor Tu family protein	GO:0005575(cellular_component);GO:0009536(plastid);GO:0005886(plasma membrane);GO:0005739(mitochondrion);GO:0005515(protein binding);GO:0005829(cytosol);GO:0005730(nucleolus);GO:0008150(biological_process);GO:0005773(vacuole);GO:0016020(membrane);GO:0006412(translation);GO:0008135(translation factor activity, nucleic acid binding);GO:0003924(GTPase activity);GO:0005525(GTP binding)		3	961-978	37.6517	42.372	969	1	0.333333	2	0.666667	4	3	.\4_T_Plot\WT\LOC_Os03g08010.1--969--osa-MIR169k-p3_degradome.jpg	0.823616	0.207324	.\4_T_Plot\phyB\LOC_Os03g08010.1--969--osa-MIR169k-p3_degradome.jpg
osa-MIR169k-p3	GGCAGTCTCCTTGGCTAGT	LOC_Os03g08050.1	LOC_Os03g08050	GTP binding Elongation factor Tu family protein	GO:0009536(plastid);GO:0005730(nucleolus);GO:0005829(cytosol);GO:0005575(cellular_component);GO:0008135(translation factor activity, nucleic acid binding);GO:0006412(translation);GO:0016020(membrane);GO:0005773(vacuole);GO:0008150(biological_process);GO:0005515(protein binding);GO:0005739(mitochondrion);GO:0005886(plasma membrane);GO:0003924(GTPase activity);GO:0005525(GTP binding)		3	961-978	37.6517	42.372	969	1	0.333333	2	0.666667	4	3	.\4_T_Plot\WT\LOC_Os03g08050.1--969--osa-MIR169k-p3_degradome.jpg	0.823616	0.207324	.\4_T_Plot\phyB\LOC_Os03g08050.1--969--osa-MIR169k-p3_degradome.jpg
osa-MIR169k-p3	GGCAGTCTCCTTGGCTAGT	LOC_Os03g08020.1	LOC_Os03g08020	GTP binding Elongation factor Tu family protein	GO:0005773(vacuole);GO:0016020(membrane);GO:0005739(mitochondrion);GO:0005575(cellular_component);GO:0005515(protein binding);GO:0009536(plastid);GO:0005829(cytosol);GO:0006412(translation);GO:0008135(translation factor activity, nucleic acid binding);GO:0005730(nucleolus);GO:0008150(biological_process);GO:0005886(plasma membrane);GO:0003924(GTPase activity);GO:0005525(GTP binding)		3	961-978	37.6517	42.372	969	1	0.333333	2	0.666667	4	3	.\4_T_Plot\WT\LOC_Os03g08020.1--969--osa-MIR169k-p3_degradome.jpg	0.823616	0.207324	.\4_T_Plot\phyB\LOC_Os03g08020.1--969--osa-MIR169k-p3_degradome.jpg
osa-MIR169l-p3	GGCAGTCTCCTTGGCTAGC	LOC_Os05g28290.1	LOC_Os05g28290	RAN binding protein 1	GO:0005575(cellular_component);GO:0006810(transport);GO:0005515(protein binding);GO:0009987(cellular process);GO:0046907(intracellular transport)	RANBP1	3.5	760-777	1016.6	2987.22	768	9	9	47	47	2	2	.\4_T_Plot\WT\LOC_Os05g28290.1--768--osa-MIR169l-p3_degradome.jpg	0.813656	0.937816	.\4_T_Plot\phyB\LOC_Os05g28290.1--768--osa-MIR169l-p3_degradome.jpg
osa-MIR169l-p3	GGCAGTCTCCTTGGCTAGC	LOC_Os03g13390.2	LOC_Os03g13390	NAD(P)-linked oxidoreductase superfamily protein	GO:0008152(metabolic process);GO:0003824(catalytic activity);GO:0055114(oxidation-reduction process);GO:0016491(oxidoreductase activity)		4	920-937	338.865	127.116	928	3	3	2	2	2	2	.\4_T_Plot\WT\LOC_Os03g13390.2--928--osa-MIR169l-p3_degradome.jpg	0.98785	0.999319	.\4_T_Plot\phyB\LOC_Os03g13390.2--928--osa-MIR169l-p3_degradome.jpg
osa-MIR169l-p3	GGCAGTCTCCTTGGCTAGC	LOC_Os03g04400.1	LOC_Os03g04400	DNAJ heat shock N-terminal domain-containing protein	GO:0009987(cellular process);GO:0019538(protein metabolic process);GO:0003676(nucleic acid binding);GO:0005515(protein binding);GO:0005575(cellular_component);GO:0031072(heat shock protein binding)		4	825-842	112.955	0	833	1	1			4		.\4_T_Plot\WT\LOC_Os03g04400.1--833--osa-MIR169l-p3_degradome.jpg	0.999402		NA
osa-MIR169l-p3	GGCAGTCTCCTTGGCTAGC	LOC_Os03g08010.1	LOC_Os03g08010	GTP binding Elongation factor Tu family protein	GO:0005575(cellular_component);GO:0009536(plastid);GO:0005886(plasma membrane);GO:0005739(mitochondrion);GO:0005515(protein binding);GO:0005829(cytosol);GO:0005730(nucleolus);GO:0008150(biological_process);GO:0005773(vacuole);GO:0016020(membrane);GO:0006412(translation);GO:0008135(translation factor activity, nucleic acid binding);GO:0003924(GTPase activity);GO:0005525(GTP binding)		3	961-978	37.6517	42.372	969	1	0.333333	2	0.666667	4	3	.\4_T_Plot\WT\LOC_Os03g08010.1--969--osa-MIR169l-p3_degradome.jpg	0.901081	0.266397	.\4_T_Plot\phyB\LOC_Os03g08010.1--969--osa-MIR169l-p3_degradome.jpg
osa-MIR169l-p3	GGCAGTCTCCTTGGCTAGC	LOC_Os03g08020.1	LOC_Os03g08020	GTP binding Elongation factor Tu family protein	GO:0005773(vacuole);GO:0016020(membrane);GO:0005739(mitochondrion);GO:0005575(cellular_component);GO:0005515(protein binding);GO:0009536(plastid);GO:0005829(cytosol);GO:0006412(translation);GO:0008135(translation factor activity, nucleic acid binding);GO:0005730(nucleolus);GO:0008150(biological_process);GO:0005886(plasma membrane);GO:0003924(GTPase activity);GO:0005525(GTP binding)		3	961-978	37.6517	42.372	969	1	0.333333	2	0.666667	4	3	.\4_T_Plot\WT\LOC_Os03g08020.1--969--osa-MIR169l-p3_degradome.jpg	0.901081	0.266397	.\4_T_Plot\phyB\LOC_Os03g08020.1--969--osa-MIR169l-p3_degradome.jpg
osa-MIR169l-p3	GGCAGTCTCCTTGGCTAGC	LOC_Os03g08050.1	LOC_Os03g08050	GTP binding Elongation factor Tu family protein	GO:0009536(plastid);GO:0005730(nucleolus);GO:0005829(cytosol);GO:0005575(cellular_component);GO:0008135(translation factor activity, nucleic acid binding);GO:0006412(translation);GO:0016020(membrane);GO:0005773(vacuole);GO:0008150(biological_process);GO:0005515(protein binding);GO:0005739(mitochondrion);GO:0005886(plasma membrane);GO:0003924(GTPase activity);GO:0005525(GTP binding)		3	961-978	37.6517	42.372	969	1	0.333333	2	0.666667	4	3	.\4_T_Plot\WT\LOC_Os03g08050.1--969--osa-MIR169l-p3_degradome.jpg	0.901081	0.266397	.\4_T_Plot\phyB\LOC_Os03g08050.1--969--osa-MIR169l-p3_degradome.jpg
osa-MIR169m-p3	GGCAGTCTCCTTGGCTAGC	LOC_Os05g28290.1	LOC_Os05g28290	RAN binding protein 1	GO:0005575(cellular_component);GO:0006810(transport);GO:0005515(protein binding);GO:0009987(cellular process);GO:0046907(intracellular transport)	RANBP1	3.5	760-777	1016.6	2987.22	768	9	9	47	47	2	2	.\4_T_Plot\WT\LOC_Os05g28290.1--768--osa-MIR169m-p3_degradome.jpg	0.813656	0.937816	.\4_T_Plot\phyB\LOC_Os05g28290.1--768--osa-MIR169m-p3_degradome.jpg
osa-MIR169m-p3	GGCAGTCTCCTTGGCTAGC	LOC_Os03g13390.2	LOC_Os03g13390	NAD(P)-linked oxidoreductase superfamily protein	GO:0008152(metabolic process);GO:0003824(catalytic activity);GO:0055114(oxidation-reduction process);GO:0016491(oxidoreductase activity)		4	920-937	338.865	127.116	928	3	3	2	2	2	2	.\4_T_Plot\WT\LOC_Os03g13390.2--928--osa-MIR169m-p3_degradome.jpg	0.98785	0.999319	.\4_T_Plot\phyB\LOC_Os03g13390.2--928--osa-MIR169m-p3_degradome.jpg
osa-MIR169m-p3	GGCAGTCTCCTTGGCTAGC	LOC_Os03g04400.1	LOC_Os03g04400	DNAJ heat shock N-terminal domain-containing protein	GO:0009987(cellular process);GO:0019538(protein metabolic process);GO:0003676(nucleic acid binding);GO:0005515(protein binding);GO:0005575(cellular_component);GO:0031072(heat shock protein binding)		4	825-842	112.955	0	833	1	1			4		.\4_T_Plot\WT\LOC_Os03g04400.1--833--osa-MIR169m-p3_degradome.jpg	0.999402		NA
osa-MIR169m-p3	GGCAGTCTCCTTGGCTAGC	LOC_Os03g08050.1	LOC_Os03g08050	GTP binding Elongation factor Tu family protein	GO:0009536(plastid);GO:0005730(nucleolus);GO:0005829(cytosol);GO:0005575(cellular_component);GO:0008135(translation factor activity, nucleic acid binding);GO:0006412(translation);GO:0016020(membrane);GO:0005773(vacuole);GO:0008150(biological_process);GO:0005515(protein binding);GO:0005739(mitochondrion);GO:0005886(plasma membrane);GO:0003924(GTPase activity);GO:0005525(GTP binding)		3	961-978	37.6517	42.372	969	1	0.333333	2	0.666667	4	3	.\4_T_Plot\WT\LOC_Os03g08050.1--969--osa-MIR169m-p3_degradome.jpg	0.901081	0.266397	.\4_T_Plot\phyB\LOC_Os03g08050.1--969--osa-MIR169m-p3_degradome.jpg
osa-MIR169m-p3	GGCAGTCTCCTTGGCTAGC	LOC_Os03g08020.1	LOC_Os03g08020	GTP binding Elongation factor Tu family protein	GO:0005773(vacuole);GO:0016020(membrane);GO:0005739(mitochondrion);GO:0005575(cellular_component);GO:0005515(protein binding);GO:0009536(plastid);GO:0005829(cytosol);GO:0006412(translation);GO:0008135(translation factor activity, nucleic acid binding);GO:0005730(nucleolus);GO:0008150(biological_process);GO:0005886(plasma membrane);GO:0003924(GTPase activity);GO:0005525(GTP binding)		3	961-978	37.6517	42.372	969	1	0.333333	2	0.666667	4	3	.\4_T_Plot\WT\LOC_Os03g08020.1--969--osa-MIR169m-p3_degradome.jpg	0.901081	0.266397	.\4_T_Plot\phyB\LOC_Os03g08020.1--969--osa-MIR169m-p3_degradome.jpg
osa-MIR169m-p3	GGCAGTCTCCTTGGCTAGC	LOC_Os03g08010.1	LOC_Os03g08010	GTP binding Elongation factor Tu family protein	GO:0005575(cellular_component);GO:0009536(plastid);GO:0005886(plasma membrane);GO:0005739(mitochondrion);GO:0005515(protein binding);GO:0005829(cytosol);GO:0005730(nucleolus);GO:0008150(biological_process);GO:0005773(vacuole);GO:0016020(membrane);GO:0006412(translation);GO:0008135(translation factor activity, nucleic acid binding);GO:0003924(GTPase activity);GO:0005525(GTP binding)		3	961-978	37.6517	42.372	969	1	0.333333	2	0.666667	4	3	.\4_T_Plot\WT\LOC_Os03g08010.1--969--osa-MIR169m-p3_degradome.jpg	0.901081	0.266397	.\4_T_Plot\phyB\LOC_Os03g08010.1--969--osa-MIR169m-p3_degradome.jpg
osa-miR169n	TAGCCAAGAATGACTTGCCTA	LOC_Os05g25180.1	LOC_Os05g25180	RING/U-box superfamily protein	GO:0005488(binding)		4	1270-1291	112.955	0	1282	1	1			4		.\4_T_Plot\WT\LOC_Os05g25180.1--1282--osa-miR169n_degradome.jpg	0.49072		NA
osa-miR169n	TAGCCAAGAATGACTTGCCTA	LOC_Os12g42400.1	LOC_Os12g42400	nuclear factor Y, subunit A10	GO:0005634(nucleus);GO:0005654(nucleoplasm);GO:0009058(biosynthetic process);GO:0006139(nucleobase-containing compound metabolic process);GO:0003700(sequence-specific DNA binding transcription factor activity);GO:0006355(regulation of transcription, DNA-dependent)	NF-YA10	1.5	1256-1276	225.91	84.744	1267	6	2	4	1.33333	0	2	.\4_T_Plot\WT\LOC_Os12g42400.1--1267--osa-miR169n_degradome.jpg	0.0083891	0.678999	.\4_T_Plot\phyB\LOC_Os12g42400.1--1267--osa-miR169n_degradome.jpg
osa-miR169n	TAGCCAAGAATGACTTGCCTA	LOC_Os12g42400.2	LOC_Os12g42400	nuclear factor Y, subunit A10	GO:0005634(nucleus);GO:0005654(nucleoplasm);GO:0009058(biosynthetic process);GO:0006139(nucleobase-containing compound metabolic process);GO:0003700(sequence-specific DNA binding transcription factor activity);GO:0006355(regulation of transcription, DNA-dependent)	NF-YA10	1.5	1202-1222	225.91	84.744	1213	6	2	4	1.33333	0	2	.\4_T_Plot\WT\LOC_Os12g42400.2--1213--osa-miR169n_degradome.jpg	0.0083891	0.678999	.\4_T_Plot\phyB\LOC_Os12g42400.2--1213--osa-miR169n_degradome.jpg
osa-miR169n	TAGCCAAGAATGACTTGCCTA	LOC_Os12g42400.3	LOC_Os12g42400	nuclear factor Y, subunit A10	GO:0003700(sequence-specific DNA binding transcription factor activity);GO:0006139(nucleobase-containing compound metabolic process);GO:0009058(biosynthetic process);GO:0005654(nucleoplasm);GO:0005634(nucleus);GO:0006355(regulation of transcription, DNA-dependent)	NF-YA10	1.5	1247-1267	225.91	84.744	1258	6	2	4	1.33333	0	2	.\4_T_Plot\WT\LOC_Os12g42400.3--1258--osa-miR169n_degradome.jpg	0.0083891	0.678999	.\4_T_Plot\phyB\LOC_Os12g42400.3--1258--osa-miR169n_degradome.jpg
osa-miR169n	TAGCCAAGAATGACTTGCCTA	LOC_Os03g48970.4	LOC_Os03g48970	nuclear factor Y, subunit A9	GO:0009058(biosynthetic process);GO:0009790(embryo development);GO:0009791(post-embryonic development);GO:0006139(nucleobase-containing compound metabolic process);GO:0007275(multicellular organismal development);GO:0000003(reproduction);GO:0005654(nucleoplasm);GO:0003700(sequence-specific DNA binding transcription factor activity);GO:0006355(regulation of transcription, DNA-dependent);GO:0005634…	NF-YA9	3	1228-1248	6381.96	7801.74	1239	226	56.5	491	122.75	0	0	.\4_T_Plot\WT\LOC_Os03g48970.4--1239--osa-miR169n_degradome.jpg	0.0083891	0.0108808	.\4_T_Plot\phyB\LOC_Os03g48970.4--1239--osa-miR169n_degradome.jpg
osa-miR169n	TAGCCAAGAATGACTTGCCTA	LOC_Os03g48970.3	LOC_Os03g48970	nuclear factor Y, subunit A1	GO:0006139(nucleobase-containing compound metabolic process);GO:0007275(multicellular organismal development);GO:0005654(nucleoplasm);GO:0009058(biosynthetic process);GO:0003700(sequence-specific DNA binding transcription factor activity);GO:0000003(reproduction);GO:0009791(post-embryonic development);GO:0009790(embryo development);GO:0006355(regulation of transcription, DNA-dependent);GO:0005634…	ATHAP2A,EMB2220,HAP2A,NF-YA1	3	1935-1955	6381.96	7801.74	1946	226	56.5	491	122.75	0	0	.\4_T_Plot\WT\LOC_Os03g48970.3--1946--osa-miR169n_degradome.jpg	0.0083891	0.0108808	.\4_T_Plot\phyB\LOC_Os03g48970.3--1946--osa-miR169n_degradome.jpg
osa-miR169n	TAGCCAAGAATGACTTGCCTA	LOC_Os03g48970.1	LOC_Os03g48970	nuclear factor Y, subunit A1	GO:0009790(embryo development);GO:0009791(post-embryonic development);GO:0000003(reproduction);GO:0003700(sequence-specific DNA binding transcription factor activity);GO:0006139(nucleobase-containing compound metabolic process);GO:0009058(biosynthetic process);GO:0005654(nucleoplasm);GO:0007275(multicellular organismal development);GO:0006355(regulation of transcription, DNA-dependent);GO:0005634…	ATHAP2A,EMB2220,HAP2A,NF-YA1	3	1236-1256	6381.96	7801.74	1247	226	56.5	491	122.75	0	0	.\4_T_Plot\WT\LOC_Os03g48970.1--1247--osa-miR169n_degradome.jpg	0.0083891	0.0108808	.\4_T_Plot\phyB\LOC_Os03g48970.1--1247--osa-miR169n_degradome.jpg
osa-miR169n	TAGCCAAGAATGACTTGCCTA	LOC_Os03g48970.2	LOC_Os03g48970	nuclear factor Y, subunit A1	GO:0007275(multicellular organismal development);GO:0005654(nucleoplasm);GO:0009058(biosynthetic process);GO:0006139(nucleobase-containing compound metabolic process);GO:0003700(sequence-specific DNA binding transcription factor activity);GO:0000003(reproduction);GO:0009791(post-embryonic development);GO:0009790(embryo development);GO:0006355(regulation of transcription, DNA-dependent);GO:0005634…	ATHAP2A,EMB2220,HAP2A,NF-YA1	3	1765-1785	6381.96	7801.74	1776	226	56.5	491	122.75	0	0	.\4_T_Plot\WT\LOC_Os03g48970.2--1776--osa-miR169n_degradome.jpg	0.0083891	0.0108808	.\4_T_Plot\phyB\LOC_Os03g48970.2--1776--osa-miR169n_degradome.jpg
osa-miR169n	TAGCCAAGAATGACTTGCCTA	LOC_Os03g44540.1	LOC_Os03g44540	nuclear factor Y, subunit A10	GO:0005654(nucleoplasm);GO:0005634(nucleus);GO:0003700(sequence-specific DNA binding transcription factor activity);GO:0006139(nucleobase-containing compound metabolic process);GO:0009058(biosynthetic process);GO:0006355(regulation of transcription, DNA-dependent)	NF-YA10	2	1718-1738	451.82	762.696	1729	4	4	12	12	1	0	.\4_T_Plot\WT\LOC_Os03g44540.1--1729--osa-miR169n_degradome.jpg	0.00484622	0.00333732	.\4_T_Plot\phyB\LOC_Os03g44540.1--1729--osa-miR169n_degradome.jpg
osa-MIR169n-p3	GGCCGGTCTTCTTGGCTAGCC	LOC_Os05g38640.1	LOC_Os05g38640	histone H2A 12	GO:0005622(intracellular);GO:0003677(DNA binding);GO:0016043(cellular component organization);GO:0005634(nucleus);GO:0006259(DNA metabolic process)	HTA12	3.5	474-494	0	63.558	485			1	1		4	NA		0.388407	.\4_T_Plot\phyB\LOC_Os05g38640.1--485--osa-MIR169n-p3_degradome.jpg
osa-MIR169o-p3	GGCCGGTCTTCTTGGCTAGCC	LOC_Os05g38640.1	LOC_Os05g38640	histone H2A 12	GO:0005622(intracellular);GO:0003677(DNA binding);GO:0016043(cellular component organization);GO:0005634(nucleus);GO:0006259(DNA metabolic process)	HTA12	3.5	474-494	0	63.558	485			1	1		4	NA		0.388407	.\4_T_Plot\phyB\LOC_Os05g38640.1--485--osa-MIR169o-p3_degradome.jpg
osa-miR169r-5p_R+1	TAGCCAAGGATGATTTGCCTGT	LOC_Os12g42400.2	LOC_Os12g42400	nuclear factor Y, subunit A10	GO:0005634(nucleus);GO:0005654(nucleoplasm);GO:0009058(biosynthetic process);GO:0006139(nucleobase-containing compound metabolic process);GO:0003700(sequence-specific DNA binding transcription factor activity);GO:0006355(regulation of transcription, DNA-dependent)	NF-YA10	3.5	1201-1222	225.91	84.744	1213	6	2	4	1.33333	0	2	.\4_T_Plot\WT\LOC_Os12g42400.2--1213--osa-miR169r-5p_R+1_degradome.jpg	0.00746046	0.635801	.\4_T_Plot\phyB\LOC_Os12g42400.2--1213--osa-miR169r-5p_R+1_degradome.jpg
osa-miR169r-5p_R+1	TAGCCAAGGATGATTTGCCTGT	LOC_Os12g42400.1	LOC_Os12g42400	nuclear factor Y, subunit A10	GO:0005634(nucleus);GO:0005654(nucleoplasm);GO:0009058(biosynthetic process);GO:0006139(nucleobase-containing compound metabolic process);GO:0003700(sequence-specific DNA binding transcription factor activity);GO:0006355(regulation of transcription, DNA-dependent)	NF-YA10	3.5	1255-1276	225.91	84.744	1267	6	2	4	1.33333	0	2	.\4_T_Plot\WT\LOC_Os12g42400.1--1267--osa-miR169r-5p_R+1_degradome.jpg	0.00746046	0.635801	.\4_T_Plot\phyB\LOC_Os12g42400.1--1267--osa-miR169r-5p_R+1_degradome.jpg
osa-miR169r-5p_R+1	TAGCCAAGGATGATTTGCCTGT	LOC_Os12g42400.3	LOC_Os12g42400	nuclear factor Y, subunit A10	GO:0003700(sequence-specific DNA binding transcription factor activity);GO:0006139(nucleobase-containing compound metabolic process);GO:0009058(biosynthetic process);GO:0005654(nucleoplasm);GO:0005634(nucleus);GO:0006355(regulation of transcription, DNA-dependent)	NF-YA10	3.5	1246-1267	225.91	84.744	1258	6	2	4	1.33333	0	2	.\4_T_Plot\WT\LOC_Os12g42400.3--1258--osa-miR169r-5p_R+1_degradome.jpg	0.00746046	0.635801	.\4_T_Plot\phyB\LOC_Os12g42400.3--1258--osa-miR169r-5p_R+1_degradome.jpg
osa-miR169r-5p_R+1	TAGCCAAGGATGATTTGCCTGT	LOC_Os03g48970.1	LOC_Os03g48970	nuclear factor Y, subunit A1	GO:0009790(embryo development);GO:0009791(post-embryonic development);GO:0000003(reproduction);GO:0003700(sequence-specific DNA binding transcription factor activity);GO:0006139(nucleobase-containing compound metabolic process);GO:0009058(biosynthetic process);GO:0005654(nucleoplasm);GO:0007275(multicellular organismal development);GO:0006355(regulation of transcription, DNA-dependent);GO:0005634…	ATHAP2A,EMB2220,HAP2A,NF-YA1	4	1235-1256	6381.96	7801.74	1247	226	56.5	491	122.75	0	0	.\4_T_Plot\WT\LOC_Os03g48970.1--1247--osa-miR169r-5p_R+1_degradome.jpg	0.00978042	0.0126827	.\4_T_Plot\phyB\LOC_Os03g48970.1--1247--osa-miR169r-5p_R+1_degradome.jpg
osa-miR169r-5p_R+1	TAGCCAAGGATGATTTGCCTGT	LOC_Os03g48970.3	LOC_Os03g48970	nuclear factor Y, subunit A1	GO:0006139(nucleobase-containing compound metabolic process);GO:0007275(multicellular organismal development);GO:0005654(nucleoplasm);GO:0009058(biosynthetic process);GO:0003700(sequence-specific DNA binding transcription factor activity);GO:0000003(reproduction);GO:0009791(post-embryonic development);GO:0009790(embryo development);GO:0006355(regulation of transcription, DNA-dependent);GO:0005634…	ATHAP2A,EMB2220,HAP2A,NF-YA1	4	1934-1955	6381.96	7801.74	1946	226	56.5	491	122.75	0	0	.\4_T_Plot\WT\LOC_Os03g48970.3--1946--osa-miR169r-5p_R+1_degradome.jpg	0.00978042	0.0126827	.\4_T_Plot\phyB\LOC_Os03g48970.3--1946--osa-miR169r-5p_R+1_degradome.jpg
osa-miR169r-5p_R+1	TAGCCAAGGATGATTTGCCTGT	LOC_Os03g48970.2	LOC_Os03g48970	nuclear factor Y, subunit A1	GO:0007275(multicellular organismal development);GO:0005654(nucleoplasm);GO:0009058(biosynthetic process);GO:0006139(nucleobase-containing compound metabolic process);GO:0003700(sequence-specific DNA binding transcription factor activity);GO:0000003(reproduction);GO:0009791(post-embryonic development);GO:0009790(embryo development);GO:0006355(regulation of transcription, DNA-dependent);GO:0005634…	ATHAP2A,EMB2220,HAP2A,NF-YA1	4	1764-1785	6381.96	7801.74	1776	226	56.5	491	122.75	0	0	.\4_T_Plot\WT\LOC_Os03g48970.2--1776--osa-miR169r-5p_R+1_degradome.jpg	0.00978042	0.0126827	.\4_T_Plot\phyB\LOC_Os03g48970.2--1776--osa-miR169r-5p_R+1_degradome.jpg
osa-miR169r-5p_R+1	TAGCCAAGGATGATTTGCCTGT	LOC_Os03g48970.4	LOC_Os03g48970	nuclear factor Y, subunit A9	GO:0009058(biosynthetic process);GO:0009790(embryo development);GO:0009791(post-embryonic development);GO:0006139(nucleobase-containing compound metabolic process);GO:0007275(multicellular organismal development);GO:0000003(reproduction);GO:0005654(nucleoplasm);GO:0003700(sequence-specific DNA binding transcription factor activity);GO:0006355(regulation of transcription, DNA-dependent);GO:0005634…	NF-YA9	4	1227-1248	6381.96	7801.74	1239	226	56.5	491	122.75	0	0	.\4_T_Plot\WT\LOC_Os03g48970.4--1239--osa-miR169r-5p_R+1_degradome.jpg	0.00978042	0.0126827	.\4_T_Plot\phyB\LOC_Os03g48970.4--1239--osa-miR169r-5p_R+1_degradome.jpg
osa-miR169r-5p_R+1	TAGCCAAGGATGATTTGCCTGT	LOC_Os03g07880.2	LOC_Os03g07880	nuclear factor Y, subunit A8	GO:0003700(sequence-specific DNA binding transcription factor activity);GO:0006139(nucleobase-containing compound metabolic process);GO:0009058(biosynthetic process);GO:0005654(nucleoplasm);GO:0006355(regulation of transcription, DNA-dependent);GO:0005634(nucleus)	NF-YA8	3	991-1013	451.82	338.976	1004	12	4	16	5.33333	0	0	.\4_T_Plot\WT\LOC_Os03g07880.2--1004--osa-miR169r-5p_R+1_degradome.jpg	0.0083891	0.0108808	.\4_T_Plot\phyB\LOC_Os03g07880.2--1004--osa-miR169r-5p_R+1_degradome.jpg
osa-miR169r-5p_R+1	TAGCCAAGGATGATTTGCCTGT	LOC_Os03g07880.1	LOC_Os03g07880	nuclear factor Y, subunit A6	GO:0009536(plastid);GO:0009058(biosynthetic process);GO:0005654(nucleoplasm);GO:0005634(nucleus);GO:0003700(sequence-specific DNA binding transcription factor activity);GO:0006139(nucleobase-containing compound metabolic process);GO:0006355(regulation of transcription, DNA-dependent)	NF-YA6	3	842-864	451.82	338.976	855	12	4	16	5.33333	0	0	.\4_T_Plot\WT\LOC_Os03g07880.1--855--osa-miR169r-5p_R+1_degradome.jpg	0.0083891	0.0108808	.\4_T_Plot\phyB\LOC_Os03g07880.1--855--osa-miR169r-5p_R+1_degradome.jpg
osa-miR169r-5p_R+1	TAGCCAAGGATGATTTGCCTGT	LOC_Os03g07880.3	LOC_Os03g07880	nuclear factor Y, subunit A3	GO:0005654(nucleoplasm);GO:0009058(biosynthetic process);GO:0006139(nucleobase-containing compound metabolic process);GO:0003700(sequence-specific DNA binding transcription factor activity);GO:0006355(regulation of transcription, DNA-dependent);GO:0005634(nucleus)	ATHAP2C,HAP2C,NF-YA3	3	754-776	451.82	338.976	767	12	4	16	5.33333	0	0	.\4_T_Plot\WT\LOC_Os03g07880.3--767--osa-miR169r-5p_R+1_degradome.jpg	0.0083891	0.0108808	.\4_T_Plot\phyB\LOC_Os03g07880.3--767--osa-miR169r-5p_R+1_degradome.jpg
osa-miR169r-5p_R+1	TAGCCAAGGATGATTTGCCTGT	LOC_Os03g44540.1	LOC_Os03g44540	nuclear factor Y, subunit A10	GO:0005654(nucleoplasm);GO:0005634(nucleus);GO:0003700(sequence-specific DNA binding transcription factor activity);GO:0006139(nucleobase-containing compound metabolic process);GO:0009058(biosynthetic process);GO:0006355(regulation of transcription, DNA-dependent)	NF-YA10	3	1717-1738	451.82	762.696	1729	4	4	12	12	1	0	.\4_T_Plot\WT\LOC_Os03g44540.1--1729--osa-miR169r-5p_R+1_degradome.jpg	0.0157732	0.0108808	.\4_T_Plot\phyB\LOC_Os03g44540.1--1729--osa-miR169r-5p_R+1_degradome.jpg
osa-MIR171a-p3	TTGAGCCGCGCCAATATCTCT	LOC_Os02g44370.1	LOC_Os02g44370	GRAS family transcription factor	GO:0009987(cellular process);GO:0009536(plastid);GO:0008150(biological_process);GO:0030154(cell differentiation);GO:0009058(biosynthetic process);GO:0006139(nucleobase-containing compound metabolic process);GO:0016043(cellular component organization);GO:0009653(anatomical structure morphogenesis);GO:0016049(cell growth);GO:0007275(multicellular organismal development);GO:0005515(protein binding);…	ATHAM3,HAM3	1	1523-1543	225.91	0	1534	2	2			2		.\4_T_Plot\WT\LOC_Os02g44370.1--1534--osa-MIR171a-p3_degradome.jpg	0.391289		NA
osa-MIR171a-p3	TTGAGCCGCGCCAATATCTCT	LOC_Os10g40390.1	LOC_Os10g40390	GRAS family transcription factor	GO:0007275(multicellular organismal development);GO:0008150(biological_process);GO:0009653(anatomical structure morphogenesis);GO:0016049(cell growth);GO:0030154(cell differentiation);GO:0016043(cellular component organization);GO:0009987(cellular process);GO:0003700(sequence-specific DNA binding transcription factor activity);GO:0009536(plastid);GO:0006139(nucleobase-containing compound metaboli…	ATHAM3,HAM3	1	165-185	790.686	508.464	176	7	7	8	8	0	0	.\4_T_Plot\WT\LOC_Os10g40390.1--176--osa-MIR171a-p3_degradome.jpg	0.00606588	0.00787026	.\4_T_Plot\phyB\LOC_Os10g40390.1--176--osa-MIR171a-p3_degradome.jpg
osa-MIR171a-p3	TTGAGCCGCGCCAATATCTCT	LOC_Os06g01620.1	LOC_Os06g01620	GRAS family transcription factor	GO:0009536(plastid);GO:0016043(cellular component organization);GO:0006139(nucleobase-containing compound metabolic process);GO:0009653(anatomical structure morphogenesis);GO:0030154(cell differentiation);GO:0016049(cell growth);GO:0007275(multicellular organismal development);GO:0009058(biosynthetic process);GO:0008150(biological_process);GO:0005515(protein binding);GO:0009987(cellular process);…	ATHAM3,HAM3	0.5	453-473	1468.42	1525.39	464	13	13	24	24	2	2	.\4_T_Plot\WT\LOC_Os06g01620.1--464--osa-MIR171a-p3_degradome.jpg	0.234556	0.357186	.\4_T_Plot\phyB\LOC_Os06g01620.1--464--osa-MIR171a-p3_degradome.jpg
osa-MIR171a-p3	TTGAGCCGCGCCAATATCTCT	LOC_Os04g46860.1	LOC_Os04g46860	GRAS family transcription factor	GO:0016049(cell growth);GO:0007275(multicellular organismal development);GO:0009653(anatomical structure morphogenesis);GO:0008150(biological_process);GO:0009536(plastid);GO:0003700(sequence-specific DNA binding transcription factor activity);GO:0009987(cellular process);GO:0030154(cell differentiation);GO:0005515(protein binding);GO:0009058(biosynthetic process);GO:0006139(nucleobase-containing …	ATHAM3,HAM3	0	1323-1343	677.73	762.696	1334	6	6	12	12	2	2	.\4_T_Plot\WT\LOC_Os04g46860.1--1334--osa-MIR171a-p3_degradome.jpg	0.436046	0.612069	.\4_T_Plot\phyB\LOC_Os04g46860.1--1334--osa-MIR171a-p3_degradome.jpg
osa-MIR171a-p3	TTGAGCCGCGCCAATATCTCT	LOC_Os02g44360.1	LOC_Os02g44360	GRAS family transcription factor	GO:0030154(cell differentiation);GO:0009987(cellular process);GO:0007275(multicellular organismal development);GO:0016043(cellular component organization);GO:0006139(nucleobase-containing compound metabolic process);GO:0009058(biosynthetic process);GO:0008150(biological_process);GO:0003700(sequence-specific DNA binding transcription factor activity);GO:0009536(plastid);GO:0009653(anatomical struc…	ATHAM3,HAM3	0	1348-1368	338.865	381.348	1359	3	3	6	6	2	2	.\4_T_Plot\WT\LOC_Os02g44360.1--1359--osa-MIR171a-p3_degradome.jpg	0.436046	0.612069	.\4_T_Plot\phyB\LOC_Os02g44360.1--1359--osa-MIR171a-p3_degradome.jpg
osa-miR171b	TGATTGAGCCGTGCCAATATC	LOC_Os02g44360.1	LOC_Os02g44360	GRAS family transcription factor	GO:0030154(cell differentiation);GO:0009987(cellular process);GO:0007275(multicellular organismal development);GO:0016043(cellular component organization);GO:0006139(nucleobase-containing compound metabolic process);GO:0009058(biosynthetic process);GO:0008150(biological_process);GO:0003700(sequence-specific DNA binding transcription factor activity);GO:0009536(plastid);GO:0009653(anatomical struc…	ATHAM3,HAM3	1	1351-1371	1355.46	699.138	1362	12	12	11	11	0	0	.\4_T_Plot\WT\LOC_Os02g44360.1--1362--osa-miR171b_degradome.jpg	0.012095	0.0156786	.\4_T_Plot\phyB\LOC_Os02g44360.1--1362--osa-miR171b_degradome.jpg
osa-miR171b	TGATTGAGCCGTGCCAATATC	LOC_Os02g44370.1	LOC_Os02g44370	GRAS family transcription factor	GO:0009987(cellular process);GO:0009536(plastid);GO:0008150(biological_process);GO:0030154(cell differentiation);GO:0009058(biosynthetic process);GO:0006139(nucleobase-containing compound metabolic process);GO:0016043(cellular component organization);GO:0009653(anatomical structure morphogenesis);GO:0016049(cell growth);GO:0007275(multicellular organismal development);GO:0005515(protein binding);…	ATHAM3,HAM3	1	1526-1546	1468.42	63.558	1537	13	13	1	1	0	4	.\4_T_Plot\WT\LOC_Os02g44370.1--1537--osa-miR171b_degradome.jpg	0.012095	0.797697	.\4_T_Plot\phyB\LOC_Os02g44370.1--1537--osa-miR171b_degradome.jpg
osa-miR171b	TGATTGAGCCGTGCCAATATC	LOC_Os10g40390.1	LOC_Os10g40390	GRAS family transcription factor	GO:0007275(multicellular organismal development);GO:0008150(biological_process);GO:0009653(anatomical structure morphogenesis);GO:0016049(cell growth);GO:0030154(cell differentiation);GO:0016043(cellular component organization);GO:0009987(cellular process);GO:0003700(sequence-specific DNA binding transcription factor activity);GO:0009536(plastid);GO:0006139(nucleobase-containing compound metaboli…	ATHAM3,HAM3	2	168-188	225.91	0	179	2	2			2		.\4_T_Plot\WT\LOC_Os10g40390.1--179--osa-miR171b_degradome.jpg	0.189432		NA
osa-miR171b	TGATTGAGCCGTGCCAATATC	LOC_Os06g01620.1	LOC_Os06g01620	GRAS family transcription factor	GO:0009536(plastid);GO:0016043(cellular component organization);GO:0006139(nucleobase-containing compound metabolic process);GO:0009653(anatomical structure morphogenesis);GO:0030154(cell differentiation);GO:0016049(cell growth);GO:0007275(multicellular organismal development);GO:0009058(biosynthetic process);GO:0008150(biological_process);GO:0005515(protein binding);GO:0009987(cellular process);…	ATHAM3,HAM3	1	456-476	4631.16	5275.31	467	41	41	83	83	0	0	.\4_T_Plot\WT\LOC_Os06g01620.1--467--osa-miR171b_degradome.jpg	0.012095	0.0156786	.\4_T_Plot\phyB\LOC_Os06g01620.1--467--osa-miR171b_degradome.jpg
osa-miR171b	TGATTGAGCCGTGCCAATATC	LOC_Os04g46860.1	LOC_Os04g46860	GRAS family transcription factor	GO:0016049(cell growth);GO:0007275(multicellular organismal development);GO:0009653(anatomical structure morphogenesis);GO:0008150(biological_process);GO:0009536(plastid);GO:0003700(sequence-specific DNA binding transcription factor activity);GO:0009987(cellular process);GO:0030154(cell differentiation);GO:0005515(protein binding);GO:0009058(biosynthetic process);GO:0006139(nucleobase-containing …	ATHAM3,HAM3	1	1326-1346	3953.43	6546.47	1337	35	35	103	103	0	0	.\4_T_Plot\WT\LOC_Os04g46860.1--1337--osa-miR171b_degradome.jpg	0.012095	0.0156786	.\4_T_Plot\phyB\LOC_Os04g46860.1--1337--osa-miR171b_degradome.jpg
[truncated: 4,085 more rows]
