# Supplementary material for: Genome-wide identification of microRNAs and their targets in wild type and phyB mutant provides a key link between microRNAs and the phyB-mediated light signaling pathway in rice
Source: Front Plant Sci. 2015 May 29;6:372. doi: 10.3389/fpls.2015.00372 (PMC4448008; doi:10.3389/fpls.2015.00372)
Supplement: Additional file 7 — GO analysis of targets obtained from degradome sequencing. [file DataSheet7.XLS]

## Sheet: Sheet4
		Additional file 7 GO analysis of targets found by degradome sequecing.
		Additional file 7a GO analysis of common targets found in WT and phyB.
		Additional file 7b GO analysis of targets found only in phyB.
		Additional file 7c GO analysis of targets found only in WT.

## Sheet: 7a
GO_acc	term_type	Term	queryitem	querytotal	bgitem	bgtotal	pvalue	FDR	entries
GO:0015979	P	photosynthesis	26	635	324	34296	1.9e-09	6.1e-07	// LOC_Os07g25430 // LOC_Os06g39708 // LOC_Os09g36450 // LOC_Os03g16050 // LOC_Os12g01530 // LOC_Os01g41710 // LOC_Os11g01530 // LOC_Os01g31690 // LOC_Os07g28610 // LOC_Os04g35530 // LOC_Os02g42570 // LOC_Os06g51029 // LOC_Os11g13890 // LOC_Os12g10600 //
GO:0009058	P	biosynthetic process	196	635	7335	34296	2.2e-08	3.6e-06	// LOC_Os08g13930 // ChrSy.fgenesh.mRNA.86 // LOC_Os12g37970 // LOC_Os04g21950 // LOC_Os08g33830 // LOC_Os01g69830 // LOC_Os04g38600 // LOC_Os03g14990 // LOC_Os12g08810 // LOC_Os05g25640 // LOC_Os02g39795 // LOC_Os04g48880 // LOC_Os06g43900 // LOC_Os04g43
GO:0009628	P	response to abiotic stimulus	99	635	3022	34296	3.5e-08	3.9e-06	// LOC_Os08g13930 // LOC_Os12g17600 // LOC_Os11g08470 // LOC_Os12g38640 // LOC_Os02g44870 // LOC_Os10g42210 // LOC_Os05g25640 // LOC_Os04g23890 // LOC_Os12g43390 // LOC_Os01g15110 // LOC_Os01g45274 // LOC_Os03g20170 // LOC_Os07g26690 // LOC_Os07g32510 //
GO:0050896	P	response to stimulus	176	635	6928	34296	4.3e-06	0.00035	// LOC_Os08g13930 // LOC_Os05g05800 // LOC_Os12g37970 // LOC_Os01g01160 // LOC_Os04g21950 // LOC_Os08g31410 // LOC_Os11g08470 // LOC_Os01g46070 // LOC_Os12g38640 // LOC_Os04g51610 // LOC_Os12g08810 // LOC_Os02g44870 // LOC_Os06g13190 // LOC_Os05g25640 //
GO:0034645	P	cellular macromolecule biosynthetic process	36	635	890	34296	2e-05	0.00081	// LOC_Os09g08430 // LOC_Os02g57670 // LOC_Os02g56014 // LOC_Os03g08010 // LOC_Os01g44210 // LOC_Os03g58050 // LOC_Os05g01110 // LOC_Os08g33830 // LOC_Os03g27260 // LOC_Os08g44480 // LOC_Os07g34589 // LOC_Os04g51570 // LOC_Os03g03020 // LOC_Os03g04960 //
GO:0009059	P	macromolecule biosynthetic process	36	635	890	34296	2e-05	0.00081	// LOC_Os09g08430 // LOC_Os02g57670 // LOC_Os02g56014 // LOC_Os03g08010 // LOC_Os01g44210 // LOC_Os03g58050 // LOC_Os05g01110 // LOC_Os08g33830 // LOC_Os03g27260 // LOC_Os08g44480 // LOC_Os07g34589 // LOC_Os04g51570 // LOC_Os03g03020 // LOC_Os03g04960 //
GO:0044249	P	cellular biosynthetic process	36	635	890	34296	2e-05	0.00081	// LOC_Os09g08430 // LOC_Os02g57670 // LOC_Os02g56014 // LOC_Os03g08010 // LOC_Os01g44210 // LOC_Os03g58050 // LOC_Os05g01110 // LOC_Os08g33830 // LOC_Os03g27260 // LOC_Os08g44480 // LOC_Os07g34589 // LOC_Os04g51570 // LOC_Os03g03020 // LOC_Os03g04960 //
GO:0006412	P	translation	36	635	890	34296	2e-05	0.00081	// LOC_Os09g08430 // LOC_Os02g57670 // LOC_Os02g56014 // LOC_Os03g08010 // LOC_Os01g44210 // LOC_Os03g58050 // LOC_Os05g01110 // LOC_Os08g33830 // LOC_Os03g27260 // LOC_Os08g44480 // LOC_Os07g34589 // LOC_Os04g51570 // LOC_Os03g03020 // LOC_Os03g04960 //
GO:0009987	P	cellular process	388	635	18214	34296	3.4e-05	0.0012	// ChrSy.fgenesh.mRNA.86 // LOC_Os01g01160 // LOC_Os05g05800 // LOC_Os03g14990 // LOC_Os05g25640 // LOC_Os04g23890 // LOC_Os07g13170 // LOC_Os07g47110 // LOC_Os01g05970 // LOC_Os06g44450 // LOC_Os04g35200 // LOC_Os04g38600 // LOC_Os04g55560 // LOC_Os09g30
GO:0006807	P	nitrogen compound metabolic process	138	635	5399	34296	5.2e-05	0.0015	// LOC_Os12g37970 // LOC_Os04g21950 // LOC_Os08g33830 // LOC_Os01g69830 // LOC_Os04g51610 // LOC_Os06g04030 // LOC_Os04g43910 // LOC_Os06g12790 // LOC_Os12g29330 // LOC_Os05g49860 // LOC_Os02g58090 // LOC_Os01g71970 // LOC_Os02g45054 // LOC_Os06g51029 //
GO:0006139	P	nucleobase, nucleoside, nucleotide and nucleic acid metabolic process	138	635	5399	34296	5.2e-05	0.0015	// LOC_Os12g37970 // LOC_Os04g21950 // LOC_Os08g33830 // LOC_Os01g69830 // LOC_Os04g51610 // LOC_Os06g04030 // LOC_Os04g43910 // LOC_Os06g12790 // LOC_Os12g29330 // LOC_Os05g49860 // LOC_Os02g58090 // LOC_Os01g71970 // LOC_Os02g45054 // LOC_Os06g51029 //
GO:0006091	P	generation of precursor metabolites and energy	23	635	480	34296	6e-05	0.0016	// LOC_Os06g39708 // LOC_Os03g16050 // LOC_Os01g41710 // LOC_Os01g31690 // LOC_Os07g28610 // LOC_Os02g42570 // LOC_Os06g51029 // LOC_Os12g10600 // LOC_Os02g04510 // LOC_Os03g03720 // LOC_Os04g54630 // LOC_Os04g38600 // LOC_Os09g30340 // LOC_Os07g32880 //
GO:0009719	P	response to endogenous stimulus	61	635	2015	34296	0.00017	0.0042	// LOC_Os08g13930 // LOC_Os05g05800 // LOC_Os04g43910 // LOC_Os06g13820 // LOC_Os10g33940 // LOC_Os12g37970 // LOC_Os12g16350 // LOC_Os12g41680 // LOC_Os02g44870 // LOC_Os05g35410 // LOC_Os02g12790 // LOC_Os01g62840 // LOC_Os06g04070 // LOC_Os09g36930 //
GO:0044237	P	cellular metabolic process	232	635	10280	34296	0.00026	0.006	// LOC_Os05g05800 // LOC_Os12g37970 // LOC_Os04g35200 // LOC_Os04g21950 // LOC_Os11g08470 // LOC_Os08g33830 // LOC_Os01g69830 // LOC_Os04g38600 // LOC_Os04g51610 // LOC_Os08g09350 // LOC_Os02g04680 // LOC_Os06g04030 // LOC_Os04g23890 // LOC_Os06g43900 //
GO:0010467	P	gene expression	37	635	1076	34296	0.00036	0.0079	// LOC_Os09g08430 // LOC_Os02g57670 // LOC_Os02g56014 // LOC_Os03g08010 // LOC_Os01g44210 // LOC_Os03g58050 // LOC_Os05g01110 // LOC_Os11g26850 // LOC_Os08g33830 // LOC_Os03g27260 // LOC_Os08g44480 // LOC_Os07g34589 // LOC_Os04g51570 // LOC_Os03g03020 //
GO:0006950	P	response to stress	117	635	4660	34296	0.00044	0.0089	// LOC_Os08g13930 // LOC_Os05g05800 // LOC_Os01g01160 // LOC_Os04g21950 // LOC_Os12g17600 // LOC_Os11g08470 // LOC_Os01g46070 // LOC_Os02g44870 // LOC_Os06g13190 // LOC_Os05g25640 // LOC_Os12g43390 // LOC_Os03g62670 // LOC_Os07g48030 // LOC_Os01g45274 //
GO:0009607	P	response to biotic stimulus	44	635	1404	34296	0.00069	0.013	// LOC_Os08g13930 // LOC_Os05g05800 // LOC_Os03g16920 // LOC_Os04g21950 // LOC_Os11g08470 // LOC_Os01g67054 // LOC_Os05g38530 // LOC_Os01g58420 // LOC_Os01g46070 // LOC_Os03g58580 // LOC_Os06g44420 // LOC_Os01g62840 // LOC_Os05g49880 // LOC_Os04g51610 //
GO:0032501	P	multicellular organismal process	91	635	3619	34296	0.002	0.036	// LOC_Os05g05800 // LOC_Os03g11060 // LOC_Os06g02560 // LOC_Os01g69830 // LOC_Os03g14990 // LOC_Os05g25640 // LOC_Os04g23890 // LOC_Os04g43910 // LOC_Os01g15110 // LOC_Os12g29330 // LOC_Os02g45054 // LOC_Os07g32510 // LOC_Os02g03020 // LOC_Os12g39380 //
GO:0007275	P	multicellular organismal development	88	635	3543	34296	0.0033	0.056	// LOC_Os05g05800 // LOC_Os03g11060 // LOC_Os06g02560 // LOC_Os01g69830 // LOC_Os03g14990 // LOC_Os05g25640 // LOC_Os11g43960 // LOC_Os04g43910 // LOC_Os12g29330 // LOC_Os02g45054 // LOC_Os07g32510 // LOC_Os02g03020 // LOC_Os05g45420 // LOC_Os09g06464 //
GO:0000003	P	reproduction	53	635	1965	34296	0.0049	0.077	// LOC_Os05g05800 // LOC_Os04g43910 // LOC_Os12g41860 // LOC_Os01g44210 // LOC_Os08g02300 // LOC_Os09g21770 // LOC_Os09g36450 // LOC_Os12g41680 // LOC_Os11g26850 // LOC_Os08g33830 // LOC_Os03g27260 // LOC_Os01g69830 // LOC_Os06g44420 // LOC_Os02g12790 //
GO:0032502	P	developmental process	92	635	3791	34296	0.005	0.077	// LOC_Os05g05800 // LOC_Os03g11060 // LOC_Os06g02560 // LOC_Os01g69830 // LOC_Os03g14990 // LOC_Os05g25640 // LOC_Os11g43960 // LOC_Os04g43910 // LOC_Os01g15110 // LOC_Os12g29330 // LOC_Os02g45054 // LOC_Os07g32510 // LOC_Os02g03020 // LOC_Os05g45420 //
GO:0016043	P	cellular component organization	52	635	1935	34296	0.0056	0.084	// LOC_Os01g13480 // LOC_Os03g11060 // LOC_Os06g13820 // LOC_Os06g39708 // LOC_Os07g36140 // LOC_Os04g46860 // LOC_Os06g11430 // LOC_Os01g13740 // LOC_Os09g36450 // LOC_Os02g44370 // LOC_Os01g05800 // LOC_Os07g05810 // LOC_Os01g06010 // LOC_Os12g23180 //
GO:0009908	P	flower development	21	635	662	34296	0.014	0.21	// LOC_Os05g05800 // LOC_Os11g34460 // LOC_Os12g41860 // LOC_Os09g30418 // LOC_Os04g43910 // LOC_Os02g07780 // LOC_Os08g02300 // LOC_Os09g21770 // LOC_Os06g47150 // LOC_Os08g39140 // LOC_Os02g04680 // LOC_Os01g69830 // LOC_Os01g13740 // LOC_Os02g12790 //
GO:0048608	P	reproductive structure development	21	635	668	34296	0.016	0.21	// LOC_Os05g05800 // LOC_Os11g34460 // LOC_Os12g41860 // LOC_Os09g30418 // LOC_Os04g43910 // LOC_Os02g07780 // LOC_Os08g02300 // LOC_Os09g21770 // LOC_Os06g47150 // LOC_Os08g39140 // LOC_Os02g04680 // LOC_Os01g69830 // LOC_Os01g13740 // LOC_Os02g12790 //
GO:0003006	P	reproductive developmental process	21	635	668	34296	0.016	0.21	// LOC_Os05g05800 // LOC_Os11g34460 // LOC_Os12g41860 // LOC_Os09g30418 // LOC_Os04g43910 // LOC_Os02g07780 // LOC_Os08g02300 // LOC_Os09g21770 // LOC_Os06g47150 // LOC_Os08g39140 // LOC_Os02g04680 // LOC_Os01g69830 // LOC_Os01g13740 // LOC_Os02g12790 //
GO:0009791	P	post-embryonic development	50	635	2033	34296	0.028	0.35	// LOC_Os08g10080 // LOC_Os05g05800 // LOC_Os03g11060 // LOC_Os12g41860 // LOC_Os01g44210 // LOC_Os08g02300 // LOC_Os09g21770 // LOC_Os12g41680 // LOC_Os04g37920 // LOC_Os03g27260 // LOC_Os01g69830 // LOC_Os02g12790 // LOC_Os06g04070 // LOC_Os03g14990 //
GO:0008152	P	metabolic process	382	635	19328	34296	0.03	0.36	// ChrSy.fgenesh.mRNA.86 // LOC_Os01g01160 // LOC_Os09g39390 // LOC_Os05g05800 // LOC_Os03g14990 // LOC_Os05g25640 // LOC_Os07g30620 // LOC_Os07g13170 // LOC_Os07g47110 // LOC_Os01g05970 // LOC_Os06g44450 // LOC_Os04g35200 // LOC_Os04g38600 // LOC_Os04g55
GO:0006810	P	transport	74	635	3278	34296	0.047	0.49	// LOC_Os06g12310 // LOC_Os01g70210 // LOC_Os06g13820 // LOC_Os03g52660 // LOC_Os09g36930 // LOC_Os01g05800 // LOC_Os04g48390 // LOC_Os11g09020 // LOC_Os03g01170 // LOC_Os12g32760 // LOC_Os08g42170 // LOC_Os07g05810 // LOC_Os06g44420 // LOC_Os10g23100 //
GO:0051234	P	establishment of localization	74	635	3278	34296	0.047	0.49	// LOC_Os06g12310 // LOC_Os01g70210 // LOC_Os06g13820 // LOC_Os03g52660 // LOC_Os09g36930 // LOC_Os01g05800 // LOC_Os04g48390 // LOC_Os11g09020 // LOC_Os03g01170 // LOC_Os12g32760 // LOC_Os08g42170 // LOC_Os07g05810 // LOC_Os06g44420 // LOC_Os10g23100 //
GO:0051179	P	localization	74	635	3278	34296	0.047	0.49	// LOC_Os06g12310 // LOC_Os01g70210 // LOC_Os06g13820 // LOC_Os03g52660 // LOC_Os09g36930 // LOC_Os01g05800 // LOC_Os04g48390 // LOC_Os11g09020 // LOC_Os03g01170 // LOC_Os12g32760 // LOC_Os08g42170 // LOC_Os07g05810 // LOC_Os06g44420 // LOC_Os10g23100 //
GO:0048856	P	anatomical structure development	41	635	1665	34296	0.043	0.49	// LOC_Os05g05800 // LOC_Os12g41860 // LOC_Os04g46860 // LOC_Os08g02300 // LOC_Os09g21770 // LOC_Os12g41680 // LOC_Os02g44370 // LOC_Os10g33960 // LOC_Os01g69830 // LOC_Os02g12790 // LOC_Os12g01530 // LOC_Os03g43930 // LOC_Os11g01530 // LOC_Os10g40390 //
GO:0030154	P	cell differentiation	19	635	710	34296	0.076	0.76	// LOC_Os02g41860 // LOC_Os05g33390 // LOC_Os06g01620 // LOC_Os10g40390 // LOC_Os06g11430 // LOC_Os09g20350 // LOC_Os01g59660 // LOC_Os03g01890 // LOC_Os02g03020 // LOC_Os02g51670 // LOC_Os04g46860 // LOC_Os10g33960 // LOC_Os02g44360 // LOC_Os02g44370 //
GO:0048869	P	cellular developmental process	19	635	710	34296	0.076	0.76	// LOC_Os02g41860 // LOC_Os05g33390 // LOC_Os06g01620 // LOC_Os10g40390 // LOC_Os06g11430 // LOC_Os09g20350 // LOC_Os01g59660 // LOC_Os03g01890 // LOC_Os02g03020 // LOC_Os02g51670 // LOC_Os04g46860 // LOC_Os10g33960 // LOC_Os02g44360 // LOC_Os02g44370 //
GO:0019748	P	secondary metabolic process	16	635	583	34296	0.083	0.8	// LOC_Os02g41650 // LOC_Os07g41070 // LOC_Os03g62670 // LOC_Os08g34280 // LOC_Os05g25640 // LOC_Os02g08100 // LOC_Os05g04220 // LOC_Os04g43910 // LOC_Os08g02300 // LOC_Os01g67054 // LOC_Os01g72120 // LOC_Os04g37920 // LOC_Os08g07720 // LOC_Os08g38910 //
GO:0042592	P	homeostatic process	10	635	342	34296	0.11	0.98	// LOC_Os03g03910 // LOC_Os12g38051 // LOC_Os11g01530 // LOC_Os05g33390 // LOC_Os05g35410 // LOC_Os04g37920 // LOC_Os05g10930 // LOC_Os02g12790 // LOC_Os12g01530 // LOC_Os02g51850
GO:0019725	P	cellular homeostasis	10	635	342	34296	0.11	0.98	// LOC_Os03g03910 // LOC_Os12g38051 // LOC_Os11g01530 // LOC_Os05g33390 // LOC_Os05g35410 // LOC_Os04g37920 // LOC_Os05g10930 // LOC_Os02g12790 // LOC_Os12g01530 // LOC_Os02g51850
GO:0022414	P	reproductive process	24	635	985	34296	0.11	0.98	// LOC_Os05g05800 // LOC_Os04g43910 // LOC_Os12g41860 // LOC_Os08g02300 // LOC_Os09g21770 // LOC_Os08g33830 // LOC_Os01g69830 // LOC_Os02g12790 // LOC_Os12g01530 // LOC_Os03g43930 // LOC_Os11g01530 // LOC_Os05g33390 // LOC_Os08g39140 // LOC_Os04g32460 //
GO:0016265	P	death	9	635	478	34296	0.53	1	// LOC_Os03g03910 // LOC_Os12g18374 // LOC_Os02g10350 // LOC_Os07g43580 // LOC_Os01g67054 // LOC_Os01g59660 // LOC_Os04g37920 // LOC_Os03g04960 // LOC_Os03g46570
GO:0009991	P	response to extracellular stimulus	8	635	393	34296	0.44	1	// LOC_Os03g03910 // LOC_Os01g21250 // LOC_Os05g05800 // LOC_Os01g49470 // LOC_Os05g33390 // LOC_Os05g45420 // LOC_Os08g31410 // LOC_Os03g17980
GO:0050789	P	regulation of biological process	42	635	2132	34296	0.36	1	// LOC_Os05g43840 // LOC_Os05g05800 // LOC_Os01g13740 // LOC_Os12g41680 // LOC_Os01g67054 // LOC_Os09g36520 // LOC_Os11g26850 // LOC_Os02g12790 // LOC_Os03g10880 // LOC_Os01g69080 // LOC_Os09g29460 // LOC_Os05g34830 // LOC_Os10g18340 // LOC_Os04g23890 //
GO:0009790	P	embryonic development	19	635	810	34296	0.18	1	// LOC_Os01g21250 // LOC_Os03g43930 // LOC_Os06g46270 // LOC_Os12g41860 // LOC_Os01g49470 // LOC_Os02g50960 // LOC_Os02g34950 // LOC_Os08g10080 // LOC_Os01g44210 // LOC_Os08g02300 // LOC_Os12g41680 // LOC_Os11g26850 // LOC_Os10g31900 // LOC_Os01g09320 //
GO:0023052	P	signaling	47	635	2409	34296	0.38	1	// LOC_Os03g03910 // LOC_Os05g43840 // LOC_Os05g05800 // LOC_Os05g33390 // LOC_Os06g13820 // LOC_Os01g13740 // LOC_Os12g41680 // LOC_Os01g67054 // LOC_Os09g36520 // LOC_Os02g12790 // LOC_Os03g10880 // LOC_Os01g69080 // LOC_Os09g29460 // LOC_Os05g34830 //
GO:0007165	P	signal transduction	41	635	1951	34296	0.23	1	// LOC_Os05g43840 // LOC_Os05g05800 // LOC_Os01g13740 // LOC_Os12g41680 // LOC_Os01g67054 // LOC_Os09g36520 // LOC_Os02g12790 // LOC_Os03g10880 // LOC_Os01g69080 // LOC_Os09g29460 // LOC_Os05g34830 // LOC_Os10g18340 // LOC_Os04g23890 // LOC_Os05g27920 //
GO:0008219	P	cell death	9	635	478	34296	0.53	1	// LOC_Os03g03910 // LOC_Os12g18374 // LOC_Os02g10350 // LOC_Os07g43580 // LOC_Os01g67054 // LOC_Os01g59660 // LOC_Os04g37920 // LOC_Os03g04960 // LOC_Os03g46570
GO:0009653	P	anatomical structure morphogenesis	25	635	1141	34296	0.23	1	// LOC_Os05g05800 // LOC_Os12g41860 // LOC_Os04g46860 // LOC_Os06g11430 // LOC_Os12g41680 // LOC_Os02g44370 // LOC_Os10g33960 // LOC_Os03g43930 // LOC_Os10g40390 // LOC_Os08g10080 // LOC_Os02g41860 // LOC_Os01g15110 // LOC_Os02g44360 // LOC_Os07g13170 //
GO:0044267	P	cellular protein metabolic process	78	635	4849	34296	0.92	1	// LOC_Os09g08430 // LOC_Os01g13480 // LOC_Os05g05800 // LOC_Os03g61060 // LOC_Os04g40600 // LOC_Os02g57670 // LOC_Os03g08010 // LOC_Os03g16860 // LOC_Os09g36520 // LOC_Os01g44210 // LOC_Os02g56014 // LOC_Os11g08470 // LOC_Os05g01110 // LOC_Os04g37920 //
GO:0016049	P	cell growth	9	635	567	34296	0.72	1	// LOC_Os06g01620 // LOC_Os10g40390 // LOC_Os04g46860 // LOC_Os02g41860 // LOC_Os04g37920 // LOC_Os02g44360 // LOC_Os02g44370 // LOC_Os01g66100 // LOC_Os03g04020
GO:0044260	P	cellular macromolecule metabolic process	86	635	5364	34296	0.94	1	// LOC_Os05g05800 // LOC_Os04g35200 // LOC_Os07g36140 // LOC_Os11g08470 // LOC_Os08g33830 // LOC_Os06g04030 // LOC_Os04g23890 // LOC_Os05g49860 // LOC_Os05g49120 // LOC_Os06g07230 // LOC_Os05g45420 // LOC_Os04g40600 // LOC_Os04g38600 // LOC_Os03g16860 //
GO:0090066	P	regulation of anatomical structure size	9	635	567	34296	0.72	1	// LOC_Os06g01620 // LOC_Os10g40390 // LOC_Os04g46860 // LOC_Os02g41860 // LOC_Os04g37920 // LOC_Os02g44360 // LOC_Os02g44370 // LOC_Os01g66100 // LOC_Os03g04020
GO:0065007	P	biological regulation	57	635	2871	34296	0.31	1	// LOC_Os03g03910 // LOC_Os05g43840 // LOC_Os05g05800 // LOC_Os05g33390 // LOC_Os04g46860 // LOC_Os10g18340 // LOC_Os01g13740 // LOC_Os09g20350 // LOC_Os12g41680 // LOC_Os01g67054 // LOC_Os05g10930 // LOC_Os05g35410 // LOC_Os09g36520 // LOC_Os11g26850 //
GO:0065008	P	regulation of biological quality	18	635	863	34296	0.34	1	// LOC_Os03g03910 // LOC_Os02g41860 // LOC_Os12g38051 // LOC_Os11g01530 // LOC_Os10g40390 // LOC_Os04g46860 // LOC_Os05g33390 // LOC_Os05g35410 // LOC_Os04g37920 // LOC_Os05g10930 // LOC_Os02g44360 // LOC_Os02g44370 // LOC_Os02g12790 // LOC_Os01g66100 //
GO:0005975	P	carbohydrate metabolic process	17	635	1439	34296	0.98	1	// LOC_Os08g13930 // LOC_Os11g07020 // LOC_Os03g03720 // LOC_Os06g40640 // LOC_Os01g70190 // LOC_Os10g32810 // LOC_Os07g22930 // LOC_Os03g04770 // LOC_Os02g52610 // LOC_Os03g12620 // LOC_Os03g62670 // LOC_Os09g33710 // LOC_Os01g62840 // LOC_Os04g38600 //
GO:0006629	P	lipid metabolic process	23	635	1376	34296	0.72	1	// LOC_Os07g05810 // LOC_Os12g16350 // LOC_Os09g36450 // LOC_Os03g16690 // LOC_Os09g36520 // LOC_Os03g56280 // LOC_Os01g69080 // LOC_Os03g18070 // LOC_Os10g42210 // LOC_Os02g07160 // LOC_Os01g51360 // LOC_Os07g43580 // LOC_Os05g08810 // LOC_Os08g08850 //
GO:0006464	P	protein modification process	43	635	3977	34296	1	1	// LOC_Os05g43840 // LOC_Os01g13480 // LOC_Os05g05800 // LOC_Os04g40600 // LOC_Os09g36520 // LOC_Os06g11430 // LOC_Os11g08470 // LOC_Os04g37920 // LOC_Os05g38530 // LOC_Os04g38600 // LOC_Os09g06230 // LOC_Os05g49880 // LOC_Os01g63280 // LOC_Os10g29620 //
GO:0050794	P	regulation of cellular process	41	635	1951	34296	0.23	1	// LOC_Os05g43840 // LOC_Os05g05800 // LOC_Os01g13740 // LOC_Os12g41680 // LOC_Os01g67054 // LOC_Os09g36520 // LOC_Os02g12790 // LOC_Os03g10880 // LOC_Os01g69080 // LOC_Os09g29460 // LOC_Os05g34830 // LOC_Os10g18340 // LOC_Os04g23890 // LOC_Os05g27920 //
GO:0008361	P	regulation of cell size	9	635	567	34296	0.72	1	// LOC_Os06g01620 // LOC_Os10g40390 // LOC_Os04g46860 // LOC_Os02g41860 // LOC_Os04g37920 // LOC_Os02g44360 // LOC_Os02g44370 // LOC_Os01g66100 // LOC_Os03g04020
GO:0023046	P	signaling process	42	635	1972	34296	0.2	1	// LOC_Os05g43840 // LOC_Os05g05800 // LOC_Os06g13820 // LOC_Os01g13740 // LOC_Os12g41680 // LOC_Os01g67054 // LOC_Os09g36520 // LOC_Os02g12790 // LOC_Os03g10880 // LOC_Os01g69080 // LOC_Os09g29460 // LOC_Os05g34830 // LOC_Os10g18340 // LOC_Os04g23890 //
GO:0007154	P	cell communication	7	635	512	34296	0.83	1	// LOC_Os03g03910 // LOC_Os01g21250 // LOC_Os05g05800 // LOC_Os06g13820 // LOC_Os01g49470 // LOC_Os05g33390 // LOC_Os08g31410
GO:0009056	P	catabolic process	41	635	2007	34296	0.28	1	// LOC_Os03g03910 // LOC_Os05g05800 // LOC_Os06g13820 // LOC_Os06g40640 // LOC_Os12g16350 // LOC_Os03g29540 // LOC_Os07g05810 // LOC_Os03g56280 // LOC_Os04g51610 // LOC_Os03g04770 // LOC_Os06g40940 // LOC_Os10g42210 // LOC_Os11g11210 // LOC_Os05g33390 //
GO:0040007	P	growth	17	635	736	34296	0.21	1	// LOC_Os02g41860 // LOC_Os06g01620 // LOC_Os05g25640 // LOC_Os10g40390 // LOC_Os04g46860 // LOC_Os02g31290 // LOC_Os01g59660 // LOC_Os04g43910 // LOC_Os04g37920 // LOC_Os01g56780 // LOC_Os02g44360 // LOC_Os03g27260 // LOC_Os02g44370 // LOC_Os01g66100 //
GO:0044238	P	primary metabolic process	256	635	13205	34296	0.19	1	// LOC_Os08g13930 // LOC_Os05g05800 // LOC_Os07g22930 // LOC_Os01g01160 // LOC_Os04g21950 // LOC_Os05g43840 // LOC_Os12g37970 // LOC_Os11g08470 // LOC_Os08g33830 // LOC_Os01g69830 // LOC_Os07g05810 // LOC_Os04g51610 // LOC_Os08g09350 // LOC_Os09g25850 //
GO:0009605	P	response to external stimulus	15	635	681	34296	0.29	1	// LOC_Os03g03910 // LOC_Os01g21250 // LOC_Os05g05800 // LOC_Os07g47350 // LOC_Os01g49470 // LOC_Os04g23890 // LOC_Os05g33390 // LOC_Os05g30190 // LOC_Os01g15110 // LOC_Os12g39380 // LOC_Os05g45420 // LOC_Os08g31410 // LOC_Os04g37920 // LOC_Os03g17980 //
GO:0019538	P	protein metabolic process	97	635	6088	34296	0.95	1	// LOC_Os05g05800 // LOC_Os01g01160 // LOC_Os11g08470 // LOC_Os08g33830 // LOC_Os04g23890 // LOC_Os05g49120 // LOC_Os06g51029 // LOC_Os06g07230 // LOC_Os05g45420 // LOC_Os04g40600 // LOC_Os04g38600 // LOC_Os09g30418 // LOC_Os03g26970 // LOC_Os03g16860 //
GO:0043412	P	macromolecule modification	43	635	3977	34296	1	1	// LOC_Os05g43840 // LOC_Os01g13480 // LOC_Os05g05800 // LOC_Os04g40600 // LOC_Os09g36520 // LOC_Os06g11430 // LOC_Os11g08470 // LOC_Os04g37920 // LOC_Os05g38530 // LOC_Os04g38600 // LOC_Os09g06230 // LOC_Os05g49880 // LOC_Os01g63280 // LOC_Os10g29620 //
GO:0043170	P	macromolecule metabolic process	106	635	6691	34296	0.97	1	// LOC_Os05g05800 // LOC_Os01g01160 // LOC_Os07g36140 // LOC_Os11g08470 // LOC_Os08g33830 // LOC_Os06g04030 // LOC_Os04g23890 // LOC_Os05g49860 // LOC_Os05g49120 // LOC_Os09g39540 // LOC_Os06g51029 // LOC_Os06g07230 // LOC_Os05g45420 // LOC_Os04g40600 //
GO:0006259	P	DNA metabolic process	8	635	589	34296	0.85	1	// LOC_Os06g11500 // LOC_Os01g05970 // LOC_Os04g18090 // LOC_Os07g36140 // LOC_Os06g04020 // LOC_Os06g04030 // LOC_Os05g49860 // LOC_Os01g06010
GO:0023060	P	signal transmission	42	635	1972	34296	0.2	1	// LOC_Os05g43840 // LOC_Os05g05800 // LOC_Os06g13820 // LOC_Os01g13740 // LOC_Os12g41680 // LOC_Os01g67054 // LOC_Os09g36520 // LOC_Os02g12790 // LOC_Os03g10880 // LOC_Os01g69080 // LOC_Os09g29460 // LOC_Os05g34830 // LOC_Os10g18340 // LOC_Os04g23890 //
GO:0032535	P	regulation of cellular component size	9	635	567	34296	0.72	1	// LOC_Os06g01620 // LOC_Os10g40390 // LOC_Os04g46860 // LOC_Os02g41860 // LOC_Os04g37920 // LOC_Os02g44360 // LOC_Os02g44370 // LOC_Os01g66100 // LOC_Os03g04020
GO:0030528	F	transcription regulator activity	90	635	2374	34296	2e-10	7.3e-09	// LOC_Os04g21950 // LOC_Os01g69830 // LOC_Os04g43910 // LOC_Os03g44540 // LOC_Os01g71970 // LOC_Os02g45054 // LOC_Os07g32510 // LOC_Os07g47110 // LOC_Os04g42020 // LOC_Os06g44450 // LOC_Os09g06464 // LOC_Os04g55560 // LOC_Os07g08460 // LOC_Os04g38720 //
GO:0003700	F	transcription factor activity	90	635	2374	34296	2e-10	7.3e-09	// LOC_Os04g21950 // LOC_Os01g69830 // LOC_Os04g43910 // LOC_Os03g44540 // LOC_Os01g71970 // LOC_Os02g45054 // LOC_Os07g32510 // LOC_Os07g47110 // LOC_Os04g42020 // LOC_Os06g44450 // LOC_Os09g06464 // LOC_Os04g55560 // LOC_Os07g08460 // LOC_Os04g38720 //
GO:0003677	F	DNA binding	110	635	3291	34296	1.8e-09	4.3e-08	// LOC_Os04g21950 // LOC_Os04g45070 // LOC_Os01g69830 // LOC_Os04g58730 // LOC_Os06g04030 // LOC_Os04g43910 // LOC_Os08g39980 // LOC_Os03g44540 // LOC_Os05g49860 // LOC_Os01g71970 // LOC_Os02g45054 // LOC_Os07g32510 // LOC_Os07g47110 // LOC_Os04g42020 //
GO:0003676	F	nucleic acid binding	136	635	4645	34296	5.1e-08	9.2e-07	// LOC_Os04g21950 // LOC_Os04g45070 // LOC_Os08g33830 // LOC_Os01g69830 // LOC_Os04g58730 // LOC_Os06g04030 // LOC_Os04g43910 // LOC_Os08g39980 // LOC_Os04g46860 // LOC_Os12g29330 // LOC_Os05g49860 // LOC_Os01g71970 // LOC_Os02g45054 // LOC_Os10g35240 //
GO:0005198	F	structural molecule activity	27	635	672	34296	0.00024	0.0034	// LOC_Os09g08430 // LOC_Os02g57670 // LOC_Os02g56014 // LOC_Os01g44210 // LOC_Os03g58050 // LOC_Os05g01110 // LOC_Os03g27260 // LOC_Os08g44480 // LOC_Os09g39540 // LOC_Os04g58240 // LOC_Os03g03020 // LOC_Os11g07916 // LOC_Os02g09590 // LOC_Os08g03450 //
GO:0005488	F	binding	309	635	15115	34296	0.012	0.14	// LOC_Os05g05800 // LOC_Os07g43580 // LOC_Os01g01160 // LOC_Os12g37650 // LOC_Os08g05480 // LOC_Os03g16860 // LOC_Os04g45070 // LOC_Os11g08470 // LOC_Os02g36880 // LOC_Os06g04020 // LOC_Os01g69830 // LOC_Os01g46070 // LOC_Os07g05810 // LOC_Os04g51610 //
GO:0005515	F	protein binding	110	635	4910	34296	0.021	0.21	// LOC_Os05g05800 // LOC_Os01g01160 // LOC_Os12g37650 // LOC_Os04g21950 // LOC_Os11g08470 // LOC_Os07g05810 // LOC_Os04g51610 // LOC_Os12g02310 // LOC_Os11g25780 // LOC_Os12g08810 // LOC_Os04g23890 // LOC_Os01g15110 // LOC_Os11g34450 // LOC_Os11g02369 //
GO:0003723	F	RNA binding	22	635	876	34296	0.099	0.89	// LOC_Os10g35436 // LOC_Os07g11110 // LOC_Os10g33940 // LOC_Os03g58050 // LOC_Os08g33830 // LOC_Os06g01850 // LOC_Os01g31690 // LOC_Os04g43910 // LOC_Os10g31900 // LOC_Os02g31290 // LOC_Os02g57640 // LOC_Os10g35240 // LOC_Os05g41510 // LOC_Os02g41800 //
GO:0060089	F	molecular transducer activity	5	635	455	34296	0.92	1	// LOC_Os04g23890 // LOC_Os04g37920 // LOC_Os12g39380 // LOC_Os11g34460 // LOC_Os03g10880
GO:0000166	F	nucleotide binding	41	635	3490	34296	1	1	// LOC_Os05g43840 // LOC_Os03g42710 // LOC_Os07g02120 // LOC_Os11g08470 // LOC_Os04g37920 // LOC_Os05g38530 // LOC_Os08g33830 // LOC_Os09g06230 // LOC_Os10g23100 // LOC_Os07g13530 // LOC_Os01g63280 // LOC_Os10g29620 // LOC_Os06g40940 // LOC_Os04g23890 //
GO:0016740	F	transferase activity	52	635	5200	34296	1	1	// LOC_Os08g13930 // LOC_Os05g43840 // LOC_Os03g53230 // LOC_Os06g44230 // LOC_Os12g35580 // LOC_Os04g37920 // LOC_Os12g25490 // LOC_Os08g42170 // LOC_Os04g25440 // LOC_Os09g06230 // LOC_Os01g62840 // LOC_Os01g63280 // LOC_Os10g29620 // LOC_Os12g08810 //
GO:0016787	F	hydrolase activity	43	635	4293	34296	1	1	// LOC_Os06g13820 // LOC_Os09g36520 // LOC_Os12g16350 // LOC_Os03g29540 // LOC_Os11g26850 // LOC_Os03g16050 // LOC_Os05g51450 // LOC_Os09g28640 // LOC_Os04g51610 // LOC_Os03g04770 // LOC_Os04g02754 // LOC_Os04g51570 // LOC_Os10g42210 // LOC_Os11g11210 //
GO:0016301	F	kinase activity	17	635	2699	34296	1	1	// LOC_Os01g18800 // LOC_Os05g43840 // LOC_Os09g30454 // LOC_Os08g28710 // LOC_Os04g37920 // LOC_Os04g23890 // LOC_Os01g63280 // LOC_Os04g53680 // LOC_Os05g08810 // LOC_Os03g61060 // LOC_Os06g07230 // LOC_Os05g45420 // LOC_Os07g42200 // LOC_Os09g06230 //
GO:0003824	F	catalytic activity	193	635	13508	34296	1	1	// LOC_Os08g13930 // ChrSy.fgenesh.mRNA.86 // LOC_Os07g22930 // LOC_Os04g35200 // LOC_Os09g39390 // LOC_Os12g17600 // LOC_Os05g05800 // LOC_Os01g46070 // LOC_Os04g51610 // LOC_Os03g14990 // LOC_Os12g08810 // LOC_Os09g25850 // LOC_Os10g42210 // LOC_Os05g25
GO:0016772	F	transferase activity, transferring phosphorus-containing groups	17	635	2699	34296	1	1	// LOC_Os01g18800 // LOC_Os05g43840 // LOC_Os09g30454 // LOC_Os08g28710 // LOC_Os04g37920 // LOC_Os04g23890 // LOC_Os01g63280 // LOC_Os04g53680 // LOC_Os05g08810 // LOC_Os03g61060 // LOC_Os06g07230 // LOC_Os05g45420 // LOC_Os07g42200 // LOC_Os09g06230 //
GO:0005215	F	transporter activity	43	635	2021	34296	0.2	1	// LOC_Os06g12310 // LOC_Os01g70210 // LOC_Os03g52660 // LOC_Os11g09020 // LOC_Os12g32760 // LOC_Os08g42170 // LOC_Os02g19820 // LOC_Os03g01170 // LOC_Os04g51610 // LOC_Os09g36930 // LOC_Os05g35410 // LOC_Os07g26630 // LOC_Os04g44060 // LOC_Os02g51470 //
GO:0008135	F	translation factor activity, nucleic acid binding	5	635	188	34296	0.28	1	// LOC_Os07g34589 // LOC_Os03g08010 // LOC_Os03g08050 // LOC_Os03g08020 // LOC_Os05g49970
GO:0008289	F	lipid binding	7	635	346	34296	0.46	1	// LOC_Os03g01890 // LOC_Os05g27920 // LOC_Os03g09230 // LOC_Os06g07830 // LOC_Os03g16690 // LOC_Os10g33960 // LOC_Os03g26820
GO:0004871	F	signal transducer activity	5	635	455	34296	0.92	1	// LOC_Os04g23890 // LOC_Os04g37920 // LOC_Os12g39380 // LOC_Os11g34460 // LOC_Os03g10880
GO:0030234	F	enzyme regulator activity	5	635	409	34296	0.87	1	// LOC_Os12g04290 // LOC_Os05g04220 // LOC_Os08g44460 // LOC_Os11g04520 // LOC_Os07g32880
GO:0009536	C	plastid	178	635	4703	34296	9e-21	1.4e-18	// ChrSy.fgenesh.mRNA.86 // LOC_Os12g02130 // ChrSy.fgenesh.mRNA.82 // LOC_Os09g39390 // LOC_Os03g01014 // LOC_Os12g38640 // LOC_Os02g42960 // LOC_Os03g14990 // LOC_Os02g44870 // LOC_Os04g48880 // LOC_Os05g47670 // LOC_Os03g50270 // LOC_Os11g34450 // LOC_
GO:0009579	C	thylakoid	61	635	772	34296	3.3e-20	2.6e-18	// LOC_Os02g49870 // LOC_Os10g25570 // LOC_Os07g25430 // LOC_Os06g39708 // LOC_Os07g07540 // LOC_Os09g36450 // LOC_Os05g51450 // LOC_Os04g38600 // LOC_Os12g38640 // LOC_Os02g35090 // LOC_Os02g42960 // LOC_Os06g15400 // LOC_Os03g61090 // LOC_Os01g40310 //
GO:0044424	C	intracellular part	369	635	14514	34296	1.7e-15	9e-14	// ChrSy.fgenesh.mRNA.86 // LOC_Os01g01160 // ChrSy.fgenesh.mRNA.82 // LOC_Os09g39390 // LOC_Os12g17600 // LOC_Os03g01014 // LOC_Os03g14990 // LOC_Os03g07530 // LOC_Os05g25640 // LOC_Os04g23890 // LOC_Os05g47670 // LOC_Os03g50270 // LOC_Os09g34140 // LOC_
GO:0005622	C	intracellular	379	635	15144	34296	5.1e-15	2.1e-13	// ChrSy.fgenesh.mRNA.86 // LOC_Os01g01160 // ChrSy.fgenesh.mRNA.82 // LOC_Os09g39390 // LOC_Os12g17600 // LOC_Os05g05800 // LOC_Os03g01014 // LOC_Os03g14990 // LOC_Os03g07530 // LOC_Os05g25640 // LOC_Os04g23890 // LOC_Os05g47670 // LOC_Os03g50270 // LOC_
GO:0043229	C	intracellular organelle	322	635	12251	34296	1.5e-14	4e-13	// ChrSy.fgenesh.mRNA.86 // LOC_Os03g11060 // LOC_Os03g31490 // LOC_Os01g01160 // ChrSy.fgenesh.mRNA.82 // LOC_Os06g02560 // LOC_Os09g39390 // LOC_Os12g09620 // LOC_Os01g13480 // LOC_Os12g37970 // LOC_Os02g07160 // LOC_Os03g01014 // LOC_Os01g69830 // LOC_
GO:0043226	C	organelle	322	635	12251	34296	1.5e-14	4e-13	// ChrSy.fgenesh.mRNA.86 // LOC_Os03g11060 // LOC_Os03g31490 // LOC_Os01g01160 // ChrSy.fgenesh.mRNA.82 // LOC_Os06g02560 // LOC_Os09g39390 // LOC_Os12g09620 // LOC_Os01g13480 // LOC_Os12g37970 // LOC_Os02g07160 // LOC_Os03g01014 // LOC_Os01g69830 // LOC_
GO:0043231	C	intracellular membrane-bounded organelle	310	635	11878	34296	2.4e-13	4.9e-12	// ChrSy.fgenesh.mRNA.86 // LOC_Os03g11060 // LOC_Os03g31490 // LOC_Os01g01160 // ChrSy.fgenesh.mRNA.82 // LOC_Os06g02560 // LOC_Os09g39390 // LOC_Os12g09620 // LOC_Os12g37970 // LOC_Os02g07160 // LOC_Os03g01014 // LOC_Os01g69830 // LOC_Os01g46070 // LOC_
GO:0043227	C	membrane-bounded organelle	310	635	11878	34296	2.4e-13	4.9e-12	// ChrSy.fgenesh.mRNA.86 // LOC_Os03g11060 // LOC_Os03g31490 // LOC_Os01g01160 // ChrSy.fgenesh.mRNA.82 // LOC_Os06g02560 // LOC_Os09g39390 // LOC_Os12g09620 // LOC_Os12g37970 // LOC_Os02g07160 // LOC_Os03g01014 // LOC_Os01g69830 // LOC_Os01g46070 // LOC_
GO:0044444	C	cytoplasmic part	290	635	10930	34296	4.7e-13	8.4e-12	// LOC_Os08g13930 // ChrSy.fgenesh.mRNA.86 // LOC_Os03g11060 // LOC_Os03g31490 // LOC_Os04g40600 // ChrSy.fgenesh.mRNA.82 // LOC_Os09g39390 // LOC_Os12g09620 // LOC_Os02g07160 // LOC_Os07g48020 // LOC_Os03g01014 // LOC_Os01g05800 // LOC_Os01g46070 // LOC_
GO:0005737	C	cytoplasm	302	635	11866	34296	1.9e-11	3e-10	// LOC_Os08g13930 // ChrSy.fgenesh.mRNA.86 // LOC_Os03g11060 // LOC_Os03g31490 // LOC_Os04g35200 // ChrSy.fgenesh.mRNA.82 // LOC_Os09g39390 // LOC_Os12g09620 // LOC_Os02g07160 // LOC_Os07g48020 // LOC_Os03g01014 // LOC_Os01g05800 // LOC_Os01g46070 // LOC_
GO:0044464	C	cell part	431	635	19532	34296	1.4e-08	2.1e-07	// ChrSy.fgenesh.mRNA.86 // LOC_Os01g01160 // ChrSy.fgenesh.mRNA.82 // LOC_Os09g39390 // LOC_Os08g31410 // LOC_Os05g05800 // LOC_Os03g01014 // LOC_Os03g14990 // LOC_Os03g07530 // LOC_Os05g25640 // LOC_Os04g23890 // LOC_Os05g47670 // LOC_Os03g50270 // LOC_
GO:0030529	C	ribonucleoprotein complex	33	635	624	34296	2e-07	2.3e-06	// LOC_Os09g08430 // LOC_Os03g03910 // LOC_Os02g56014 // LOC_Os02g57670 // LOC_Os01g44210 // LOC_Os03g58050 // LOC_Os05g01110 // LOC_Os03g27260 // LOC_Os03g57220 // LOC_Os08g44480 // LOC_Os09g39540 // LOC_Os03g03020 // LOC_Os12g23180 // LOC_Os02g09590 //
GO:0005840	C	ribosome	33	635	624	34296	2e-07	2.3e-06	// LOC_Os09g08430 // LOC_Os03g03910 // LOC_Os02g56014 // LOC_Os02g57670 // LOC_Os01g44210 // LOC_Os03g58050 // LOC_Os05g01110 // LOC_Os03g27260 // LOC_Os03g57220 // LOC_Os08g44480 // LOC_Os09g39540 // LOC_Os03g03020 // LOC_Os12g23180 // LOC_Os02g09590 //
GO:0032991	C	macromolecular complex	33	635	624	34296	2e-07	2.3e-06	// LOC_Os09g08430 // LOC_Os03g03910 // LOC_Os02g56014 // LOC_Os02g57670 // LOC_Os01g44210 // LOC_Os03g58050 // LOC_Os05g01110 // LOC_Os03g27260 // LOC_Os03g57220 // LOC_Os08g44480 // LOC_Os09g39540 // LOC_Os03g03020 // LOC_Os12g23180 // LOC_Os02g09590 //
GO:0005576	C	extracellular region	31	635	730	34296	3.1e-05	0.00034	// LOC_Os12g37650 // LOC_Os07g11110 // LOC_Os09g36450 // LOC_Os01g25484 // LOC_Os01g46070 // LOC_Os03g16050 // LOC_Os07g48010 // LOC_Os03g56280 // LOC_Os06g40940 // LOC_Os06g01850 // LOC_Os12g02310 // LOC_Os02g52730 // LOC_Os12g23180 // LOC_Os11g02369 //
GO:0043232	C	intracellular non-membrane-bounded organelle	44	635	1237	34296	4.9e-05	0.00046	// LOC_Os09g08430 // LOC_Os03g03910 // LOC_Os02g56014 // LOC_Os01g13480 // LOC_Os03g08010 // LOC_Os01g44210 // LOC_Os03g58050 // LOC_Os05g01110 // LOC_Os03g27260 // LOC_Os03g26970 // LOC_Os08g44480 // LOC_Os12g44340 // LOC_Os09g39540 // LOC_Os03g03020 //
GO:0043228	C	non-membrane-bounded organelle	44	635	1237	34296	4.9e-05	0.00046	// LOC_Os09g08430 // LOC_Os03g03910 // LOC_Os02g56014 // LOC_Os01g13480 // LOC_Os03g08010 // LOC_Os01g44210 // LOC_Os03g58050 // LOC_Os05g01110 // LOC_Os03g27260 // LOC_Os03g26970 // LOC_Os08g44480 // LOC_Os12g44340 // LOC_Os09g39540 // LOC_Os03g03020 //
GO:0005739	C	mitochondrion	52	635	1611	34296	0.00012	0.001	// LOC_Os03g03910 // LOC_Os10g35436 // LOC_Os03g08010 // LOC_Os06g44230 // LOC_Os11g08470 // LOC_Os01g25484 // LOC_Os05g38530 // LOC_Os07g31300 // LOC_Os01g46070 // LOC_Os05g49880 // LOC_Os09g38100 // LOC_Os12g01530 // LOC_Os02g14290 // LOC_Os06g40940 //
GO:0005829	C	cytosol	89	635	3345	34296	0.00042	0.0035	// LOC_Os08g13930 // LOC_Os03g11060 // LOC_Os11g08470 // LOC_Os02g44870 // LOC_Os04g26920 // LOC_Os01g45274 // LOC_Os01g61670 // LOC_Os04g40600 // LOC_Os01g54920 // LOC_Os09g30418 // LOC_Os03g26970 // LOC_Os07g08330 // LOC_Os03g16860 // LOC_Os05g48220 //
GO:0005623	C	cell	447	635	22048	34296	0.00073	0.0059	// ChrSy.fgenesh.mRNA.86 // LOC_Os03g31490 // LOC_Os01g01160 // ChrSy.fgenesh.mRNA.82 // LOC_Os09g39390 // LOC_Os12g17600 // LOC_Os05g05800 // LOC_Os03g01014 // LOC_Os03g14990 // LOC_Os03g07530 // LOC_Os05g25640 // LOC_Os04g23890 // LOC_Os10g13914 // LOC_
GO:0016020	C	membrane	184	635	8187	34296	0.002	0.015	// LOC_Os03g11060 // LOC_Os12g09620 // LOC_Os12g17600 // LOC_Os11g08470 // LOC_Os01g46070 // LOC_Os07g05810 // LOC_Os12g38640 // LOC_Os04g51610 // LOC_Os02g44870 // LOC_Os05g25640 // LOC_Os04g23890 // LOC_Os06g12790 // LOC_Os03g50270 // LOC_Os11g34450 //
GO:0005777	C	peroxisome	11	635	301	34296	0.029	0.2	// LOC_Os03g03910 // LOC_Os06g14240 // LOC_Os07g27870 // LOC_Os03g57220 // LOC_Os01g64520 // LOC_Os07g17330 // LOC_Os12g23180 // LOC_Os04g35200 // LOC_Os07g05810 // LOC_Os03g56280 // LOC_Os07g05820
GO:0042579	C	microbody	11	635	301	34296	0.029	0.2	// LOC_Os03g03910 // LOC_Os06g14240 // LOC_Os07g27870 // LOC_Os03g57220 // LOC_Os01g64520 // LOC_Os07g17330 // LOC_Os12g23180 // LOC_Os04g35200 // LOC_Os07g05810 // LOC_Os03g56280 // LOC_Os07g05820
GO:0005634	C	nucleus	93	635	4212	34296	0.044	0.29	// LOC_Os03g11060 // LOC_Os01g01160 // LOC_Os03g07530 // LOC_Os06g02560 // LOC_Os08g33830 // LOC_Os01g69830 // LOC_Os03g14990 // LOC_Os04g58730 // LOC_Os07g36140 // LOC_Os11g34450 // LOC_Os07g05820 // LOC_Os03g44540 // LOC_Os05g49120 // LOC_Os01g71970 //
GO:0005773	C	vacuole	42	635	1723	34296	0.047	0.3	// LOC_Os09g08430 // LOC_Os03g08020 // LOC_Os06g13820 // LOC_Os03g08010 // LOC_Os12g09620 // LOC_Os03g58050 // LOC_Os11g08470 // LOC_Os11g26850 // LOC_Os05g38530 // LOC_Os03g01170 // LOC_Os03g56280 // LOC_Os08g44480 // LOC_Os09g39540 // LOC_Os05g25640 //
GO:0005783	C	endoplasmic reticulum	8	635	768	34296	0.97	1	// LOC_Os05g33390 // LOC_Os05g25640 // LOC_Os11g43960 // LOC_Os04g47970 // LOC_Os04g24180 // LOC_Os01g67054 // LOC_Os03g48010 // LOC_Os04g48880
GO:0031974	C	membrane-enclosed lumen	15	635	743	34296	0.41	1	// LOC_Os03g07880 // LOC_Os03g08010 // LOC_Os03g14990 // LOC_Os12g42400 // LOC_Os08g27850 // LOC_Os03g08020 // LOC_Os01g58420 // LOC_Os07g41720 // LOC_Os10g31900 // LOC_Os03g44540 // LOC_Os03g48970 // LOC_Os08g09350 // LOC_Os03g08050 // LOC_Os07g08330 //
GO:0031981	C	nuclear lumen	15	635	743	34296	0.41	1	// LOC_Os03g07880 // LOC_Os03g08010 // LOC_Os03g14990 // LOC_Os12g42400 // LOC_Os08g27850 // LOC_Os03g08020 // LOC_Os01g58420 // LOC_Os07g41720 // LOC_Os10g31900 // LOC_Os03g44540 // LOC_Os03g48970 // LOC_Os08g09350 // LOC_Os03g08050 // LOC_Os07g08330 //
GO:0043233	C	organelle lumen	15	635	743	34296	0.41	1	// LOC_Os03g07880 // LOC_Os03g08010 // LOC_Os03g14990 // LOC_Os12g42400 // LOC_Os08g27850 // LOC_Os03g08020 // LOC_Os01g58420 // LOC_Os07g41720 // LOC_Os10g31900 // LOC_Os03g44540 // LOC_Os03g48970 // LOC_Os08g09350 // LOC_Os03g08050 // LOC_Os07g08330 //
GO:0044428	C	nuclear part	17	635	844	34296	0.4	1	// LOC_Os03g08020 // LOC_Os03g07880 // LOC_Os03g11060 // LOC_Os03g08010 // LOC_Os03g08050 // LOC_Os12g42400 // LOC_Os08g27850 // LOC_Os10g31900 // LOC_Os01g58420 // LOC_Os07g41720 // LOC_Os11g34450 // LOC_Os03g44540 // LOC_Os03g48970 // LOC_Os08g09350 //
GO:0005654	C	nucleoplasm	6	635	290	34296	0.45	1	// LOC_Os03g07880 // LOC_Os12g42400 // LOC_Os01g58420 // LOC_Os03g44540 // LOC_Os03g48970 // LOC_Os07g41720
GO:0044446	C	intracellular organelle part	17	635	844	34296	0.4	1	// LOC_Os03g08020 // LOC_Os03g07880 // LOC_Os03g11060 // LOC_Os03g08010 // LOC_Os03g08050 // LOC_Os12g42400 // LOC_Os08g27850 // LOC_Os10g31900 // LOC_Os01g58420 // LOC_Os07g41720 // LOC_Os11g34450 // LOC_Os03g44540 // LOC_Os03g48970 // LOC_Os08g09350 //
GO:0044422	C	organelle part	17	635	844	34296	0.4	1	// LOC_Os03g08020 // LOC_Os03g07880 // LOC_Os03g11060 // LOC_Os03g08010 // LOC_Os03g08050 // LOC_Os12g42400 // LOC_Os08g27850 // LOC_Os10g31900 // LOC_Os01g58420 // LOC_Os07g41720 // LOC_Os11g34450 // LOC_Os03g44540 // LOC_Os03g48970 // LOC_Os08g09350 //
GO:0005730	C	nucleolus	9	635	495	34296	0.57	1	// LOC_Os03g08010 // LOC_Os03g14990 // LOC_Os08g27850 // LOC_Os03g08020 // LOC_Os08g09350 // LOC_Os10g31900 // LOC_Os03g08050 // LOC_Os07g08330 // LOC_Os08g37320
GO:0030312	C	external encapsulating structure	25	635	1189	34296	0.29	1	// LOC_Os09g39390 // LOC_Os03g58050 // LOC_Os11g08470 // LOC_Os05g38530 // LOC_Os07g48010 // LOC_Os05g49880 // LOC_Os07g48030 // LOC_Os12g02310 // LOC_Os05g25640 // LOC_Os07g08330 // LOC_Os08g39140 // LOC_Os11g02369 // LOC_Os03g16920 // LOC_Os03g04020 //
GO:0005618	C	cell wall	25	635	1179	34296	0.28	1	// LOC_Os09g39390 // LOC_Os03g58050 // LOC_Os11g08470 // LOC_Os05g38530 // LOC_Os07g48010 // LOC_Os05g49880 // LOC_Os07g48030 // LOC_Os12g02310 // LOC_Os05g25640 // LOC_Os07g08330 // LOC_Os08g39140 // LOC_Os11g02369 // LOC_Os03g16920 // LOC_Os03g04020 //
GO:0005886	C	plasma membrane	71	635	4240	34296	0.83	1	// LOC_Os09g08430 // LOC_Os03g08020 // LOC_Os03g11060 // LOC_Os03g53230 // LOC_Os03g08010 // LOC_Os03g58050 // LOC_Os01g39280 // LOC_Os03g42710 // LOC_Os11g08470 // LOC_Os11g26850 // LOC_Os05g38530 // LOC_Os10g08960 // LOC_Os12g32760 // LOC_Os08g42170 //
GO:0070013	C	intracellular organelle lumen	15	635	743	34296	0.41	1	// LOC_Os03g07880 // LOC_Os03g08010 // LOC_Os03g14990 // LOC_Os12g42400 // LOC_Os08g27850 // LOC_Os03g08020 // LOC_Os01g58420 // LOC_Os07g41720 // LOC_Os10g31900 // LOC_Os03g44540 //

## Sheet: 7b
GO_acc	term_type	Term	queryitem	querytotal	bgitem	bgtotal	pvalue	FDR	entries
GO:0044249	P	cellular biosynthetic process	36	650	890	34296	3.2e-05	0.0026	// LOC_Os03g03360 // LOC_Os03g37970 // LOC_Os08g06040 // LOC_Os01g48770 // LOC_Os12g31880 // LOC_Os04g30780 // LOC_Os10g27174 // LOC_Os04g38750 // LOC_Os12g21798 // LOC_Os03g15870 // LOC_Os08g21840 // LOC_Os11g05370 // LOC_Os06g37440 // LOC_Os08g44380 //
GO:0034645	P	cellular macromolecule biosynthetic process	36	650	890	34296	3.2e-05	0.0026	// LOC_Os03g03360 // LOC_Os03g37970 // LOC_Os08g06040 // LOC_Os01g48770 // LOC_Os12g31880 // LOC_Os04g30780 // LOC_Os10g27174 // LOC_Os04g38750 // LOC_Os12g21798 // LOC_Os03g15870 // LOC_Os08g21840 // LOC_Os11g05370 // LOC_Os06g37440 // LOC_Os08g44380 //
GO:0009059	P	macromolecule biosynthetic process	36	650	890	34296	3.2e-05	0.0026	// LOC_Os03g03360 // LOC_Os03g37970 // LOC_Os08g06040 // LOC_Os01g48770 // LOC_Os12g31880 // LOC_Os04g30780 // LOC_Os10g27174 // LOC_Os04g38750 // LOC_Os12g21798 // LOC_Os03g15870 // LOC_Os08g21840 // LOC_Os11g05370 // LOC_Os06g37440 // LOC_Os08g44380 //
GO:0006412	P	translation	36	650	890	34296	3.2e-05	0.0026	// LOC_Os03g03360 // LOC_Os03g37970 // LOC_Os08g06040 // LOC_Os01g48770 // LOC_Os12g31880 // LOC_Os04g30780 // LOC_Os10g27174 // LOC_Os04g38750 // LOC_Os12g21798 // LOC_Os03g15870 // LOC_Os08g21840 // LOC_Os11g05370 // LOC_Os06g37440 // LOC_Os08g44380 //
GO:0009628	P	response to abiotic stimulus	85	650	3022	34296	0.00022	0.014	// LOC_Os01g13770 // LOC_Os06g39740 // LOC_Os01g01484 // LOC_Os12g43410 // LOC_Os01g61400 // LOC_Os05g03820 // LOC_Os06g43660 // LOC_Os05g39350 // LOC_Os12g03810 // LOC_Os09g29970 // LOC_Os06g08670 // LOC_Os03g14170 // LOC_Os04g45970 // LOC_Os07g27790 //
GO:0010467	P	gene expression	37	650	1076	34296	0.00055	0.03	// LOC_Os03g03360 // LOC_Os03g37970 // LOC_Os08g06040 // LOC_Os01g48770 // LOC_Os12g31880 // LOC_Os04g30780 // LOC_Os10g27174 // LOC_Os04g38750 // LOC_Os12g21798 // LOC_Os03g15870 // LOC_Os08g21840 // LOC_Os11g05370 // LOC_Os06g37440 // LOC_Os08g44380 //
GO:0006810	P	transport	82	650	3278	34296	0.0068	0.24	// LOC_Os01g13770 // LOC_Os03g37840 // LOC_Os12g01260 // LOC_Os03g03500 // LOC_Os05g35140 // LOC_Os04g35180 // LOC_Os08g17600 // LOC_Os07g39350 // LOC_Os09g19734 // LOC_Os08g34150 // LOC_Os11g01300 // LOC_Os09g29970 // LOC_Os12g10570 // LOC_Os04g52690 //
GO:0051234	P	establishment of localization	82	650	3278	34296	0.0068	0.24	// LOC_Os01g13770 // LOC_Os03g37840 // LOC_Os12g01260 // LOC_Os03g03500 // LOC_Os05g35140 // LOC_Os04g35180 // LOC_Os08g17600 // LOC_Os07g39350 // LOC_Os09g19734 // LOC_Os08g34150 // LOC_Os11g01300 // LOC_Os09g29970 // LOC_Os12g10570 // LOC_Os04g52690 //
GO:0051179	P	localization	82	650	3278	34296	0.0068	0.24	// LOC_Os01g13770 // LOC_Os03g37840 // LOC_Os12g01260 // LOC_Os03g03500 // LOC_Os05g35140 // LOC_Os04g35180 // LOC_Os08g17600 // LOC_Os07g39350 // LOC_Os09g19734 // LOC_Os08g34150 // LOC_Os11g01300 // LOC_Os09g29970 // LOC_Os12g10570 // LOC_Os04g52690 //
GO:0009058	P	biosynthetic process	161	650	7335	34296	0.022	0.72	// LOC_Os08g33460 // LOC_Os01g48770 // LOC_Os12g31880 // LOC_Os09g32944 // LOC_Os03g14170 // LOC_Os04g38750 // LOC_Os07g48550 // LOC_Os02g39790 // LOC_Os02g34510 // LOC_Os06g14810 // LOC_Os12g43410 // LOC_Os11g05370 // LOC_Os01g48444 // LOC_Os03g55990 //
GO:0009607	P	response to biotic stimulus	37	650	1404	34296	0.031	0.91	// LOC_Os06g39740 // LOC_Os09g19734 // LOC_Os09g29970 // LOC_Os07g27790 // LOC_Os02g08440 // LOC_Os05g35320 // LOC_Os08g06280 // LOC_Os11g05690 // LOC_Os04g52090 // LOC_Os03g54050 // LOC_Os12g43410 // LOC_Os01g25386 // LOC_Os04g49890 // LOC_Os02g24190 //
GO:0044267	P	cellular protein metabolic process	109	650	4849	34296	0.034	0.92	// LOC_Os01g48770 // LOC_Os12g31880 // LOC_Os12g03810 // LOC_Os04g38750 // LOC_Os05g01270 // LOC_Os07g09040 // LOC_Os06g37420 // LOC_Os11g05370 // LOC_Os04g56790 // LOC_Os11g24610 // LOC_Os06g49480 // LOC_Os05g50970 // LOC_Os01g66379 // LOC_Os10g36470 //
GO:0016265	P	death	6	650	478	34296	0.89	1	// LOC_Os02g13960 // LOC_Os06g40330 // LOC_Os08g06280 // LOC_Os01g16090 // LOC_Os06g51150 // LOC_Os08g41470
GO:0044238	P	primary metabolic process	255	650	13205	34296	0.37	1	// LOC_Os01g01484 // LOC_Os01g39260 // LOC_Os01g48770 // LOC_Os11g05540 // LOC_Os12g31880 // LOC_Os12g03810 // LOC_Os09g32944 // LOC_Os03g14170 // LOC_Os08g21840 // LOC_Os04g38750 // LOC_Os05g01270 // LOC_Os04g39900 // LOC_Os07g48550 // LOC_Os02g05744 //
GO:0006950	P	response to stress	88	650	4660	34296	0.53	1	// LOC_Os01g01484 // LOC_Os03g14170 // LOC_Os01g58470 // LOC_Os03g12840 // LOC_Os06g14810 // LOC_Os12g43410 // LOC_Os11g05370 // LOC_Os11g41710 // LOC_Os02g57720 // LOC_Os10g08550 // LOC_Os03g52690 // LOC_Os08g42840 // LOC_Os02g13960 // LOC_Os10g34180 //
GO:0030154	P	cell differentiation	12	650	710	34296	0.69	1	// LOC_Os10g36420 // LOC_Os07g42890 // LOC_Os06g40330 // LOC_Os02g47970 // LOC_Os06g22820 // LOC_Os02g24190 // LOC_Os07g47820 // LOC_Os07g49150 // LOC_Os11g06390 // LOC_Os02g40514 // LOC_Os08g06240 // LOC_Os02g40870
GO:0009791	P	post-embryonic development	38	650	2033	34296	0.56	1	// LOC_Os01g01484 // LOC_Os12g03810 // LOC_Os06g47890 // LOC_Os09g32944 // LOC_Os02g42190 // LOC_Os07g27790 // LOC_Os11g26910 // LOC_Os10g39120 // LOC_Os10g21810 // LOC_Os03g43810 // LOC_Os07g36190 // LOC_Os03g49990 // LOC_Os03g55990 // LOC_Os03g50160 //
GO:0006807	P	nitrogen compound metabolic process	104	650	5399	34296	0.45	1	// LOC_Os01g01484 // LOC_Os01g39260 // LOC_Os11g05540 // LOC_Os12g31880 // LOC_Os09g32944 // LOC_Os02g34510 // LOC_Os08g25010 // LOC_Os01g48444 // LOC_Os03g55990 // LOC_Os05g38640 // LOC_Os02g17460 // LOC_Os03g54880 // LOC_Os08g44450 // LOC_Os03g19930 //
GO:0023052	P	signaling	41	650	2409	34296	0.78	1	// LOC_Os01g71106 // LOC_Os11g05540 // LOC_Os12g03810 // LOC_Os06g47890 // LOC_Os12g36194 // LOC_Os01g16090 // LOC_Os02g55910 // LOC_Os04g49530 // LOC_Os10g21810 // LOC_Os03g43810 // LOC_Os04g52090 // LOC_Os12g41090 // LOC_Os03g49990 // LOC_Os08g25010 //
GO:0007165	P	signal transduction	37	650	1951	34296	0.52	1	// LOC_Os01g71106 // LOC_Os11g05540 // LOC_Os12g03810 // LOC_Os06g47890 // LOC_Os12g36194 // LOC_Os01g16090 // LOC_Os04g49530 // LOC_Os10g21810 // LOC_Os03g43810 // LOC_Os04g52090 // LOC_Os12g41090 // LOC_Os03g49990 // LOC_Os08g25010 // LOC_Os07g36230 //
GO:0008219	P	cell death	6	650	478	34296	0.89	1	// LOC_Os02g13960 // LOC_Os06g40330 // LOC_Os08g06280 // LOC_Os01g16090 // LOC_Os06g51150 // LOC_Os08g41470
GO:0009653	P	anatomical structure morphogenesis	15	650	1141	34296	0.95	1	// LOC_Os08g32085 // LOC_Os07g42890 // LOC_Os06g14810 // LOC_Os02g42190 // LOC_Os04g29950 // LOC_Os06g22820 // LOC_Os02g24190 // LOC_Os03g55990 // LOC_Os07g47820 // LOC_Os05g33730 // LOC_Os07g49150 // LOC_Os11g06390 // LOC_Os01g65260 // LOC_Os08g06240 //
GO:0050789	P	regulation of biological process	38	650	2132	34296	0.67	1	// LOC_Os01g71106 // LOC_Os11g05540 // LOC_Os12g03810 // LOC_Os06g47890 // LOC_Os12g36194 // LOC_Os01g16090 // LOC_Os04g49530 // LOC_Os10g21810 // LOC_Os03g43810 // LOC_Os04g52090 // LOC_Os12g41090 // LOC_Os03g49990 // LOC_Os08g25010 // LOC_Os02g39890 //
GO:0007049	P	cell cycle	6	650	485	34296	0.9	1	// LOC_Os03g10650 // LOC_Os03g13460 // LOC_Os02g24190 // LOC_Os08g38220 // LOC_Os01g73460 // LOC_Os06g22820
GO:0009719	P	response to endogenous stimulus	35	650	2015	34296	0.72	1	// LOC_Os01g46970 // LOC_Os12g03810 // LOC_Os05g09480 // LOC_Os12g36194 // LOC_Os07g27790 // LOC_Os01g16090 // LOC_Os11g02424 // LOC_Os12g41950 // LOC_Os10g39120 // LOC_Os10g21810 // LOC_Os12g41920 // LOC_Os04g52090 // LOC_Os03g49990 // LOC_Os01g48444 //
GO:0022414	P	reproductive process	16	650	985	34296	0.77	1	// LOC_Os12g40560 // LOC_Os02g40870 // LOC_Os07g36190 // LOC_Os06g47890 // LOC_Os09g32944 // LOC_Os05g03820 // LOC_Os06g37450 // LOC_Os07g27790 // LOC_Os03g55990 // LOC_Os05g33730 // LOC_Os09g38790 // LOC_Os07g29360 // LOC_Os12g41950 // LOC_Os05g40820 //
GO:0016049	P	cell growth	7	650	567	34296	0.91	1	// LOC_Os06g14810 // LOC_Os02g42190 // LOC_Os04g29950 // LOC_Os07g47820 // LOC_Os11g06390 // LOC_Os08g06240 // LOC_Os02g40870
GO:0000003	P	reproduction	30	650	1965	34296	0.91	1	// LOC_Os10g36420 // LOC_Os06g47890 // LOC_Os09g32944 // LOC_Os07g27790 // LOC_Os11g26910 // LOC_Os10g39120 // LOC_Os10g21810 // LOC_Os07g36190 // LOC_Os04g24710 // LOC_Os03g55990 // LOC_Os03g50160 // LOC_Os03g21550 // LOC_Os03g09250 // LOC_Os12g41950 //
GO:0044260	P	cellular macromolecule metabolic process	114	650	5364	34296	0.1	1	// LOC_Os01g01484 // LOC_Os01g48770 // LOC_Os12g31880 // LOC_Os12g03810 // LOC_Os04g38750 // LOC_Os05g01270 // LOC_Os07g09040 // LOC_Os06g37420 // LOC_Os11g05370 // LOC_Os04g56790 // LOC_Os05g38640 // LOC_Os02g47020 // LOC_Os06g49480 // LOC_Os05g50970 //
GO:0048869	P	cellular developmental process	12	650	710	34296	0.69	1	// LOC_Os10g36420 // LOC_Os07g42890 // LOC_Os06g40330 // LOC_Os02g47970 // LOC_Os06g22820 // LOC_Os02g24190 // LOC_Os07g47820 // LOC_Os07g49150 // LOC_Os11g06390 // LOC_Os02g40514 // LOC_Os08g06240 // LOC_Os02g40870
GO:0016043	P	cellular component organization	34	650	1935	34296	0.7	1	// LOC_Os04g51280 // LOC_Os04g35180 // LOC_Os07g42890 // LOC_Os09g29970 // LOC_Os02g42190 // LOC_Os05g01270 // LOC_Os05g47550 // LOC_Os12g25120 // LOC_Os01g58470 // LOC_Os10g40130 // LOC_Os06g14810 // LOC_Os06g37420 // LOC_Os04g29950 // LOC_Os02g24190 //
GO:0090066	P	regulation of anatomical structure size	7	650	567	34296	0.91	1	// LOC_Os06g14810 // LOC_Os02g42190 // LOC_Os04g29950 // LOC_Os07g47820 // LOC_Os11g06390 // LOC_Os08g06240 // LOC_Os02g40870
GO:0042592	P	homeostatic process	10	650	342	34296	0.12	1	// LOC_Os02g30650 // LOC_Os01g61400 // LOC_Os04g32030 // LOC_Os06g45510 // LOC_Os04g29950 // LOC_Os05g45810 // LOC_Os06g51150 // LOC_Os03g19760 // LOC_Os06g37450 // LOC_Os06g09130
GO:0065007	P	biological regulation	53	650	2871	34296	0.6	1	// LOC_Os02g30650 // LOC_Os01g71106 // LOC_Os01g61400 // LOC_Os11g05540 // LOC_Os12g03810 // LOC_Os06g47890 // LOC_Os12g36194 // LOC_Os01g16090 // LOC_Os07g47820 // LOC_Os04g49530 // LOC_Os10g21810 // LOC_Os03g43810 // LOC_Os04g52090 // LOC_Os12g41090 //
GO:0065008	P	regulation of biological quality	16	650	863	34296	0.57	1	// LOC_Os02g30650 // LOC_Os01g61400 // LOC_Os06g14810 // LOC_Os06g45510 // LOC_Os03g19760 // LOC_Os02g42190 // LOC_Os04g29950 // LOC_Os04g32030 // LOC_Os07g47820 // LOC_Os05g45810 // LOC_Os06g51150 // LOC_Os11g06390 // LOC_Os06g37450 // LOC_Os08g06240 //
GO:0009908	P	flower development	15	650	662	34296	0.28	1	// LOC_Os12g40560 // LOC_Os07g36190 // LOC_Os06g47890 // LOC_Os09g32944 // LOC_Os05g03820 // LOC_Os06g37450 // LOC_Os07g27790 // LOC_Os03g55990 // LOC_Os05g33730 // LOC_Os09g38790 // LOC_Os07g29360 // LOC_Os12g41950 // LOC_Os05g40820 // LOC_Os10g21810 //
GO:0019725	P	cellular homeostasis	10	650	342	34296	0.12	1	// LOC_Os02g30650 // LOC_Os01g61400 // LOC_Os04g32030 // LOC_Os06g45510 // LOC_Os04g29950 // LOC_Os05g45810 // LOC_Os06g51150 // LOC_Os03g19760 // LOC_Os06g37450 // LOC_Os06g09130
GO:0032501	P	multicellular organismal process	65	650	3619	34296	0.69	1	// LOC_Os01g01484 // LOC_Os07g48550 // LOC_Os07g42890 // LOC_Os06g43660 // LOC_Os06g49480 // LOC_Os12g03810 // LOC_Os06g47890 // LOC_Os09g32944 // LOC_Os03g14170 // LOC_Os07g27790 // LOC_Os01g16090 // LOC_Os07g47820 // LOC_Os08g32085 // LOC_Os11g26910 //
GO:0048608	P	reproductive structure development	15	650	668	34296	0.29	1	// LOC_Os12g40560 // LOC_Os07g36190 // LOC_Os06g47890 // LOC_Os09g32944 // LOC_Os05g03820 // LOC_Os06g37450 // LOC_Os07g27790 // LOC_Os03g55990 // LOC_Os05g33730 // LOC_Os09g38790 // LOC_Os07g29360 // LOC_Os12g41950 // LOC_Os05g40820 // LOC_Os10g21810 //
GO:0006629	P	lipid metabolic process	20	650	1376	34296	0.91	1	// LOC_Os02g57660 // LOC_Os09g38320 // LOC_Os07g36190 // LOC_Os04g52500 // LOC_Os09g39430 // LOC_Os02g44780 // LOC_Os02g55910 // LOC_Os01g72940 // LOC_Os03g14170 // LOC_Os06g14810 // LOC_Os01g11070 // LOC_Os06g37610 // LOC_Os04g52690 // LOC_Os08g34220 //
GO:0006139	P	nucleobase, nucleoside, nucleotide and nucleic acid metabolic process	104	650	5399	34296	0.45	1	// LOC_Os01g01484 // LOC_Os01g39260 // LOC_Os11g05540 // LOC_Os12g31880 // LOC_Os09g32944 // LOC_Os02g34510 // LOC_Os08g25010 // LOC_Os01g48444 // LOC_Os03g55990 // LOC_Os05g38640 // LOC_Os02g17460 // LOC_Os03g54880 // LOC_Os08g44450 // LOC_Os03g19930 //
GO:0006464	P	protein modification process	73	650	3977	34296	0.63	1	// LOC_Os10g36470 // LOC_Os04g52640 // LOC_Os11g06780 // LOC_Os07g42890 // LOC_Os12g05550 // LOC_Os06g49480 // LOC_Os12g03810 // LOC_Os06g47890 // LOC_Os02g42190 // LOC_Os12g09640 // LOC_Os09g36320 // LOC_Os06g12960 // LOC_Os05g01270 // LOC_Os05g40180 //
GO:0050794	P	regulation of cellular process	37	650	1951	34296	0.52	1	// LOC_Os01g71106 // LOC_Os11g05540 // LOC_Os12g03810 // LOC_Os06g47890 // LOC_Os12g36194 // LOC_Os01g16090 // LOC_Os04g49530 // LOC_Os10g21810 // LOC_Os03g43810 // LOC_Os04g52090 // LOC_Os12g41090 // LOC_Os03g49990 // LOC_Os08g25010 // LOC_Os07g36230 //
GO:0003006	P	reproductive developmental process	15	650	668	34296	0.29	1	// LOC_Os12g40560 // LOC_Os07g36190 // LOC_Os06g47890 // LOC_Os09g32944 // LOC_Os05g03820 // LOC_Os06g37450 // LOC_Os07g27790 // LOC_Os03g55990 // LOC_Os05g33730 // LOC_Os09g38790 // LOC_Os07g29360 // LOC_Os12g41950 // LOC_Os05g40820 // LOC_Os10g21810 //
GO:0008361	P	regulation of cell size	7	650	567	34296	0.91	1	// LOC_Os06g14810 // LOC_Os02g42190 // LOC_Os04g29950 // LOC_Os07g47820 // LOC_Os11g06390 // LOC_Os08g06240 // LOC_Os02g40870
GO:0023046	P	signaling process	37	650	1972	34296	0.55	1	// LOC_Os01g71106 // LOC_Os11g05540 // LOC_Os12g03810 // LOC_Os06g47890 // LOC_Os12g36194 // LOC_Os01g16090 // LOC_Os04g49530 // LOC_Os10g21810 // LOC_Os03g43810 // LOC_Os04g52090 // LOC_Os12g41090 // LOC_Os03g49990 // LOC_Os08g25010 // LOC_Os07g36230 //
GO:0008152	P	metabolic process	368	650	19328	34296	0.46	1	// LOC_Os09g32944 // LOC_Os03g14170 // LOC_Os06g06730 // LOC_Os10g26390 // LOC_Os06g14810 // LOC_Os03g10060 // LOC_Os02g35500 // LOC_Os01g48444 // LOC_Os08g14070 // LOC_Os05g50970 // LOC_Os01g66379 // LOC_Os07g28480 // LOC_Os10g17990 // LOC_Os07g46340 //
GO:0005975	P	carbohydrate metabolic process	22	650	1439	34296	0.87	1	// LOC_Os08g31630 // LOC_Os12g05550 // LOC_Os03g06940 // LOC_Os07g27790 // LOC_Os02g49332 // LOC_Os06g50000 // LOC_Os04g39900 // LOC_Os05g35200 // LOC_Os04g29950 // LOC_Os09g33680 // LOC_Os03g09250 // LOC_Os02g57660 // LOC_Os02g05744 // LOC_Os03g25790 //
GO:0015979	P	photosynthesis	8	650	324	34296	0.28	1	// LOC_Os01g17170 // LOC_Os01g58470 // LOC_Os07g38960 // LOC_Os05g28090 // LOC_Os06g49120 // LOC_Os08g34220 // LOC_Os05g40180 // LOC_Os07g37550
GO:0006091	P	generation of precursor metabolites and energy	9	650	480	34296	0.56	1	// LOC_Os11g05530 // LOC_Os01g58470 // LOC_Os07g38960 // LOC_Os12g05770 // LOC_Os06g49120 // LOC_Os04g33630 // LOC_Os05g28090 // LOC_Os08g34220 // LOC_Os05g40180
GO:0040007	P	growth	11	650	736	34296	0.82	1	// LOC_Os06g14810 // LOC_Os02g42190 // LOC_Os04g29950 // LOC_Os06g40330 // LOC_Os07g47820 // LOC_Os07g49150 // LOC_Os11g06390 // LOC_Os07g37750 // LOC_Os08g06240 // LOC_Os10g21810 // LOC_Os02g40870
GO:0009605	P	response to external stimulus	9	650	681	34296	0.9	1	// LOC_Os04g35570 // LOC_Os06g47890 // LOC_Os03g56950 // LOC_Os02g55910 // LOC_Os12g36194 // LOC_Os06g51150 // LOC_Os07g46160 // LOC_Os01g51120 // LOC_Os03g09250
GO:0009790	P	embryonic development	13	650	810	34296	0.76	1	// LOC_Os03g21550 // LOC_Os04g24710 // LOC_Os07g48300 // LOC_Os02g47970 // LOC_Os02g03740 // LOC_Os03g09250 // LOC_Os03g64210 // LOC_Os03g55990 // LOC_Os05g49770 // LOC_Os03g07300 // LOC_Os11g26910 // LOC_Os10g39120 // LOC_Os01g07940
GO:0019538	P	protein metabolic process	132	650	6088	34296	0.053	1	// LOC_Os01g39260 // LOC_Os01g48770 // LOC_Os12g31880 // LOC_Os12g03810 // LOC_Os04g38750 // LOC_Os05g01270 // LOC_Os03g38230 // LOC_Os03g55360 // LOC_Os08g35160 // LOC_Os07g09040 // LOC_Os10g41710 // LOC_Os06g37420 // LOC_Os11g05370 // LOC_Os04g56790 //
GO:0050896	P	response to stimulus	133	650	6928	34296	0.45	1	// LOC_Os01g01484 // LOC_Os12g03810 // LOC_Os03g14170 // LOC_Os01g16430 // LOC_Os01g58470 // LOC_Os03g12840 // LOC_Os06g14810 // LOC_Os12g43410 // LOC_Os02g35500 // LOC_Os01g48444 // LOC_Os11g41710 // LOC_Os02g57720 // LOC_Os01g51120 // LOC_Os07g36230 //
GO:0048856	P	anatomical structure development	28	650	1665	34296	0.77	1	// LOC_Os07g42890 // LOC_Os06g47890 // LOC_Os09g32944 // LOC_Os02g42190 // LOC_Os07g27790 // LOC_Os08g32085 // LOC_Os10g21810 // LOC_Os07g36190 // LOC_Os06g14810 // LOC_Os04g29950 // LOC_Os02g24190 // LOC_Os03g55990 // LOC_Os03g50160 // LOC_Os07g49150 //
GO:0043412	P	macromolecule modification	73	650	3977	34296	0.63	1	// LOC_Os10g36470 // LOC_Os04g52640 // LOC_Os11g06780 // LOC_Os07g42890 // LOC_Os12g05550 // LOC_Os06g49480 // LOC_Os12g03810 // LOC_Os06g47890 // LOC_Os02g42190 // LOC_Os12g09640 // LOC_Os09g36320 // LOC_Os06g12960 // LOC_Os05g01270 // LOC_Os05g40180 //
GO:0044237	P	cellular metabolic process	212	650	10280	34296	0.08	1	// LOC_Os01g01484 // LOC_Os01g39260 // LOC_Os01g48770 // LOC_Os11g05540 // LOC_Os12g31880 // LOC_Os12g03810 // LOC_Os09g32944 // LOC_Os08g21840 // LOC_Os05g28090 // LOC_Os04g38750 // LOC_Os05g01270 // LOC_Os07g48550 // LOC_Os01g58470 // LOC_Os02g34510 //
GO:0043170	P	macromolecule metabolic process	138	650	6691	34296	0.15	1	// LOC_Os01g01484 // LOC_Os01g39260 // LOC_Os01g48770 // LOC_Os12g31880 // LOC_Os12g03810 // LOC_Os04g38750 // LOC_Os05g01270 // LOC_Os03g38230 // LOC_Os03g55360 // LOC_Os08g35160 // LOC_Os07g09040 // LOC_Os10g41710 // LOC_Os06g37420 // LOC_Os11g05370 //
GO:0032502	P	developmental process	66	650	3791	34296	0.78	1	// LOC_Os01g01484 // LOC_Os10g36420 // LOC_Os07g48550 // LOC_Os07g42890 // LOC_Os06g43660 // LOC_Os06g49480 // LOC_Os12g03810 // LOC_Os09g29970 // LOC_Os09g32944 // LOC_Os03g14170 // LOC_Os07g27790 // LOC_Os01g16090 // LOC_Os07g47820 // LOC_Os08g32085 //
GO:0006259	P	DNA metabolic process	6	650	589	34296	0.97	1	// LOC_Os01g01484 // LOC_Os07g08710 // LOC_Os05g50290 // LOC_Os05g38640 // LOC_Os01g73460 // LOC_Os12g25120
GO:0023060	P	signal transmission	37	650	1972	34296	0.55	1	// LOC_Os01g71106 // LOC_Os11g05540 // LOC_Os12g03810 // LOC_Os06g47890 // LOC_Os12g36194 // LOC_Os01g16090 // LOC_Os04g49530 // LOC_Os10g21810 // LOC_Os03g43810 // LOC_Os04g52090 // LOC_Os12g41090 // LOC_Os03g49990 // LOC_Os08g25010 // LOC_Os07g36230 //
GO:0019748	P	secondary metabolic process	9	650	583	34296	0.77	1	// LOC_Os12g43410 // LOC_Os07g28480 // LOC_Os05g03820 // LOC_Os12g16290 // LOC_Os07g27790 // LOC_Os06g41800 // LOC_Os12g43440 // LOC_Os12g16410 // LOC_Os01g10580
GO:0007275	P	multicellular organismal development	64	650	3543	34296	0.68	1	// LOC_Os01g01484 // LOC_Os07g48550 // LOC_Os07g42890 // LOC_Os06g43660 // LOC_Os06g49480 // LOC_Os12g03810 // LOC_Os09g29970 // LOC_Os09g32944 // LOC_Os03g14170 // LOC_Os07g27790 // LOC_Os01g16090 // LOC_Os07g47820 // LOC_Os08g32085 // LOC_Os11g26910 //
GO:0009987	P	cellular process	352	650	18214	34296	0.31	1	// LOC_Os07g28480 // LOC_Os03g14170 // LOC_Os08g38980 // LOC_Os01g58870 // LOC_Os07g09040 // LOC_Os03g10060 // LOC_Os01g48444 // LOC_Os01g51120 // LOC_Os05g50970 // LOC_Os01g66379 // LOC_Os12g33020 // LOC_Os09g32944 // LOC_Os10g17990 // LOC_Os02g46460 //
GO:0009056	P	catabolic process	33	650	2007	34296	0.82	1	// LOC_Os01g61400 // LOC_Os01g39260 // LOC_Os11g05540 // LOC_Os12g31880 // LOC_Os03g06940 // LOC_Os07g28480 // LOC_Os07g32560 // LOC_Os04g52690 // LOC_Os11g26910 // LOC_Os05g10730 // LOC_Os10g21810 // LOC_Os08g44370 // LOC_Os02g34510 // LOC_Os08g25010 //
GO:0032535	P	regulation of cellular component size	7	650	567	34296	0.91	1	// LOC_Os06g14810 // LOC_Os02g42190 // LOC_Os04g29950 // LOC_Os07g47820 // LOC_Os11g06390 // LOC_Os08g06240 // LOC_Os02g40870
GO:0005198	F	structural molecule activity	31	650	672	34296	1.1e-05	0.00082	// LOC_Os07g10150 // LOC_Os03g03360 // LOC_Os03g37970 // LOC_Os08g06040 // LOC_Os01g48770 // LOC_Os10g27174 // LOC_Os04g38750 // LOC_Os12g21798 // LOC_Os03g15870 // LOC_Os08g21840 // LOC_Os11g05370 // LOC_Os08g44380 // LOC_Os03g58204 // LOC_Os11g24610 //
GO:0005215	F	transporter activity	60	650	2021	34296	0.00055	0.021	// LOC_Os01g13770 // LOC_Os03g37840 // LOC_Os12g01260 // LOC_Os05g35140 // LOC_Os06g43660 // LOC_Os08g34150 // LOC_Os08g38980 // LOC_Os01g58870 // LOC_Os07g48130 // LOC_Os01g61400 // LOC_Os05g10730 // LOC_Os10g02240 // LOC_Os05g35320 // LOC_Os09g15330 //
GO:0008135	F	translation factor activity, nucleic acid binding	8	650	188	34296	0.031	0.79	// LOC_Os06g37440 // LOC_Os01g66379 // LOC_Os02g18450 // LOC_Os12g31880 // LOC_Os07g48300 // LOC_Os04g30780 // LOC_Os03g21550 // LOC_Os07g40580
GO:0003723	F	RNA binding	24	650	876	34296	0.051	0.98	// LOC_Os03g51520 // LOC_Os03g59710 // LOC_Os01g16090 // LOC_Os07g43810 // LOC_Os03g15870 // LOC_Os04g32340 // LOC_Os08g33710 // LOC_Os05g45660 // LOC_Os02g02424 // LOC_Os08g44380 // LOC_Os02g40514 // LOC_Os02g39890 // LOC_Os07g40580 // LOC_Os11g34940 //
GO:0060089	F	molecular transducer activity	7	650	455	34296	0.76	1	// LOC_Os01g71106 // LOC_Os06g47890 // LOC_Os07g36230 // LOC_Os04g48010 // LOC_Os01g51120 // LOC_Os10g21810 // LOC_Os06g31220
GO:0000166	F	nucleotide binding	52	650	3490	34296	0.97	1	// LOC_Os12g10710 // LOC_Os04g52640 // LOC_Os01g71106 // LOC_Os11g06780 // LOC_Os03g59710 // LOC_Os12g31880 // LOC_Os08g29650 // LOC_Os12g36194 // LOC_Os04g45970 // LOC_Os09g36320 // LOC_Os01g08560 // LOC_Os03g51610 // LOC_Os04g32340 // LOC_Os10g40130 //
GO:0016740	F	transferase activity	70	650	5200	34296	1	1	// LOC_Os04g52640 // LOC_Os11g06780 // LOC_Os12g04510 // LOC_Os12g05550 // LOC_Os02g12810 // LOC_Os12g03810 // LOC_Os07g28480 // LOC_Os12g36194 // LOC_Os04g54330 // LOC_Os01g70300 // LOC_Os09g36320 // LOC_Os10g21810 // LOC_Os09g38320 // LOC_Os05g40180 //
GO:0005488	F	binding	281	650	15115	34296	0.68	1	// LOC_Os02g30650 // LOC_Os03g03500 // LOC_Os03g59710 // LOC_Os03g63310 // LOC_Os12g31880 // LOC_Os12g03810 // LOC_Os05g06780 // LOC_Os09g32944 // LOC_Os03g14170 // LOC_Os03g13460 // LOC_Os05g01270 // LOC_Os03g52690 // LOC_Os01g16430 // LOC_Os04g56670 //
GO:0003676	F	nucleic acid binding	94	650	4645	34296	0.27	1	// LOC_Os03g59710 // LOC_Os12g31880 // LOC_Os09g32944 // LOC_Os06g06730 // LOC_Os04g56670 // LOC_Os01g48444 // LOC_Os03g55990 // LOC_Os05g38640 // LOC_Os08g06240 // LOC_Os01g66379 // LOC_Os03g40310 // LOC_Os01g67480 // LOC_Os11g18770 // LOC_Os08g43090 //
GO:0003677	F	DNA binding	58	650	3291	34296	0.74	1	// LOC_Os05g09480 // LOC_Os01g17170 // LOC_Os10g36420 // LOC_Os07g48550 // LOC_Os01g46970 // LOC_Os03g29760 // LOC_Os01g65080 // LOC_Os09g32944 // LOC_Os09g37760 // LOC_Os08g32085 // LOC_Os02g02424 // LOC_Os02g08440 // LOC_Os08g06280 // LOC_Os12g25120 //
GO:0016787	F	hydrolase activity	82	650	4293	34296	0.49	1	// LOC_Os03g54790 // LOC_Os01g71106 // LOC_Os04g25060 // LOC_Os01g61400 // LOC_Os01g39260 // LOC_Os06g43660 // LOC_Os03g24610 // LOC_Os12g31880 // LOC_Os03g06940 // LOC_Os07g39290 // LOC_Os10g28020 // LOC_Os12g09640 // LOC_Os08g31630 // LOC_Os07g32560 //
GO:0016301	F	kinase activity	38	650	2699	34296	0.98	1	// LOC_Os04g52640 // LOC_Os11g06780 // LOC_Os12g03810 // LOC_Os12g36194 // LOC_Os09g36320 // LOC_Os05g40180 // LOC_Os11g08590 // LOC_Os10g21810 // LOC_Os01g02570 // LOC_Os03g12840 // LOC_Os12g41090 // LOC_Os04g29950 // LOC_Os02g24190 // LOC_Os06g50030 //
GO:0016788	F	hydrolase activity, acting on ester bonds	6	650	258	34296	0.37	1	// LOC_Os07g26930 // LOC_Os11g01074 // LOC_Os11g13420 // LOC_Os03g12610 // LOC_Os02g55300 // LOC_Os08g33710
GO:0003824	F	catalytic activity	226	650	13508	34296	0.99	1	// LOC_Os01g01484 // LOC_Os01g39260 // LOC_Os03g63310 // LOC_Os12g31880 // LOC_Os12g03810 // LOC_Os07g28480 // LOC_Os03g14170 // LOC_Os01g25386 // LOC_Os05g28090 // LOC_Os08g31630 // LOC_Os05g01270 // LOC_Os09g07320 // LOC_Os09g28620 // LOC_Os01g63990 //
GO:0016772	F	transferase activity, transferring phosphorus-containing groups	38	650	2699	34296	0.98	1	// LOC_Os04g52640 // LOC_Os11g06780 // LOC_Os12g03810 // LOC_Os12g36194 // LOC_Os09g36320 // LOC_Os05g40180 // LOC_Os11g08590 // LOC_Os10g21810 // LOC_Os01g02570 // LOC_Os03g12840 // LOC_Os12g41090 // LOC_Os04g29950 // LOC_Os02g24190 // LOC_Os06g50030 //
GO:0004518	F	nuclease activity	6	650	258	34296	0.37	1	// LOC_Os07g26930 // LOC_Os11g01074 // LOC_Os11g13420 // LOC_Os03g12610 // LOC_Os02g55300 // LOC_Os08g33710
GO:0005515	F	protein binding	101	650	4910	34296	0.2	1	// LOC_Os12g03810 // LOC_Os03g13460 // LOC_Os03g14170 // LOC_Os05g01270 // LOC_Os05g48620 // LOC_Os03g55360 // LOC_Os08g35160 // LOC_Os12g43410 // LOC_Os02g47020 // LOC_Os01g51120 // LOC_Os02g57660 // LOC_Os08g36480 // LOC_Os01g74320 // LOC_Os03g21550 //
GO:0004871	F	signal transducer activity	7	650	455	34296	0.76	1	// LOC_Os01g71106 // LOC_Os06g47890 // LOC_Os07g36230 // LOC_Os04g48010 // LOC_Os01g51120 // LOC_Os10g21810 // LOC_Os06g31220
GO:0030528	F	transcription regulator activity	44	650	2374	34296	0.58	1	// LOC_Os05g09480 // LOC_Os06g07020 // LOC_Os10g36420 // LOC_Os09g38790 // LOC_Os01g46970 // LOC_Os01g65080 // LOC_Os09g32944 // LOC_Os08g32085 // LOC_Os12g41920 // LOC_Os02g08440 // LOC_Os07g48550 // LOC_Os03g43810 // LOC_Os04g52090 // LOC_Os03g49990 //
GO:0030234	F	enzyme regulator activity	8	650	409	34296	0.51	1	// LOC_Os04g35570 // LOC_Os08g25010 // LOC_Os02g04650 // LOC_Os11g05540 // LOC_Os01g16430 // LOC_Os06g22820 // LOC_Os07g37750 // LOC_Os03g31510
GO:0003700	F	transcription factor activity	44	650	2374	34296	0.58	1	// LOC_Os05g09480 // LOC_Os06g07020 // LOC_Os10g36420 // LOC_Os09g38790 // LOC_Os01g46970 // LOC_Os01g65080 // LOC_Os09g32944 // LOC_Os08g32085 // LOC_Os12g41920 // LOC_Os02g08440 // LOC_Os07g48550 // LOC_Os03g43810 // LOC_Os04g52090 // LOC_Os03g49990 //
GO:0044444	C	cytoplasmic part	270	650	10930	34296	1.8e-07	2e-05	// LOC_Os08g33460 // LOC_Os01g39260 // LOC_Os01g48770 // LOC_Os06g49480 // LOC_Os03g13460 // LOC_Os03g14170 // LOC_Os08g21840 // LOC_Os01g31220 // LOC_Os05g40300 // LOC_Os04g38750 // LOC_Os05g01270 // LOC_Os02g09460 // LOC_Os04g56670 // LOC_Os09g07320 //
GO:0005737	C	cytoplasm	288	650	11866	34296	2.5e-07	2e-05	// LOC_Os08g33460 // LOC_Os01g39260 // LOC_Os01g48770 // LOC_Os06g49480 // LOC_Os12g03810 // LOC_Os07g28480 // LOC_Os03g14170 // LOC_Os08g21840 // LOC_Os01g31220 // LOC_Os05g40300 // LOC_Os04g38750 // LOC_Os05g01270 // LOC_Os02g09460 // LOC_Os04g56670 //
GO:0009536	C	plastid	136	650	4703	34296	4.1e-07	2.2e-05	// LOC_Os01g39260 // LOC_Os06g49480 // LOC_Os03g13460 // LOC_Os08g38980 // LOC_Os04g38750 // LOC_Os05g01270 // LOC_Os02g09460 // LOC_Os05g35460 // LOC_Os03g38230 // LOC_Os01g58470 // LOC_Os07g38150 // LOC_Os07g09040 // LOC_Os10g41710 // LOC_Os11g05370 //
GO:0043229	C	intracellular organelle	293	650	12251	34296	7.3e-07	2.4e-05	// LOC_Os01g01484 // LOC_Os08g33460 // LOC_Os01g39260 // LOC_Os01g48770 // LOC_Os06g49480 // LOC_Os12g03810 // LOC_Os09g32944 // LOC_Os03g14170 // LOC_Os08g21840 // LOC_Os01g31220 // LOC_Os05g40300 // LOC_Os04g38750 // LOC_Os05g01270 // LOC_Os03g52690 //
GO:0043226	C	organelle	293	650	12251	34296	7.3e-07	2.4e-05	// LOC_Os01g01484 // LOC_Os08g33460 // LOC_Os01g39260 // LOC_Os01g48770 // LOC_Os06g49480 // LOC_Os12g03810 // LOC_Os09g32944 // LOC_Os03g14170 // LOC_Os08g21840 // LOC_Os01g31220 // LOC_Os05g40300 // LOC_Os04g38750 // LOC_Os05g01270 // LOC_Os03g52690 //
GO:0030529	C	ribonucleoprotein complex	31	650	624	34296	2.6e-06	4.2e-05	// LOC_Os03g03360 // LOC_Os03g37970 // LOC_Os08g06040 // LOC_Os01g48770 // LOC_Os03g14170 // LOC_Os02g46440 // LOC_Os12g21798 // LOC_Os04g56670 // LOC_Os09g24320 // LOC_Os08g21840 // LOC_Os11g05370 // LOC_Os08g44380 // LOC_Os03g58204 // LOC_Os05g31000 //
GO:0044424	C	intracellular part	334	650	14514	34296	2.5e-06	4.2e-05	// LOC_Os10g36470 // LOC_Os01g01484 // LOC_Os08g33460 // LOC_Os01g39260 // LOC_Os01g48770 // LOC_Os09g17560 // LOC_Os06g49480 // LOC_Os12g03810 // LOC_Os09g32944 // LOC_Os03g14170 // LOC_Os08g21840 // LOC_Os05g28090 // LOC_Os01g31220 // LOC_Os05g40300 //
GO:0009579	C	thylakoid	36	650	772	34296	1.7e-06	4.2e-05	// LOC_Os07g43810 // LOC_Os01g17170 // LOC_Os06g39740 // LOC_Os05g38370 // LOC_Os12g36194 // LOC_Os05g28090 // LOC_Os05g40180 // LOC_Os04g38750 // LOC_Os05g01270 // LOC_Os09g24710 // LOC_Os03g15870 // LOC_Os05g35320 // LOC_Os01g58470 // LOC_Os11g03390 //
GO:0005840	C	ribosome	31	650	624	34296	2.6e-06	4.2e-05	// LOC_Os03g03360 // LOC_Os03g37970 // LOC_Os08g06040 // LOC_Os01g48770 // LOC_Os03g14170 // LOC_Os02g46440 // LOC_Os12g21798 // LOC_Os04g56670 // LOC_Os09g24320 // LOC_Os08g21840 // LOC_Os11g05370 // LOC_Os08g44380 // LOC_Os03g58204 // LOC_Os05g31000 //
GO:0032991	C	macromolecular complex	31	650	624	34296	2.6e-06	4.2e-05	// LOC_Os03g03360 // LOC_Os03g37970 // LOC_Os08g06040 // LOC_Os01g48770 // LOC_Os03g14170 // LOC_Os02g46440 // LOC_Os12g21798 // LOC_Os04g56670 // LOC_Os09g24320 // LOC_Os08g21840 // LOC_Os11g05370 // LOC_Os08g44380 // LOC_Os03g58204 // LOC_Os05g31000 //
GO:0005622	C	intracellular	345	650	15144	34296	3.8e-06	5.5e-05	// LOC_Os03g54150 // LOC_Os09g32944 // LOC_Os03g14170 // LOC_Os05g40300 // LOC_Os02g09460 // LOC_Os07g38150 // LOC_Os10g26390 // LOC_Os07g09040 // LOC_Os03g10060 // LOC_Os02g35500 // LOC_Os01g48444 // LOC_Os01g51120 // LOC_Os01g66379 // LOC_Os03g52690 //
GO:0043231	C	intracellular membrane-bounded organelle	278	650	11878	34296	1.3e-05	0.00016	// LOC_Os01g01484 // LOC_Os08g33460 // LOC_Os01g39260 // LOC_Os06g49480 // LOC_Os12g03810 // LOC_Os09g32944 // LOC_Os03g14170 // LOC_Os01g31220 // LOC_Os05g40300 // LOC_Os04g38750 // LOC_Os05g01270 // LOC_Os03g52690 // LOC_Os02g09460 // LOC_Os05g35460 //
GO:0043227	C	membrane-bounded organelle	278	650	11878	34296	1.3e-05	0.00016	// LOC_Os01g01484 // LOC_Os08g33460 // LOC_Os01g39260 // LOC_Os06g49480 // LOC_Os12g03810 // LOC_Os09g32944 // LOC_Os03g14170 // LOC_Os01g31220 // LOC_Os05g40300 // LOC_Os04g38750 // LOC_Os05g01270 // LOC_Os03g52690 // LOC_Os02g09460 // LOC_Os05g35460 //
GO:0044464	C	cell part	422	650	19532	34296	2.4e-05	0.00028	// LOC_Os03g54150 // LOC_Os09g32944 // LOC_Os03g14170 // LOC_Os05g40300 // LOC_Os01g58870 // LOC_Os03g52690 // LOC_Os02g09460 // LOC_Os07g38150 // LOC_Os10g26390 // LOC_Os07g09040 // LOC_Os03g10060 // LOC_Os02g35500 // LOC_Os01g48444 // LOC_Os01g51120 //
GO:0043232	C	intracellular non-membrane-bounded organelle	45	650	1237	34296	4.2e-05	0.00042	// LOC_Os03g03360 // LOC_Os03g37970 // LOC_Os08g06040 // LOC_Os01g48770 // LOC_Os09g29970 // LOC_Os03g13460 // LOC_Os07g39290 // LOC_Os03g15870 // LOC_Os06g12960 // LOC_Os12g21798 // LOC_Os04g56670 // LOC_Os07g08710 // LOC_Os03g13760 // LOC_Os09g24320 //
GO:0043228	C	non-membrane-bounded organelle	45	650	1237	34296	4.2e-05	0.00042	// LOC_Os03g03360 // LOC_Os03g37970 // LOC_Os08g06040 // LOC_Os01g48770 // LOC_Os09g29970 // LOC_Os03g13460 // LOC_Os07g39290 // LOC_Os03g15870 // LOC_Os06g12960 // LOC_Os12g21798 // LOC_Os04g56670 // LOC_Os07g08710 // LOC_Os03g13760 // LOC_Os09g24320 //
GO:0016020	C	membrane	188	650	8187	34296	0.0019	0.018	// LOC_Os02g30650 // LOC_Os05g35140 // LOC_Os01g39260 // LOC_Os12g31880 // LOC_Os03g14170 // LOC_Os05g28090 // LOC_Os05g40300 // LOC_Os04g38750 // LOC_Os01g58870 // LOC_Os08g33460 // LOC_Os01g58470 // LOC_Os02g34510 // LOC_Os07g38150 // LOC_Os07g09040 //
GO:0005623	C	cell	453	650	22048	34296	0.0023	0.02	// LOC_Os05g06780 // LOC_Os09g32944 // LOC_Os03g14170 // LOC_Os08g38980 // LOC_Os01g58870 // LOC_Os03g52690 // LOC_Os02g09460 // LOC_Os07g38150 // LOC_Os10g26390 // LOC_Os07g09040 // LOC_Os03g10060 // LOC_Os02g35500 // LOC_Os01g48444 // LOC_Os01g70730 //
GO:0005829	C	cytosol	81	650	3345	34296	0.015	0.13	// LOC_Os07g10150 // LOC_Os03g03360 // LOC_Os03g37970 // LOC_Os07g42890 // LOC_Os01g46970 // LOC_Os09g17560 // LOC_Os06g47890 // LOC_Os03g14170 // LOC_Os04g30780 // LOC_Os01g16090 // LOC_Os12g21798 // LOC_Os01g08560 // LOC_Os01g16430 // LOC_Os04g56670 //
GO:0005730	C	nucleolus	17	650	495	34296	0.016	0.13	// LOC_Os07g08710 // LOC_Os03g37970 // LOC_Os08g06040 // LOC_Os03g07150 // LOC_Os03g13760 // LOC_Os08g44380 // LOC_Os07g39290 // LOC_Os11g05370 // LOC_Os02g40514 // LOC_Os12g21798 // LOC_Os02g02424 // LOC_Os01g02170 // LOC_Os11g06390 // LOC_Os03g58204 //
GO:0005739	C	mitochondrion	43	650	1611	34296	0.018	0.14	// LOC_Os01g46380 // LOC_Os06g39740 // LOC_Os08g33460 // LOC_Os01g39260 // LOC_Os06g43660 // LOC_Os03g24610 // LOC_Os08g34150 // LOC_Os06g45510 // LOC_Os09g19734 // LOC_Os03g13460 // LOC_Os04g45970 // LOC_Os05g40300 // LOC_Os08g43560 // LOC_Os06g50000 //
GO:0044428	C	nuclear part	24	650	844	34296	0.037	0.24	// LOC_Os03g37970 // LOC_Os08g06040 // LOC_Os07g39290 // LOC_Os12g21798 // LOC_Os07g08710 // LOC_Os05g40820 // LOC_Os04g52090 // LOC_Os02g02424 // LOC_Os11g05370 // LOC_Os08g44380 // LOC_Os02g40514 // LOC_Os01g10580 // LOC_Os11g06390 // LOC_Os03g58204 //
GO:0044446	C	intracellular organelle part	24	650	844	34296	0.037	0.24	// LOC_Os03g37970 // LOC_Os08g06040 // LOC_Os07g39290 // LOC_Os12g21798 // LOC_Os07g08710 // LOC_Os05g40820 // LOC_Os04g52090 // LOC_Os02g02424 // LOC_Os11g05370 // LOC_Os08g44380 // LOC_Os02g40514 // LOC_Os01g10580 // LOC_Os11g06390 // LOC_Os03g58204 //
GO:0044422	C	organelle part	24	650	844	34296	0.037	0.24	// LOC_Os03g37970 // LOC_Os08g06040 // LOC_Os07g39290 // LOC_Os12g21798 // LOC_Os07g08710 // LOC_Os05g40820 // LOC_Os04g52090 // LOC_Os02g02424 // LOC_Os11g05370 // LOC_Os08g44380 // LOC_Os02g40514 // LOC_Os01g10580 // LOC_Os11g06390 // LOC_Os03g58204 //
GO:0031974	C	membrane-enclosed lumen	21	650	743	34296	0.051	0.28	// LOC_Os07g08710 // LOC_Os04g52090 // LOC_Os03g37970 // LOC_Os08g06040 // LOC_Os03g07150 // LOC_Os03g13760 // LOC_Os03g29760 // LOC_Os01g10580 // LOC_Os08g44380 // LOC_Os07g39290 // LOC_Os11g05370 // LOC_Os02g40514 // LOC_Os12g21798 // LOC_Os02g02424 //
GO:0031981	C	nuclear lumen	21	650	743	34296	0.051	0.28	// LOC_Os07g08710 // LOC_Os04g52090 // LOC_Os03g37970 // LOC_Os08g06040 // LOC_Os03g07150 // LOC_Os03g13760 // LOC_Os03g29760 // LOC_Os01g10580 // LOC_Os08g44380 // LOC_Os07g39290 // LOC_Os11g05370 // LOC_Os02g40514 // LOC_Os12g21798 // LOC_Os02g02424 //
GO:0005773	C	vacuole	43	650	1723	34296	0.045	0.28	// LOC_Os09g31486 // LOC_Os03g37970 // LOC_Os08g17600 // LOC_Os06g43660 // LOC_Os08g34150 // LOC_Os01g42140 // LOC_Os08g40110 // LOC_Os04g45970 // LOC_Os04g47410 // LOC_Os06g50000 // LOC_Os05g10730 // LOC_Os10g02240 // LOC_Os05g29920 // LOC_Os03g54150 //
GO:0043233	C	organelle lumen	21	650	743	34296	0.051	0.28	// LOC_Os07g08710 // LOC_Os04g52090 // LOC_Os03g37970 // LOC_Os08g06040 // LOC_Os03g07150 // LOC_Os03g13760 // LOC_Os03g29760 // LOC_Os01g10580 // LOC_Os08g44380 // LOC_Os07g39290 // LOC_Os11g05370 // LOC_Os02g40514 // LOC_Os12g21798 // LOC_Os02g02424 //
GO:0070013	C	intracellular organelle lumen	21	650	743	34296	0.051	0.28	// LOC_Os07g08710 // LOC_Os04g52090 // LOC_Os03g37970 // LOC_Os08g06040 // LOC_Os03g07150 // LOC_Os03g13760 // LOC_Os03g29760 // LOC_Os01g10580 // LOC_Os08g44380 // LOC_Os07g39290 // LOC_Os11g05370 // LOC_Os02g40514 // LOC_Os12g21798 // LOC_Os02g02424 //
GO:0030312	C	external encapsulating structure	30	650	1189	34296	0.075	0.4	// LOC_Os01g46380 // LOC_Os06g39740 // LOC_Os03g37970 // LOC_Os07g04050 // LOC_Os01g61330 // LOC_Os12g21798 // LOC_Os01g08560 // LOC_Os05g35320 // LOC_Os03g22830 // LOC_Os04g59150 // LOC_Os12g43410 // LOC_Os06g37440 // LOC_Os03g58204 // LOC_Os03g50160 //
GO:0005618	C	cell wall	29	650	1179	34296	0.099	0.51	// LOC_Os01g46380 // LOC_Os06g39740 // LOC_Os03g37970 // LOC_Os07g04050 // LOC_Os01g61330 // LOC_Os12g21798 // LOC_Os01g08560 // LOC_Os05g35320 // LOC_Os03g22830 // LOC_Os04g59150 // LOC_Os12g43410 // LOC_Os06g37440 // LOC_Os03g58204 // LOC_Os11g06390 //
GO:0005783	C	endoplasmic reticulum	17	650	768	34296	0.3	1	// LOC_Os07g26940 // LOC_Os10g37720 // LOC_Os01g69070 // LOC_Os06g14810 // LOC_Os08g34150 // LOC_Os03g14170 // LOC_Os01g72940 // LOC_Os05g18770 // LOC_Os02g49332 // LOC_Os01g11070 // LOC_Os06g29470 // LOC_Os02g58139 // LOC_Os07g34730 // LOC_Os08g06240 //
GO:0005794	C	Golgi apparatus	11	650	460	34296	0.26	1	// LOC_Os07g31370 // LOC_Os12g05550 // LOC_Os11g07910 // LOC_Os10g39900 // LOC_Os03g40270 // LOC_Os01g31220 // LOC_Os08g38980 // LOC_Os07g37750 // LOC_Os05g35200 // LOC_Os01g51120 // LOC_Os05g48620
GO:0005654	C	nucleoplasm	5	650	290	34296	0.64	1	// LOC_Os04g52090 // LOC_Os02g40514 // LOC_Os08g38780 // LOC_Os01g10580 // LOC_Os03g29760
GO:0005634	C	nucleus	81	650	4212	34296	0.46	1	// LOC_Os05g09480 // LOC_Os12g04510 // LOC_Os01g01484 // LOC_Os03g37970 // LOC_Os08g06040 // LOC_Os01g34200 // LOC_Os12g03810 // LOC_Os06g47890 // LOC_Os09g32944 // LOC_Os07g39290 // LOC_Os01g16090 // LOC_Os12g21798 // LOC_Os01g08560 // LOC_Os03g15870 //
GO:0005856	C	cytoskeleton	6	650	264	34296	0.39	1	// LOC_Os09g29970 // LOC_Os03g13460 // LOC_Os03g10320 // LOC_Os06g12960 // LOC_Os11g06390 // LOC_Os01g15260
GO:0005886	C	plasma membrane	87	650	4240	34296	0.23	1	// LOC_Os02g30650 // LOC_Os05g35140 // LOC_Os12g31880 // LOC_Os06g37440 // LOC_Os11g05370 // LOC_Os11g01300 // LOC_Os02g57720 // LOC_Os08g06240 // LOC_Os03g54880 // LOC_Os08g44450 // LOC_Os11g06390 // LOC_Os05g02990 // LOC_Os02g46460 // LOC_Os07g37156 //
GO:0005576	C	extracellular region	14	650	730	34296	0.52	1	// LOC_Os01g46380 // LOC_Os12g43410 // LOC_Os04g58710 // LOC_Os04g25060 // LOC_Os03g07300 // LOC_Os09g26730 // LOC_Os07g46460 // LOC_Os04g25650 // LOC_Os11g02424 // LOC_Os03g64210

## Sheet: 7c
GO_acc	term_type	Term	queryitem	querytotal	bgitem	bgtotal	pvalue	FDR	entries
GO:0044249	P	cellular biosynthetic process	23	439	890	34296	0.0015	0.11	// LOC_Os05g49150 // LOC_Os03g59720 // LOC_Os08g02340 // LOC_Os05g41110 // LOC_Os01g64090 // LOC_Os05g09400 // LOC_Os08g01859 // LOC_Os11g37510 // LOC_Os03g22460 // LOC_Os05g48310 // LOC_Os06g46930 // LOC_Os06g13660 // LOC_Os05g38520 // LOC_Os10g27190 // LOC_Os04g39700 // LOC_Os03g01900 // LOC_Os04g52361 // LOC_Os12g07010 // LOC_Os03g46490 // LOC_Os12g07740 // LOC_Os02g43600 // LOC_Os03g36780 // …
GO:0034645	P	cellular macromolecule biosynthetic process	23	439	890	34296	0.0015	0.11	// LOC_Os05g49150 // LOC_Os03g59720 // LOC_Os08g02340 // LOC_Os05g41110 // LOC_Os01g64090 // LOC_Os05g09400 // LOC_Os08g01859 // LOC_Os11g37510 // LOC_Os03g22460 // LOC_Os05g48310 // LOC_Os06g46930 // LOC_Os06g13660 // LOC_Os05g38520 // LOC_Os10g27190 // LOC_Os04g39700 // LOC_Os03g01900 // LOC_Os04g52361 // LOC_Os12g07010 // LOC_Os03g46490 // LOC_Os12g07740 // LOC_Os02g43600 // LOC_Os03g36780 // …
GO:0009059	P	macromolecule biosynthetic process	23	439	890	34296	0.0015	0.11	// LOC_Os05g49150 // LOC_Os03g59720 // LOC_Os08g02340 // LOC_Os05g41110 // LOC_Os01g64090 // LOC_Os05g09400 // LOC_Os08g01859 // LOC_Os11g37510 // LOC_Os03g22460 // LOC_Os05g48310 // LOC_Os06g46930 // LOC_Os06g13660 // LOC_Os05g38520 // LOC_Os10g27190 // LOC_Os04g39700 // LOC_Os03g01900 // LOC_Os04g52361 // LOC_Os12g07010 // LOC_Os03g46490 // LOC_Os12g07740 // LOC_Os02g43600 // LOC_Os03g36780 // …
GO:0006412	P	translation	23	439	890	34296	0.0015	0.11	// LOC_Os05g49150 // LOC_Os03g59720 // LOC_Os08g02340 // LOC_Os05g41110 // LOC_Os01g64090 // LOC_Os05g09400 // LOC_Os08g01859 // LOC_Os11g37510 // LOC_Os03g22460 // LOC_Os05g48310 // LOC_Os06g46930 // LOC_Os06g13660 // LOC_Os05g38520 // LOC_Os10g27190 // LOC_Os04g39700 // LOC_Os03g01900 // LOC_Os04g52361 // LOC_Os12g07010 // LOC_Os03g46490 // LOC_Os12g07740 // LOC_Os02g43600 // LOC_Os03g36780 // …
GO:0010467	P	gene expression	24	439	1076	34296	0.0073	0.41	// LOC_Os05g49150 // LOC_Os03g59720 // LOC_Os08g02340 // LOC_Os05g41110 // LOC_Os03g02010 // LOC_Os01g64090 // LOC_Os05g09400 // LOC_Os08g01859 // LOC_Os11g37510 // LOC_Os03g22460 // LOC_Os05g48310 // LOC_Os06g46930 // LOC_Os06g13660 // LOC_Os05g38520 // LOC_Os10g27190 // LOC_Os04g39700 // LOC_Os03g01900 // LOC_Os04g52361 // LOC_Os12g07010 // LOC_Os03g46490 // LOC_Os12g07740 // LOC_Os02g43600 // …
GO:0009058	P	biosynthetic process	114	439	7335	34296	0.013	0.61	// LOC_Os01g13210 // LOC_Os01g48990 // LOC_Os12g25180 // LOC_Os03g01900 // LOC_Os07g16960 // LOC_Os12g06340 // LOC_Os04g23440 // LOC_Os01g64090 // LOC_Os05g09400 // LOC_Os08g01859 // LOC_Os09g30400 // LOC_Os04g47860 // LOC_Os03g59720 // LOC_Os03g52450 // LOC_Os03g53340 // LOC_Os05g41780 // LOC_Os06g13660 // LOC_Os05g09020 // LOC_Os05g41110 // LOC_Os04g31110 // LOC_Os07g22710 // LOC_Os04g57890 // …
GO:0032502	P	developmental process	47	439	3791	34296	0.61	1	// LOC_Os03g04300 // LOC_Os01g40480 // LOC_Os03g20380 // LOC_Os08g37432 // LOC_Os12g06340 // LOC_Os06g18000 // LOC_Os02g19140 // LOC_Os04g46350 // LOC_Os03g63490 // LOC_Os06g09180 // LOC_Os03g50920 // LOC_Os02g13150 // LOC_Os06g13660 // LOC_Os06g49010 // LOC_Os04g04254 // LOC_Os05g35266 // LOC_Os09g36830 // LOC_Os09g30400 // LOC_Os05g47650 // LOC_Os05g29050 // LOC_Os04g57610 // LOC_Os04g38480 // …
GO:0009991	P	response to extracellular stimulus	8	439	393	34296	0.14	1	// LOC_Os10g10500 // LOC_Os01g28450 // LOC_Os07g01030 // LOC_Os10g29260 // LOC_Os05g48390 // LOC_Os05g29050 // LOC_Os01g28500 // LOC_Os01g52230
GO:0044238	P	primary metabolic process	173	439	13205	34296	0.37	1	// LOC_Os01g13210 // LOC_Os03g43440 // LOC_Os01g22490 // LOC_Os12g25180 // LOC_Os04g39700 // LOC_Os02g20410 // LOC_Os12g41820 // LOC_Os08g09250 // LOC_Os09g30160 // LOC_Os01g72340 // LOC_Os12g06340 // LOC_Os04g23440 // LOC_Os06g09180 // LOC_Os05g48855 // LOC_Os01g64090 // LOC_Os02g01520 // LOC_Os05g47650 // LOC_Os04g04254 // LOC_Os05g09400 // LOC_Os08g01859 // LOC_Os09g30400 // LOC_Os04g47860 // …
GO:0030154	P	cell differentiation	6	439	710	34296	0.89	1	// LOC_Os05g06280 // LOC_Os02g13150 // LOC_Os12g06340 // LOC_Os07g49140 // LOC_Os03g18690 // LOC_Os07g48340
GO:0009791	P	post-embryonic development	29	439	2033	34296	0.3	1	// LOC_Os03g04300 // LOC_Os03g20380 // LOC_Os06g18000 // LOC_Os03g63490 // LOC_Os06g09180 // LOC_Os03g50920 // LOC_Os06g13660 // LOC_Os06g49010 // LOC_Os04g04254 // LOC_Os09g36830 // LOC_Os09g30400 // LOC_Os05g47650 // LOC_Os05g46480 // LOC_Os08g15500 // LOC_Os12g37720 // LOC_Os06g51260 // LOC_Os01g08460 // LOC_Os04g41560 // LOC_Os04g38480 // LOC_Os07g42180 // LOC_Os04g57610 // LOC_Os02g07930 // …
GO:0006807	P	nitrogen compound metabolic process	70	439	5399	34296	0.47	1	// LOC_Os05g34290 // LOC_Os10g10500 // LOC_Os10g36810 // LOC_Os04g23440 // LOC_Os02g08544 // LOC_Os02g20410 // LOC_Os08g04840 // LOC_Os08g33750 // LOC_Os03g52450 // LOC_Os12g27370 // LOC_Os09g30400 // LOC_Os03g02010 // LOC_Os05g01540 // LOC_Os12g06340 // LOC_Os07g02800 // LOC_Os04g46350 // LOC_Os04g34240 // LOC_Os04g41560 // LOC_Os03g50920 // LOC_Os01g73070 // LOC_Os05g48855 // LOC_Os01g64090 // …
GO:0023052	P	signaling	38	439	2409	34296	0.11	1	// LOC_Os03g43440 // LOC_Os10g10500 // LOC_Os07g37250 // LOC_Os09g25310 // LOC_Os03g20380 // LOC_Os02g08320 // LOC_Os10g01100 // LOC_Os05g50560 // LOC_Os05g01540 // LOC_Os06g18000 // LOC_Os01g52230 // LOC_Os04g46350 // LOC_Os06g09180 // LOC_Os09g28310 // LOC_Os05g47650 // LOC_Os05g29050 // LOC_Os11g02610 // LOC_Os02g10700 // LOC_Os08g37490 // LOC_Os08g40620 // LOC_Os06g04830 // LOC_Os05g41780 // …
GO:0007165	P	signal transduction	30	439	1951	34296	0.18	1	// LOC_Os03g43440 // LOC_Os07g37250 // LOC_Os09g25310 // LOC_Os03g20380 // LOC_Os02g08320 // LOC_Os05g50560 // LOC_Os05g01540 // LOC_Os06g18000 // LOC_Os04g46350 // LOC_Os06g09180 // LOC_Os09g28310 // LOC_Os05g47650 // LOC_Os11g02610 // LOC_Os02g10700 // LOC_Os08g37490 // LOC_Os08g40620 // LOC_Os06g04830 // LOC_Os05g41780 // LOC_Os05g09020 // LOC_Os03g14860 // LOC_Os10g37410 // LOC_Os04g38480 // …
GO:0007154	P	cell communication	8	439	512	34296	0.34	1	// LOC_Os10g10500 // LOC_Os05g48390 // LOC_Os01g66610 // LOC_Os07g01030 // LOC_Os10g29260 // LOC_Os10g01100 // LOC_Os05g29050 // LOC_Os01g52230
GO:0008219	P	cell death	7	439	478	34296	0.41	1	// LOC_Os11g16530 // LOC_Os11g16470 // LOC_Os02g33180 // LOC_Os03g06410 // LOC_Os06g18000 // LOC_Os03g08490 // LOC_Os06g17900
GO:0009653	P	anatomical structure morphogenesis	8	439	1141	34296	0.98	1	// LOC_Os05g06280 // LOC_Os01g53600 // LOC_Os05g35266 // LOC_Os07g42180 // LOC_Os07g49140 // LOC_Os03g18690 // LOC_Os07g48340 // LOC_Os04g46350
GO:0015979	P	photosynthesis	8	439	324	34296	0.062	1	// LOC_Os07g37250 // LOC_Os10g32300 // LOC_Os07g05480 // LOC_Os05g47560 // LOC_Os05g05480 // LOC_Os08g41460 // LOC_Os08g15500 // LOC_Os10g32348
GO:0009719	P	response to endogenous stimulus	34	439	2015	34296	0.065	1	// LOC_Os03g06410 // LOC_Os02g08544 // LOC_Os03g20380 // LOC_Os02g08320 // LOC_Os08g04840 // LOC_Os09g30160 // LOC_Os12g06340 // LOC_Os04g46350 // LOC_Os01g28450 // LOC_Os09g01960 // LOC_Os11g32650 // LOC_Os09g28310 // LOC_Os05g47650 // LOC_Os05g29050 // LOC_Os02g10700 // LOC_Os08g37490 // LOC_Os03g08480 // LOC_Os01g10890 // LOC_Os05g41780 // LOC_Os05g09020 // LOC_Os01g08320 // LOC_Os06g51260 // …
GO:0044267	P	cellular protein metabolic process	76	439	4849	34296	0.037	1	// LOC_Os01g13210 // LOC_Os03g59720 // LOC_Os03g43440 // LOC_Os10g36810 // LOC_Os03g06410 // LOC_Os08g02340 // LOC_Os12g25180 // LOC_Os05g41110 // LOC_Os03g48660 // LOC_Os03g20380 // LOC_Os09g36830 // LOC_Os10g01100 // LOC_Os05g50560 // LOC_Os01g54100 // LOC_Os03g02010 // LOC_Os07g16960 // LOC_Os04g58750 // LOC_Os01g10890 // LOC_Os06g18000 // LOC_Os02g19140 // LOC_Os05g44020 // LOC_Os06g09180 // …
GO:0022414	P	reproductive process	12	439	985	34296	0.61	1	// LOC_Os06g09180 // LOC_Os03g46190 // LOC_Os06g49010 // LOC_Os08g37432 // LOC_Os06g51260 // LOC_Os10g01100 // LOC_Os06g36840 // LOC_Os07g42180 // LOC_Os04g57610 // LOC_Os04g38480 // LOC_Os06g18000 // LOC_Os01g66610
GO:0000003	P	reproduction	27	439	1965	34296	0.38	1	// LOC_Os03g04300 // LOC_Os10g01100 // LOC_Os06g18000 // LOC_Os03g63490 // LOC_Os06g09180 // LOC_Os03g50920 // LOC_Os06g13660 // LOC_Os06g49010 // LOC_Os04g04254 // LOC_Os09g36830 // LOC_Os09g30400 // LOC_Os05g47650 // LOC_Os05g46480 // LOC_Os04g38480 // LOC_Os03g46190 // LOC_Os12g37720 // LOC_Os06g51260 // LOC_Os01g08460 // LOC_Os06g36840 // LOC_Os07g42180 // LOC_Os04g57610 // LOC_Os05g33020 // …
GO:0044260	P	cellular macromolecule metabolic process	80	439	5364	34296	0.081	1	// LOC_Os01g13210 // LOC_Os03g59720 // LOC_Os03g43440 // LOC_Os10g36810 // LOC_Os03g06410 // LOC_Os08g02340 // LOC_Os12g25180 // LOC_Os05g41110 // LOC_Os03g48660 // LOC_Os03g20380 // LOC_Os09g36830 // LOC_Os03g60700 // LOC_Os10g01100 // LOC_Os05g50560 // LOC_Os12g27370 // LOC_Os01g54100 // LOC_Os03g02010 // LOC_Os07g16960 // LOC_Os04g58750 // LOC_Os01g10890 // LOC_Os06g18000 // LOC_Os02g19140 // …
GO:0048869	P	cellular developmental process	6	439	710	34296	0.89	1	// LOC_Os05g06280 // LOC_Os02g13150 // LOC_Os12g06340 // LOC_Os07g49140 // LOC_Os03g18690 // LOC_Os07g48340
GO:0016043	P	cellular component organization	23	439	1935	34296	0.67	1	// LOC_Os10g36810 // LOC_Os07g37250 // LOC_Os03g01900 // LOC_Os03g02010 // LOC_Os12g06340 // LOC_Os01g52230 // LOC_Os04g46350 // LOC_Os05g35266 // LOC_Os10g31864 // LOC_Os03g46190 // LOC_Os05g06280 // LOC_Os04g34240 // LOC_Os04g38480 // LOC_Os07g30250 // LOC_Os10g27190 // LOC_Os07g48340 // LOC_Os03g27310 // LOC_Os10g32300 // LOC_Os05g31770 // LOC_Os07g49140 // LOC_Os03g18690 // LOC_Os10g32348 // …
GO:0007275	P	multicellular organismal development	46	439	3543	34296	0.48	1	// LOC_Os03g04300 // LOC_Os01g40480 // LOC_Os03g20380 // LOC_Os08g37432 // LOC_Os12g06340 // LOC_Os06g18000 // LOC_Os02g19140 // LOC_Os04g46350 // LOC_Os03g63490 // LOC_Os06g09180 // LOC_Os03g50920 // LOC_Os06g13660 // LOC_Os06g49010 // LOC_Os04g04254 // LOC_Os05g35266 // LOC_Os09g36830 // LOC_Os09g30400 // LOC_Os05g47650 // LOC_Os05g29050 // LOC_Os04g57610 // LOC_Os04g38480 // LOC_Os08g15500 // …
GO:0065007	P	biological regulation	33	439	2871	34296	0.76	1	// LOC_Os03g43440 // LOC_Os07g37250 // LOC_Os09g25310 // LOC_Os03g20380 // LOC_Os02g08320 // LOC_Os05g50560 // LOC_Os03g02010 // LOC_Os05g01540 // LOC_Os06g18000 // LOC_Os04g46350 // LOC_Os06g09180 // LOC_Os09g28310 // LOC_Os05g47650 // LOC_Os11g02610 // LOC_Os02g10700 // LOC_Os08g37490 // LOC_Os08g40620 // LOC_Os06g04830 // LOC_Os05g41780 // LOC_Os05g09020 // LOC_Os03g14860 // LOC_Os10g37410 // …
GO:0009908	P	flower development	8	439	662	34296	0.61	1	// LOC_Os06g09180 // LOC_Os03g46190 // LOC_Os06g49010 // LOC_Os06g51260 // LOC_Os04g38480 // LOC_Os07g42180 // LOC_Os04g57610 // LOC_Os06g18000
GO:0016265	P	death	7	439	478	34296	0.41	1	// LOC_Os11g16530 // LOC_Os11g16470 // LOC_Os02g33180 // LOC_Os03g06410 // LOC_Os06g18000 // LOC_Os03g08490 // LOC_Os06g17900
GO:0032501	P	multicellular organismal process	48	439	3619	34296	0.42	1	// LOC_Os03g04300 // LOC_Os01g40480 // LOC_Os03g20380 // LOC_Os08g37432 // LOC_Os12g06340 // LOC_Os06g18000 // LOC_Os02g19140 // LOC_Os04g46350 // LOC_Os03g63490 // LOC_Os06g09180 // LOC_Os03g50920 // LOC_Os06g13660 // LOC_Os06g49010 // LOC_Os04g04254 // LOC_Os05g35266 // LOC_Os09g36830 // LOC_Os09g30400 // LOC_Os05g47650 // LOC_Os05g29050 // LOC_Os11g02610 // LOC_Os04g38480 // LOC_Os08g15500 // …
GO:0048608	P	reproductive structure development	9	439	668	34296	0.49	1	// LOC_Os06g09180 // LOC_Os03g46190 // LOC_Os06g49010 // LOC_Os06g51260 // LOC_Os08g37432 // LOC_Os04g38480 // LOC_Os07g42180 // LOC_Os04g57610 // LOC_Os06g18000
GO:0006629	P	lipid metabolic process	13	439	1376	34296	0.9	1	// LOC_Os02g02000 // LOC_Os04g04254 // LOC_Os07g01030 // LOC_Os01g15000 // LOC_Os09g23070 // LOC_Os05g29050 // LOC_Os09g30160 // LOC_Os07g16960 // LOC_Os03g17520 // LOC_Os08g12830 // LOC_Os03g49380 // LOC_Os05g11950 // LOC_Os02g09750
GO:0006139	P	nucleobase, nucleoside, nucleotide and nucleic acid metabolic process	70	439	5399	34296	0.47	1	// LOC_Os05g34290 // LOC_Os10g10500 // LOC_Os10g36810 // LOC_Os04g23440 // LOC_Os02g08544 // LOC_Os02g20410 // LOC_Os08g04840 // LOC_Os08g33750 // LOC_Os03g52450 // LOC_Os12g27370 // LOC_Os09g30400 // LOC_Os03g02010 // LOC_Os05g01540 // LOC_Os12g06340 // LOC_Os07g02800 // LOC_Os04g46350 // LOC_Os04g34240 // LOC_Os04g41560 // LOC_Os03g50920 // LOC_Os01g73070 // LOC_Os05g48855 // LOC_Os01g64090 // …
GO:0006810	P	transport	46	439	3278	34296	0.28	1	// LOC_Os11g31190 // LOC_Os03g05390 // LOC_Os10g10500 // LOC_Os05g46720 // LOC_Os07g37250 // LOC_Os03g12530 // LOC_Os02g58020 // LOC_Os05g35650 // LOC_Os02g32930 // LOC_Os07g08300 // LOC_Os05g27100 // LOC_Os02g13150 // LOC_Os01g42650 // LOC_Os11g32650 // LOC_Os05g34290 // LOC_Os04g32850 // LOC_Os08g37432 // LOC_Os04g52270 // LOC_Os02g33490 // LOC_Os02g03890 // LOC_Os12g09300 // LOC_Os07g09970 // …
GO:0006464	P	protein modification process	53	439	3977	34296	0.4	1	// LOC_Os01g13210 // LOC_Os03g43440 // LOC_Os10g36810 // LOC_Os01g22490 // LOC_Os12g25180 // LOC_Os05g06070 // LOC_Os10g01100 // LOC_Os05g50560 // LOC_Os03g02010 // LOC_Os07g16960 // LOC_Os04g58750 // LOC_Os06g18000 // LOC_Os02g19140 // LOC_Os05g44020 // LOC_Os06g09180 // LOC_Os02g09960 // LOC_Os10g13810 // LOC_Os03g60700 // LOC_Os09g36830 // LOC_Os03g48660 // LOC_Os07g37040 // LOC_Os02g02600 // …
GO:0050794	P	regulation of cellular process	30	439	1951	34296	0.18	1	// LOC_Os03g43440 // LOC_Os07g37250 // LOC_Os09g25310 // LOC_Os03g20380 // LOC_Os02g08320 // LOC_Os05g50560 // LOC_Os05g01540 // LOC_Os06g18000 // LOC_Os04g46350 // LOC_Os06g09180 // LOC_Os09g28310 // LOC_Os05g47650 // LOC_Os11g02610 // LOC_Os02g10700 // LOC_Os08g37490 // LOC_Os08g40620 // LOC_Os06g04830 // LOC_Os05g41780 // LOC_Os05g09020 // LOC_Os03g14860 // LOC_Os10g37410 // LOC_Os04g38480 // …
GO:0003006	P	reproductive developmental process	9	439	668	34296	0.49	1	// LOC_Os06g09180 // LOC_Os03g46190 // LOC_Os06g49010 // LOC_Os06g51260 // LOC_Os08g37432 // LOC_Os04g38480 // LOC_Os07g42180 // LOC_Os04g57610 // LOC_Os06g18000
GO:0043412	P	macromolecule modification	53	439	3977	34296	0.4	1	// LOC_Os01g13210 // LOC_Os03g43440 // LOC_Os10g36810 // LOC_Os01g22490 // LOC_Os12g25180 // LOC_Os05g06070 // LOC_Os10g01100 // LOC_Os05g50560 // LOC_Os03g02010 // LOC_Os07g16960 // LOC_Os04g58750 // LOC_Os06g18000 // LOC_Os02g19140 // LOC_Os05g44020 // LOC_Os06g09180 // LOC_Os02g09960 // LOC_Os10g13810 // LOC_Os03g60700 // LOC_Os09g36830 // LOC_Os03g48660 // LOC_Os07g37040 // LOC_Os02g02600 // …
GO:0023046	P	signaling process	30	439	1972	34296	0.19	1	// LOC_Os03g43440 // LOC_Os07g37250 // LOC_Os09g25310 // LOC_Os03g20380 // LOC_Os02g08320 // LOC_Os05g50560 // LOC_Os05g01540 // LOC_Os06g18000 // LOC_Os04g46350 // LOC_Os06g09180 // LOC_Os09g28310 // LOC_Os05g47650 // LOC_Os11g02610 // LOC_Os02g10700 // LOC_Os08g37490 // LOC_Os08g40620 // LOC_Os06g04830 // LOC_Os05g41780 // LOC_Os05g09020 // LOC_Os03g14860 // LOC_Os10g37410 // LOC_Os04g38480 // …
GO:0008152	P	metabolic process	248	439	19328	34296	0.5	1	// LOC_Os01g13210 // LOC_Os03g43440 // LOC_Os01g48990 // LOC_Os01g22490 // LOC_Os07g37250 // LOC_Os12g25180 // LOC_Os03g04400 // LOC_Os02g20410 // LOC_Os12g41820 // LOC_Os08g09250 // LOC_Os09g30160 // LOC_Os01g72340 // LOC_Os12g06340 // LOC_Os03g10620 // LOC_Os03g63490 // LOC_Os06g09180 // LOC_Os03g49440 // LOC_Os05g48855 // LOC_Os01g64090 // LOC_Os02g01520 // LOC_Os05g47650 // LOC_Os04g04254 // …
GO:0005975	P	carbohydrate metabolic process	19	439	1439	34296	0.48	1	// LOC_Os03g19240 // LOC_Os05g09370 // LOC_Os09g35800 // LOC_Os06g30894 // LOC_Os05g34290 // LOC_Os10g13810 // LOC_Os01g09570 // LOC_Os02g10660 // LOC_Os01g21320 // LOC_Os04g58110 // LOC_Os02g50490 // LOC_Os03g60700 // LOC_Os08g09250 // LOC_Os03g45720 // LOC_Os08g20660 // LOC_Os01g72340 // LOC_Os12g03480 // LOC_Os04g57890 // LOC_Os01g69030
GO:0051234	P	establishment of localization	46	439	3278	34296	0.28	1	// LOC_Os11g31190 // LOC_Os03g05390 // LOC_Os10g10500 // LOC_Os05g46720 // LOC_Os07g37250 // LOC_Os03g12530 // LOC_Os02g58020 // LOC_Os05g35650 // LOC_Os02g32930 // LOC_Os07g08300 // LOC_Os05g27100 // LOC_Os02g13150 // LOC_Os01g42650 // LOC_Os11g32650 // LOC_Os05g34290 // LOC_Os04g32850 // LOC_Os08g37432 // LOC_Os04g52270 // LOC_Os02g33490 // LOC_Os02g03890 // LOC_Os12g09300 // LOC_Os07g09970 // …
GO:0009056	P	catabolic process	31	439	2007	34296	0.17	1	// LOC_Os10g10500 // LOC_Os01g22490 // LOC_Os01g09570 // LOC_Os05g06070 // LOC_Os02g20410 // LOC_Os03g47960 // LOC_Os02g19140 // LOC_Os05g48855 // LOC_Os02g09960 // LOC_Os05g34290 // LOC_Os09g36830 // LOC_Os05g29050 // LOC_Os12g41250 // LOC_Os02g10700 // LOC_Os10g31864 // LOC_Os03g08480 // LOC_Os08g40620 // LOC_Os03g31170 // LOC_Os03g31070 // LOC_Os05g05950 // LOC_Os02g10290 // LOC_Os04g58110 // …
GO:0051179	P	localization	46	439	3278	34296	0.28	1	// LOC_Os11g31190 // LOC_Os03g05390 // LOC_Os10g10500 // LOC_Os05g46720 // LOC_Os07g37250 // LOC_Os03g12530 // LOC_Os02g58020 // LOC_Os05g35650 // LOC_Os02g32930 // LOC_Os07g08300 // LOC_Os05g27100 // LOC_Os02g13150 // LOC_Os01g42650 // LOC_Os11g32650 // LOC_Os05g34290 // LOC_Os04g32850 // LOC_Os08g37432 // LOC_Os04g52270 // LOC_Os02g33490 // LOC_Os02g03890 // LOC_Os12g09300 // LOC_Os07g09970 // …
GO:0006091	P	generation of precursor metabolites and energy	10	439	480	34296	0.095	1	// LOC_Os07g37250 // LOC_Os10g32300 // LOC_Os01g09570 // LOC_Os03g18420 // LOC_Os04g58110 // LOC_Os05g47560 // LOC_Os05g05480 // LOC_Os08g41460 // LOC_Os08g15500 // LOC_Os10g32348
GO:0009628	P	response to abiotic stimulus	44	439	3022	34296	0.21	1	// LOC_Os01g13210 // LOC_Os08g04840 // LOC_Os02g08544 // LOC_Os10g37980 // LOC_Os03g20380 // LOC_Os12g06340 // LOC_Os06g44620 // LOC_Os09g30160 // LOC_Os07g08300 // LOC_Os04g46350 // LOC_Os03g22810 // LOC_Os09g01960 // LOC_Os02g01520 // LOC_Os09g28310 // LOC_Os05g33880 // LOC_Os05g47650 // LOC_Os11g02610 // LOC_Os08g09250 // LOC_Os01g16120 // LOC_Os08g29170 // LOC_Os03g53340 // LOC_Os06g51260 // …
GO:0009607	P	response to biotic stimulus	20	439	1404	34296	0.35	1	// LOC_Os06g09180 // LOC_Os01g13210 // LOC_Os06g51050 // LOC_Os01g28450 // LOC_Os03g22810 // LOC_Os05g34290 // LOC_Os05g09020 // LOC_Os02g33180 // LOC_Os05g41110 // LOC_Os06g44620 // LOC_Os03g06410 // LOC_Os03g14860 // LOC_Os12g06340 // LOC_Os01g37690 // LOC_Os01g28500 // LOC_Os08g34790 // LOC_Os07g08300 // LOC_Os06g04830 // LOC_Os03g08490 // LOC_Os03g49380
GO:0009605	P	response to external stimulus	11	439	681	34296	0.26	1	// LOC_Os10g10500 // LOC_Os01g28450 // LOC_Os07g01030 // LOC_Os10g29260 // LOC_Os12g02530 // LOC_Os05g48390 // LOC_Os05g29050 // LOC_Os11g02610 // LOC_Os01g28500 // LOC_Os12g41650 // LOC_Os01g52230
GO:0009790	P	embryonic development	12	439	810	34296	0.35	1	// LOC_Os03g50920 // LOC_Os12g37720 // LOC_Os06g13660 // LOC_Os03g04300 // LOC_Os01g08460 // LOC_Os09g36830 // LOC_Os09g30400 // LOC_Os12g07010 // LOC_Os04g38480 // LOC_Os05g33020 // LOC_Os05g46480 // LOC_Os03g63490
GO:0019538	P	protein metabolic process	85	439	6088	34296	0.21	1	// LOC_Os01g13210 // LOC_Os03g59720 // LOC_Os03g43440 // LOC_Os10g36810 // LOC_Os03g06410 // LOC_Os08g02340 // LOC_Os12g25180 // LOC_Os03g04400 // LOC_Os05g41110 // LOC_Os03g48660 // LOC_Os03g20380 // LOC_Os09g36830 // LOC_Os12g41820 // LOC_Os10g01100 // LOC_Os03g02010 // LOC_Os05g50560 // LOC_Os01g54100 // LOC_Os05g05480 // LOC_Os07g16960 // LOC_Os04g58750 // LOC_Os01g10890 // LOC_Os06g18000 // …
GO:0050896	P	response to stimulus	88	439	6928	34296	0.55	1	// LOC_Os01g13210 // LOC_Os08g09250 // LOC_Os09g30160 // LOC_Os12g06340 // LOC_Os06g09180 // LOC_Os02g01520 // LOC_Os05g33880 // LOC_Os12g09300 // LOC_Os06g04830 // LOC_Os08g29170 // LOC_Os03g53340 // LOC_Os05g41780 // LOC_Os03g31070 // LOC_Os05g09020 // LOC_Os03g14860 // LOC_Os02g42990 // LOC_Os07g01030 // LOC_Os05g27930 // LOC_Os06g17950 // LOC_Os03g15040 // LOC_Os03g18690 // LOC_Os02g52250 // …
GO:0048856	P	anatomical structure development	16	439	1665	34296	0.91	1	// LOC_Os06g09180 // LOC_Os05g06280 // LOC_Os03g46190 // LOC_Os06g49010 // LOC_Os01g53600 // LOC_Os06g51260 // LOC_Os05g35266 // LOC_Os08g37432 // LOC_Os04g38480 // LOC_Os07g42180 // LOC_Os04g57610 // LOC_Os03g18690 // LOC_Os07g48340 // LOC_Os06g18000 // LOC_Os04g46350 // LOC_Os07g49140
GO:0006950	P	response to stress	59	439	4660	34296	0.56	1	// LOC_Os01g13210 // LOC_Os11g16530 // LOC_Os03g49380 // LOC_Os03g06410 // LOC_Os02g08320 // LOC_Os06g44620 // LOC_Os09g30160 // LOC_Os08g04840 // LOC_Os06g18000 // LOC_Os01g52230 // LOC_Os02g35210 // LOC_Os06g09180 // LOC_Os01g28450 // LOC_Os09g01960 // LOC_Os02g01520 // LOC_Os09g28310 // LOC_Os02g33180 // LOC_Os06g51260 // LOC_Os05g29050 // LOC_Os11g32650 // LOC_Os12g09300 // LOC_Os03g22810 // …
GO:0044237	P	cellular metabolic process	149	439	10280	34296	0.041	1	// LOC_Os01g13210 // LOC_Os03g43440 // LOC_Os01g22490 // LOC_Os07g37250 // LOC_Os12g25180 // LOC_Os02g20410 // LOC_Os07g16960 // LOC_Os12g06340 // LOC_Os04g23440 // LOC_Os06g09180 // LOC_Os05g48855 // LOC_Os01g64090 // LOC_Os05g47650 // LOC_Os08g41460 // LOC_Os05g09400 // LOC_Os08g01859 // LOC_Os09g30400 // LOC_Os04g47860 // LOC_Os02g02600 // LOC_Os03g22460 // LOC_Os03g59720 // LOC_Os03g52450 // …
GO:0043170	P	macromolecule metabolic process	89	439	6691	34296	0.36	1	// LOC_Os01g13210 // LOC_Os03g43440 // LOC_Os01g22490 // LOC_Os12g25180 // LOC_Os04g39700 // LOC_Os12g41820 // LOC_Os07g16960 // LOC_Os06g09180 // LOC_Os01g64090 // LOC_Os02g01520 // LOC_Os05g09400 // LOC_Os08g01859 // LOC_Os02g02600 // LOC_Os03g22460 // LOC_Os03g59720 // LOC_Os06g13660 // LOC_Os04g31110 // LOC_Os07g22710 // LOC_Os04g57890 // LOC_Os05g47560 // LOC_Os02g52390 // LOC_Os01g10150 // …
GO:0050789	P	regulation of biological process	31	439	2132	34296	0.26	1	// LOC_Os03g43440 // LOC_Os07g37250 // LOC_Os09g25310 // LOC_Os03g20380 // LOC_Os02g08320 // LOC_Os05g50560 // LOC_Os03g02010 // LOC_Os05g01540 // LOC_Os06g18000 // LOC_Os04g46350 // LOC_Os06g09180 // LOC_Os09g28310 // LOC_Os05g47650 // LOC_Os11g02610 // LOC_Os02g10700 // LOC_Os08g37490 // LOC_Os08g40620 // LOC_Os06g04830 // LOC_Os05g41780 // LOC_Os05g09020 // LOC_Os03g14860 // LOC_Os10g37410 // …
GO:0023060	P	signal transmission	30	439	1972	34296	0.19	1	// LOC_Os03g43440 // LOC_Os07g37250 // LOC_Os09g25310 // LOC_Os03g20380 // LOC_Os02g08320 // LOC_Os05g50560 // LOC_Os05g01540 // LOC_Os06g18000 // LOC_Os04g46350 // LOC_Os06g09180 // LOC_Os09g28310 // LOC_Os05g47650 // LOC_Os11g02610 // LOC_Os02g10700 // LOC_Os08g37490 // LOC_Os08g40620 // LOC_Os06g04830 // LOC_Os05g41780 // LOC_Os05g09020 // LOC_Os03g14860 // LOC_Os10g37410 // LOC_Os04g38480 // …
GO:0019748	P	secondary metabolic process	6	439	583	34296	0.76	1	// LOC_Os11g32650 // LOC_Os05g34290 // LOC_Os01g40870 // LOC_Os06g44620 // LOC_Os08g34790 // LOC_Os03g08720
GO:0006259	P	DNA metabolic process	5	439	589	34296	0.87	1	// LOC_Os03g27310 // LOC_Os01g73070 // LOC_Os12g27370 // LOC_Os04g34240 // LOC_Os03g02010
GO:0009987	P	cellular process	250	439	18214	34296	0.06	1	// LOC_Os01g13210 // LOC_Os05g49150 // LOC_Os03g43440 // LOC_Os01g48990 // LOC_Os02g20394 // LOC_Os01g22490 // LOC_Os07g37250 // LOC_Os12g25180 // LOC_Os03g04400 // LOC_Os09g25310 // LOC_Os02g20410 // LOC_Os12g41820 // LOC_Os08g37370 // LOC_Os09g30160 // LOC_Os07g16960 // LOC_Os12g06340 // LOC_Os03g63490 // LOC_Os06g09180 // LOC_Os05g48855 // LOC_Os01g64090 // LOC_Os02g01520 // LOC_Os05g47650 // …
GO:0005198	F	structural molecule activity	23	439	672	34296	3.2e-05	0.0019	// LOC_Os03g59720 // LOC_Os01g22490 // LOC_Os08g02340 // LOC_Os05g41110 // LOC_Os08g28230 // LOC_Os01g64090 // LOC_Os05g09400 // LOC_Os08g01859 // LOC_Os04g52270 // LOC_Os11g37510 // LOC_Os03g22460 // LOC_Os05g48310 // LOC_Os06g46930 // LOC_Os06g05400 // LOC_Os10g27190 // LOC_Os04g39700 // LOC_Os05g38520 // LOC_Os03g01900 // LOC_Os04g52361 // LOC_Os12g07010 // LOC_Os03g46490 // LOC_Os02g43600 // …
GO:0004871	F	signal transducer activity	8	439	455	34296	0.23	1	// LOC_Os05g05950 // LOC_Os05g50560 // LOC_Os03g06410 // LOC_Os02g08320 // LOC_Os04g38480 // LOC_Os11g02610 // LOC_Os12g02530 // LOC_Os06g26340
GO:0003676	F	nucleic acid binding	70	439	4645	34296	0.084	1	// LOC_Os05g49150 // LOC_Os10g36810 // LOC_Os04g23440 // LOC_Os08g04840 // LOC_Os02g08544 // LOC_Os01g64730 // LOC_Os12g06340 // LOC_Os08g33750 // LOC_Os05g03740 // LOC_Os12g27370 // LOC_Os08g37920 // LOC_Os05g01540 // LOC_Os01g08430 // LOC_Os07g02800 // LOC_Os09g35850 // LOC_Os09g37710 // LOC_Os04g34240 // LOC_Os09g35830 // LOC_Os03g50920 // LOC_Os01g73070 // LOC_Os01g64090 // LOC_Os12g37720 // …
GO:0003677	F	DNA binding	47	439	3291	34296	0.24	1	// LOC_Os10g36810 // LOC_Os04g23440 // LOC_Os02g08544 // LOC_Os08g04840 // LOC_Os08g33750 // LOC_Os03g52450 // LOC_Os12g27370 // LOC_Os08g37920 // LOC_Os12g06340 // LOC_Os07g02800 // LOC_Os04g46350 // LOC_Os04g34240 // LOC_Os04g41560 // LOC_Os03g50920 // LOC_Os01g73070 // LOC_Os09g01960 // LOC_Os06g49010 // LOC_Os09g28310 // LOC_Os09g26390 // LOC_Os09g30400 // LOC_Os04g47860 // LOC_Os06g51260 // …
GO:0003824	F	catalytic activity	149	439	13508	34296	0.99	1	// LOC_Os03g43440 // LOC_Os01g48990 // LOC_Os02g20410 // LOC_Os08g09250 // LOC_Os07g16960 // LOC_Os03g10620 // LOC_Os03g63490 // LOC_Os06g09180 // LOC_Os03g19240 // LOC_Os04g04254 // LOC_Os05g35266 // LOC_Os04g42090 // LOC_Os05g11950 // LOC_Os05g29050 // LOC_Os09g28740 // LOC_Os02g02600 // LOC_Os02g10660 // LOC_Os08g29170 // LOC_Os06g13660 // LOC_Os05g05950 // LOC_Os07g22710 // LOC_Os02g10290 // …
GO:0005515	F	protein binding	70	439	4910	34296	0.18	1	// LOC_Os01g13210 // LOC_Os11g16530 // LOC_Os07g37250 // LOC_Os12g25180 // LOC_Os01g09570 // LOC_Os03g04400 // LOC_Os02g05450 // LOC_Os03g20380 // LOC_Os12g41820 // LOC_Os05g50560 // LOC_Os09g30160 // LOC_Os05g01540 // LOC_Os12g06340 // LOC_Os04g55920 // LOC_Os04g46350 // LOC_Os03g63490 // LOC_Os12g42980 // LOC_Os02g01520 // LOC_Os09g28310 // LOC_Os10g35810 // LOC_Os02g33180 // LOC_Os06g26340 // …
GO:0030528	F	transcription regulator activity	37	439	2374	34296	0.13	1	// LOC_Os02g08544 // LOC_Os08g04840 // LOC_Os08g33750 // LOC_Os03g52450 // LOC_Os12g06340 // LOC_Os07g02800 // LOC_Os04g46350 // LOC_Os04g23440 // LOC_Os03g50920 // LOC_Os09g01960 // LOC_Os06g49010 // LOC_Os09g28310 // LOC_Os09g30400 // LOC_Os04g47860 // LOC_Os05g47650 // LOC_Os10g41230 // LOC_Os05g03740 // LOC_Os03g53340 // LOC_Os05g41780 // LOC_Os05g09020 // LOC_Os01g08320 // LOC_Os06g51260 // …
GO:0016740	F	transferase activity	58	439	5200	34296	0.89	1	// LOC_Os03g58010 // LOC_Os03g43440 // LOC_Os01g48990 // LOC_Os03g06410 // LOC_Os01g09570 // LOC_Os03g56370 // LOC_Os03g20380 // LOC_Os10g01100 // LOC_Os05g50560 // LOC_Os03g02010 // LOC_Os07g16960 // LOC_Os03g17520 // LOC_Os04g58750 // LOC_Os06g18000 // LOC_Os05g44020 // LOC_Os06g09180 // LOC_Os02g43670 // LOC_Os02g09960 // LOC_Os11g32650 // LOC_Os05g34290 // LOC_Os10g13810 // LOC_Os01g26039 // …
GO:0005215	F	transporter activity	34	439	2021	34296	0.067	1	// LOC_Os11g31190 // LOC_Os03g05390 // LOC_Os10g10500 // LOC_Os01g42650 // LOC_Os02g58020 // LOC_Os03g12530 // LOC_Os08g37432 // LOC_Os05g35650 // LOC_Os02g32930 // LOC_Os07g08300 // LOC_Os05g46720 // LOC_Os05g34290 // LOC_Os03g58080 // LOC_Os04g52270 // LOC_Os02g33490 // LOC_Os12g09300 // LOC_Os03g08480 // LOC_Os06g12320 // LOC_Os08g37370 // LOC_Os01g74280 // LOC_Os02g10290 // LOC_Os01g37690 // …
GO:0016787	F	hydrolase activity	42	439	4293	34296	0.98	1	// LOC_Os10g10500 // LOC_Os11g28270 // LOC_Os02g20410 // LOC_Os05g05480 // LOC_Os01g72340 // LOC_Os01g52230 // LOC_Os04g47120 // LOC_Os05g48855 // LOC_Os01g45960 // LOC_Os05g34290 // LOC_Os02g33490 // LOC_Os02g10660 // LOC_Os12g03480 // LOC_Os10g31864 // LOC_Os03g08480 // LOC_Os03g49440 // LOC_Os03g31170 // LOC_Os05g06280 // LOC_Os03g31070 // LOC_Os05g05950 // LOC_Os10g25360 // LOC_Os07g31460 // …
GO:0000166	F	nucleotide binding	42	439	3490	34296	0.69	1	// LOC_Os11g16530 // LOC_Os03g43440 // LOC_Os10g17454 // LOC_Os03g20380 // LOC_Os02g20410 // LOC_Os10g01100 // LOC_Os08g37920 // LOC_Os04g58750 // LOC_Os09g35850 // LOC_Os06g18000 // LOC_Os04g47120 // LOC_Os02g35210 // LOC_Os09g35830 // LOC_Os05g48855 // LOC_Os03g31070 // LOC_Os04g24550 // LOC_Os08g15080 // LOC_Os02g02600 // LOC_Os02g03890 // LOC_Os10g31864 // LOC_Os03g08480 // LOC_Os06g17900 // …
GO:0016772	F	transferase activity, transferring phosphorus-containing groups	27	439	2699	34296	0.93	1	// LOC_Os03g43440 // LOC_Os01g48990 // LOC_Os02g09960 // LOC_Os01g09570 // LOC_Os03g06410 // LOC_Os10g01100 // LOC_Os05g50560 // LOC_Os04g58750 // LOC_Os06g18000 // LOC_Os06g09180 // LOC_Os07g37040 // LOC_Os02g02600 // LOC_Os01g10890 // LOC_Os03g31070 // LOC_Os07g22710 // LOC_Os04g58110 // LOC_Os01g70410 // LOC_Os05g47560 // LOC_Os03g20380 // LOC_Os09g24330 // LOC_Os05g09370 // LOC_Os01g66610 // …
GO:0016301	F	kinase activity	27	439	2699	34296	0.93	1	// LOC_Os03g43440 // LOC_Os01g48990 // LOC_Os02g09960 // LOC_Os01g09570 // LOC_Os03g06410 // LOC_Os10g01100 // LOC_Os05g50560 // LOC_Os04g58750 // LOC_Os06g18000 // LOC_Os06g09180 // LOC_Os07g37040 // LOC_Os02g02600 // LOC_Os01g10890 // LOC_Os03g31070 // LOC_Os07g22710 // LOC_Os04g58110 // LOC_Os01g70410 // LOC_Os05g47560 // LOC_Os03g20380 // LOC_Os09g24330 // LOC_Os05g09370 // LOC_Os01g66610 // …
GO:0003700	F	transcription factor activity	37	439	2374	34296	0.13	1	// LOC_Os02g08544 // LOC_Os08g04840 // LOC_Os08g33750 // LOC_Os03g52450 // LOC_Os12g06340 // LOC_Os07g02800 // LOC_Os04g46350 // LOC_Os04g23440 // LOC_Os03g50920 // LOC_Os09g01960 // LOC_Os06g49010 // LOC_Os09g28310 // LOC_Os09g30400 // LOC_Os04g47860 // LOC_Os05g47650 // LOC_Os10g41230 // LOC_Os05g03740 // LOC_Os03g53340 // LOC_Os05g41780 // LOC_Os05g09020 // LOC_Os01g08320 // LOC_Os06g51260 // …
GO:0060089	F	molecular transducer activity	8	439	455	34296	0.23	1	// LOC_Os05g05950 // LOC_Os05g50560 // LOC_Os03g06410 // LOC_Os02g08320 // LOC_Os04g38480 // LOC_Os11g02610 // LOC_Os12g02530 // LOC_Os06g26340
GO:0003723	F	RNA binding	12	439	876	34296	0.45	1	// LOC_Os06g37000 // LOC_Os01g64090 // LOC_Os08g02330 // LOC_Os03g14860 // LOC_Os10g17454 // LOC_Os11g37510 // LOC_Os07g42180 // LOC_Os11g07490 // LOC_Os05g01540 // LOC_Os02g03890 // LOC_Os03g45400 // LOC_Os08g15080
GO:0005488	F	binding	191	439	15115	34296	0.61	1	// LOC_Os01g13210 // LOC_Os03g43440 // LOC_Os06g04920 // LOC_Os07g37250 // LOC_Os12g25180 // LOC_Os04g39700 // LOC_Os02g20410 // LOC_Os12g41820 // LOC_Os08g09250 // LOC_Os08g37370 // LOC_Os09g30160 // LOC_Os01g72340 // LOC_Os01g08430 // LOC_Os09g35850 // LOC_Os05g27100 // LOC_Os08g15080 // LOC_Os03g63490 // LOC_Os05g48855 // LOC_Os01g64090 // LOC_Os02g01520 // LOC_Os05g47650 // LOC_Os05g48800 // …
GO:0044424	C	intracellular part	226	439	14514	34296	7.6e-05	0.0018	// LOC_Os01g13210 // LOC_Os01g48990 // LOC_Os01g22490 // LOC_Os01g15780 // LOC_Os07g37250 // LOC_Os01g10920 // LOC_Os02g44880 // LOC_Os02g20410 // LOC_Os01g66170 // LOC_Os08g09250 // LOC_Os08g37370 // LOC_Os01g72340 // LOC_Os12g06340 // LOC_Os05g27100 // LOC_Os03g63490 // LOC_Os06g09180 // LOC_Os05g48855 // LOC_Os01g64090 // LOC_Os01g42650 // LOC_Os02g01520 // LOC_Os07g08390 // LOC_Os01g27990 // …
GO:0043229	C	intracellular organelle	196	439	12251	34296	8e-05	0.0018	// LOC_Os01g13210 // LOC_Os01g48990 // LOC_Os01g22490 // LOC_Os01g15780 // LOC_Os07g37250 // LOC_Os01g10920 // LOC_Os02g44880 // LOC_Os02g20410 // LOC_Os01g66170 // LOC_Os08g09250 // LOC_Os08g37370 // LOC_Os01g72340 // LOC_Os12g06340 // LOC_Os05g27100 // LOC_Os10g20510 // LOC_Os06g09180 // LOC_Os05g48855 // LOC_Os01g64090 // LOC_Os01g42650 // LOC_Os02g01520 // LOC_Os04g19684 // LOC_Os05g09400 // …
GO:0005840	C	ribosome	21	439	624	34296	8.8e-05	0.0018	// LOC_Os06g46930 // LOC_Os03g59720 // LOC_Os04g52361 // LOC_Os01g64090 // LOC_Os01g22490 // LOC_Os08g02340 // LOC_Os03g01900 // LOC_Os05g09400 // LOC_Os12g41250 // LOC_Os05g41110 // LOC_Os08g01859 // LOC_Os12g07010 // LOC_Os05g38520 // LOC_Os11g37510 // LOC_Os03g22460 // LOC_Os10g27190 // LOC_Os04g39700 // LOC_Os05g48310 // LOC_Os12g05430 // LOC_Os03g46490 // LOC_Os02g43600
GO:0044444	C	cytoplasmic part	178	439	10930	34296	8.7e-05	0.0018	// LOC_Os01g13210 // LOC_Os01g48990 // LOC_Os01g22490 // LOC_Os01g15780 // LOC_Os07g37250 // LOC_Os01g10920 // LOC_Os02g44880 // LOC_Os02g20410 // LOC_Os01g66170 // LOC_Os08g09250 // LOC_Os08g37370 // LOC_Os01g72340 // LOC_Os05g27100 // LOC_Os03g63490 // LOC_Os05g48855 // LOC_Os01g64090 // LOC_Os01g42650 // LOC_Os02g01520 // LOC_Os07g08390 // LOC_Os01g27990 // LOC_Os05g09400 // LOC_Os08g01859 // …
GO:0032991	C	macromolecular complex	21	439	624	34296	8.8e-05	0.0018	// LOC_Os06g46930 // LOC_Os03g59720 // LOC_Os04g52361 // LOC_Os01g64090 // LOC_Os01g22490 // LOC_Os08g02340 // LOC_Os03g01900 // LOC_Os05g09400 // LOC_Os12g41250 // LOC_Os05g41110 // LOC_Os08g01859 // LOC_Os12g07010 // LOC_Os05g38520 // LOC_Os11g37510 // LOC_Os03g22460 // LOC_Os10g27190 // LOC_Os04g39700 // LOC_Os05g48310 // LOC_Os12g05430 // LOC_Os03g46490 // LOC_Os02g43600
GO:0009536	C	plastid	90	439	4703	34296	6.6e-05	0.0018	// LOC_Os01g13210 // LOC_Os01g48990 // LOC_Os07g37250 // LOC_Os02g44880 // LOC_Os02g20410 // LOC_Os01g66170 // LOC_Os08g09250 // LOC_Os01g72340 // LOC_Os05g27100 // LOC_Os10g20510 // LOC_Os05g48855 // LOC_Os01g42650 // LOC_Os05g09400 // LOC_Os03g08480 // LOC_Os04g47860 // LOC_Os03g26960 // LOC_Os02g48620 // LOC_Os02g02600 // LOC_Os01g74280 // LOC_Os08g29170 // LOC_Os06g13660 // LOC_Os05g05950 // …
GO:0030529	C	ribonucleoprotein complex	21	439	624	34296	8.8e-05	0.0018	// LOC_Os06g46930 // LOC_Os03g59720 // LOC_Os04g52361 // LOC_Os01g64090 // LOC_Os01g22490 // LOC_Os08g02340 // LOC_Os03g01900 // LOC_Os05g09400 // LOC_Os12g41250 // LOC_Os05g41110 // LOC_Os08g01859 // LOC_Os12g07010 // LOC_Os05g38520 // LOC_Os11g37510 // LOC_Os03g22460 // LOC_Os10g27190 // LOC_Os04g39700 // LOC_Os05g48310 // LOC_Os12g05430 // LOC_Os03g46490 // LOC_Os02g43600
GO:0043226	C	organelle	196	439	12251	34296	8e-05	0.0018	// LOC_Os01g13210 // LOC_Os01g48990 // LOC_Os01g22490 // LOC_Os01g15780 // LOC_Os07g37250 // LOC_Os01g10920 // LOC_Os02g44880 // LOC_Os02g20410 // LOC_Os01g66170 // LOC_Os08g09250 // LOC_Os08g37370 // LOC_Os01g72340 // LOC_Os12g06340 // LOC_Os05g27100 // LOC_Os10g20510 // LOC_Os06g09180 // LOC_Os05g48855 // LOC_Os01g64090 // LOC_Os01g42650 // LOC_Os02g01520 // LOC_Os04g19684 // LOC_Os05g09400 // …
GO:0005622	C	intracellular	231	439	15144	34296	0.00025	0.0044	// LOC_Os01g13210 // LOC_Os01g48990 // LOC_Os06g04920 // LOC_Os01g22490 // LOC_Os01g15780 // LOC_Os07g37250 // LOC_Os01g10920 // LOC_Os09g25310 // LOC_Os02g44880 // LOC_Os02g20410 // LOC_Os01g66170 // LOC_Os08g09250 // LOC_Os08g37370 // LOC_Os01g72340 // LOC_Os12g06340 // LOC_Os05g27100 // LOC_Os10g20510 // LOC_Os06g09180 // LOC_Os05g48855 // LOC_Os01g64090 // LOC_Os01g42650 // LOC_Os02g01520 // …
GO:0005737	C	cytoplasm	186	439	11866	34296	0.00048	0.0076	// LOC_Os01g13210 // LOC_Os01g48990 // LOC_Os01g22490 // LOC_Os01g15780 // LOC_Os07g37250 // LOC_Os01g10920 // LOC_Os02g44880 // LOC_Os02g20410 // LOC_Os01g66170 // LOC_Os08g09250 // LOC_Os08g37370 // LOC_Os01g72340 // LOC_Os12g06340 // LOC_Os05g27100 // LOC_Os03g63490 // LOC_Os06g09180 // LOC_Os05g48855 // LOC_Os01g64090 // LOC_Os01g42650 // LOC_Os02g01520 // LOC_Os07g08390 // LOC_Os01g27990 // …
GO:0043232	C	intracellular non-membrane-bounded organelle	30	439	1237	34296	0.00084	0.011	// LOC_Os03g59720 // LOC_Os01g22490 // LOC_Os08g02340 // LOC_Os05g41110 // LOC_Os02g20410 // LOC_Os05g01540 // LOC_Os05g48855 // LOC_Os01g64090 // LOC_Os05g09400 // LOC_Os08g01859 // LOC_Os11g37510 // LOC_Os03g22460 // LOC_Os12g41250 // LOC_Os05g48310 // LOC_Os03g46190 // LOC_Os06g46930 // LOC_Os05g06280 // LOC_Os05g03740 // LOC_Os05g38520 // LOC_Os08g44470 // LOC_Os10g27190 // LOC_Os04g39700 // …
GO:0044464	C	cell part	283	439	19532	34296	0.00085	0.011	// LOC_Os01g13210 // LOC_Os05g49150 // LOC_Os01g48990 // LOC_Os06g04920 // LOC_Os01g22490 // LOC_Os01g15780 // LOC_Os07g37250 // LOC_Os12g25180 // LOC_Os01g10920 // LOC_Os09g25310 // LOC_Os02g44880 // LOC_Os02g20410 // LOC_Os01g66170 // LOC_Os08g09250 // LOC_Os08g37370 // LOC_Os07g09970 // LOC_Os01g72340 // LOC_Os12g06340 // LOC_Os05g27100 // LOC_Os09g28650 // LOC_Os10g20510 // LOC_Os06g09180 // …
GO:0043228	C	non-membrane-bounded organelle	30	439	1237	34296	0.00084	0.011	// LOC_Os03g59720 // LOC_Os01g22490 // LOC_Os08g02340 // LOC_Os05g41110 // LOC_Os02g20410 // LOC_Os05g01540 // LOC_Os05g48855 // LOC_Os01g64090 // LOC_Os05g09400 // LOC_Os08g01859 // LOC_Os11g37510 // LOC_Os03g22460 // LOC_Os12g41250 // LOC_Os05g48310 // LOC_Os03g46190 // LOC_Os06g46930 // LOC_Os05g06280 // LOC_Os05g03740 // LOC_Os05g38520 // LOC_Os08g44470 // LOC_Os10g27190 // LOC_Os04g39700 // …
GO:0043231	C	intracellular membrane-bounded organelle	183	439	11878	34296	0.0014	0.015	// LOC_Os01g13210 // LOC_Os01g48990 // LOC_Os01g15780 // LOC_Os07g37250 // LOC_Os01g10920 // LOC_Os02g44880 // LOC_Os02g20410 // LOC_Os01g66170 // LOC_Os08g09250 // LOC_Os08g37370 // LOC_Os01g72340 // LOC_Os12g06340 // LOC_Os05g27100 // LOC_Os10g20510 // LOC_Os06g09180 // LOC_Os05g48855 // LOC_Os01g42650 // LOC_Os02g01520 // LOC_Os04g19684 // LOC_Os05g09400 // LOC_Os03g08480 // LOC_Os04g47860 // …
GO:0043227	C	membrane-bounded organelle	183	439	11878	34296	0.0014	0.015	// LOC_Os01g13210 // LOC_Os01g48990 // LOC_Os01g15780 // LOC_Os07g37250 // LOC_Os01g10920 // LOC_Os02g44880 // LOC_Os02g20410 // LOC_Os01g66170 // LOC_Os08g09250 // LOC_Os08g37370 // LOC_Os01g72340 // LOC_Os12g06340 // LOC_Os05g27100 // LOC_Os10g20510 // LOC_Os06g09180 // LOC_Os05g48855 // LOC_Os01g42650 // LOC_Os02g01520 // LOC_Os04g19684 // LOC_Os05g09400 // LOC_Os03g08480 // LOC_Os04g47860 // …
GO:0005777	C	peroxisome	8	439	301	34296	0.044	0.41	// LOC_Os03g19240 // LOC_Os07g41820 // LOC_Os12g42980 // LOC_Os05g31770 // LOC_Os08g09250 // LOC_Os01g53060 // LOC_Os09g23070 // LOC_Os04g47120
GO:0042579	C	microbody	8	439	301	34296	0.044	0.41	// LOC_Os03g19240 // LOC_Os07g41820 // LOC_Os12g42980 // LOC_Os05g31770 // LOC_Os08g09250 // LOC_Os01g53060 // LOC_Os09g23070 // LOC_Os04g47120
GO:0005829	C	cytosol	54	439	3345	34296	0.048	0.42	// LOC_Os08g02340 // LOC_Os08g20660 // LOC_Os01g22490 // LOC_Os01g04650 // LOC_Os01g09570 // LOC_Os02g08544 // LOC_Os10g37980 // LOC_Os03g20380 // LOC_Os02g58020 // LOC_Os08g09250 // LOC_Os12g07010 // LOC_Os01g10890 // LOC_Os03g63490 // LOC_Os03g22810 // LOC_Os01g64090 // LOC_Os12g42980 // LOC_Os05g34290 // LOC_Os01g27990 // LOC_Os05g33880 // LOC_Os08g37490 // LOC_Os02g48620 // LOC_Os03g22460 // …
GO:0009579	C	thylakoid	15	439	772	34296	0.077	0.63	// LOC_Os08g29170 // LOC_Os10g38910 // LOC_Os01g42650 // LOC_Os10g35810 // LOC_Os09g10750 // LOC_Os01g59080 // LOC_Os07g05480 // LOC_Os07g37250 // LOC_Os08g09250 // LOC_Os05g05480 // LOC_Os10g32300 // LOC_Os08g41460 // LOC_Os03g07440 // LOC_Os05g27100 // LOC_Os10g32348
GO:0005623	C	cell	297	439	22048	34296	0.078	0.63	// LOC_Os01g13210 // LOC_Os05g49150 // LOC_Os01g48990 // LOC_Os06g04920 // LOC_Os01g22490 // LOC_Os01g15780 // LOC_Os07g37250 // LOC_Os12g25180 // LOC_Os04g58160 // LOC_Os01g10920 // LOC_Os09g25310 // LOC_Os02g44880 // LOC_Os02g20410 // LOC_Os01g66170 // LOC_Os08g09250 // LOC_Os08g37370 // LOC_Os07g09970 // LOC_Os01g72340 // LOC_Os12g06340 // LOC_Os05g27100 // LOC_Os09g28650 // LOC_Os10g20510 // …
GO:0005730	C	nucleolus	10	439	495	34296	0.11	0.84	// LOC_Os05g03740 // LOC_Os12g05430 // LOC_Os12g07010 // LOC_Os05g48855 // LOC_Os03g46190 // LOC_Os05g01540 // LOC_Os02g52250 // LOC_Os02g03860 // LOC_Os02g20410 // LOC_Os08g44470
GO:0005783	C	endoplasmic reticulum	8	439	768	34296	0.77	1	// LOC_Os02g37080 // LOC_Os09g04880 // LOC_Os02g01520 // LOC_Os03g06410 // LOC_Os08g45220 // LOC_Os03g60700 // LOC_Os11g32650 // LOC_Os04g57890
GO:0031974	C	membrane-enclosed lumen	11	439	743	34296	0.36	1	// LOC_Os05g03740 // LOC_Os12g05430 // LOC_Os06g08840 // LOC_Os02g20410 // LOC_Os05g48855 // LOC_Os03g46190 // LOC_Os05g01540 // LOC_Os02g52250 // LOC_Os02g03860 // LOC_Os12g07010 // LOC_Os08g44470
GO:0031981	C	nuclear lumen	11	439	743	34296	0.36	1	// LOC_Os05g03740 // LOC_Os12g05430 // LOC_Os06g08840 // LOC_Os02g20410 // LOC_Os05g48855 // LOC_Os03g46190 // LOC_Os05g01540 // LOC_Os02g52250 // LOC_Os02g03860 // LOC_Os12g07010 // LOC_Os08g44470
GO:0005773	C	vacuole	25	439	1723	34296	0.29	1	// LOC_Os01g13210 // LOC_Os10g10500 // LOC_Os05g05940 // LOC_Os01g10920 // LOC_Os08g45220 // LOC_Os08g09250 // LOC_Os07g08300 // LOC_Os12g42980 // LOC_Os02g33490 // LOC_Os04g52270 // LOC_Os08g37490 // LOC_Os05g29050 // LOC_Os12g03480 // LOC_Os07g37320 // LOC_Os05g38520 // LOC_Os01g37690 // LOC_Os08g44470 // LOC_Os05g11950 // LOC_Os07g01560 // LOC_Os06g51050 // LOC_Os11g32650 // LOC_Os01g40470 // …
GO:0016020	C	membrane	113	439	8187	34296	0.2	1	// LOC_Os01g13210 // LOC_Os07g37250 // LOC_Os12g25180 // LOC_Os01g10920 // LOC_Os08g09250 // LOC_Os08g37370 // LOC_Os05g27100 // LOC_Os01g64090 // LOC_Os02g01520 // LOC_Os04g04254 // LOC_Os05g35266 // LOC_Os04g24550 // LOC_Os03g26960 // LOC_Os02g48620 // LOC_Os01g40480 // LOC_Os12g09300 // LOC_Os10g41800 // LOC_Os01g74280 // LOC_Os06g13660 // LOC_Os05g05950 // LOC_Os04g31110 // LOC_Os07g22710 // …
GO:0005794	C	Golgi apparatus	6	439	460	34296	0.54	1	// LOC_Os05g06280 // LOC_Os10g13810 // LOC_Os01g21320 // LOC_Os03g06410 // LOC_Os02g33490 // LOC_Os01g15780
GO:0043233	C	organelle lumen	11	439	743	34296	0.36	1	// LOC_Os05g03740 // LOC_Os12g05430 // LOC_Os06g08840 // LOC_Os02g20410 // LOC_Os05g48855 // LOC_Os03g46190 // LOC_Os05g01540 // LOC_Os02g52250 // LOC_Os02g03860 // LOC_Os12g07010 // LOC_Os08g44470
GO:0044428	C	nuclear part	12	439	844	34296	0.4	1	// LOC_Os05g03740 // LOC_Os12g05430 // LOC_Os06g08840 // LOC_Os02g20410 // LOC_Os05g48855 // LOC_Os03g46190 // LOC_Os05g01540 // LOC_Os02g52250 // LOC_Os02g03860 // LOC_Os12g07010 // LOC_Os04g46220 // LOC_Os08g44470
GO:0044422	C	organelle part	12	439	844	34296	0.4	1	// LOC_Os05g03740 // LOC_Os12g05430 // LOC_Os06g08840 // LOC_Os02g20410 // LOC_Os05g48855 // LOC_Os03g46190 // LOC_Os05g01540 // LOC_Os02g52250 // LOC_Os02g03860 // LOC_Os12g07010 // LOC_Os04g46220 // LOC_Os08g44470
GO:0044446	C	intracellular organelle part	12	439	844	34296	0.4	1	// LOC_Os05g03740 // LOC_Os12g05430 // LOC_Os06g08840 // LOC_Os02g20410 // LOC_Os05g48855 // LOC_Os03g46190 // LOC_Os05g01540 // LOC_Os02g52250 // LOC_Os02g03860 // LOC_Os12g07010 // LOC_Os04g46220 // LOC_Os08g44470
GO:0005634	C	nucleus	58	439	4212	34296	0.3	1	// LOC_Os10g36810 // LOC_Os01g04650 // LOC_Os02g08544 // LOC_Os03g20380 // LOC_Os02g20410 // LOC_Os08g33750 // LOC_Os12g27370 // LOC_Os08g37920 // LOC_Os03g02010 // LOC_Os05g01540 // LOC_Os12g06340 // LOC_Os12g07010 // LOC_Os02g19140 // LOC_Os04g46350 // LOC_Os10g41230 // LOC_Os06g09180 // LOC_Os01g73070 // LOC_Os05g48855 // LOC_Os09g01960 // LOC_Os06g49010 // LOC_Os09g28310 // LOC_Os06g08840 // …
GO:0005739	C	mitochondrion	21	439	1611	34296	0.5	1	// LOC_Os03g36780 // LOC_Os05g05690 // LOC_Os01g42650 // LOC_Os06g13660 // LOC_Os10g17454 // LOC_Os10g25130 // LOC_Os12g41250 // LOC_Os03g18420 // LOC_Os08g06430 // LOC_Os05g31770 // LOC_Os04g15550 // LOC_Os03g20700 // LOC_Os06g36840 // LOC_Os08g37370 // LOC_Os08g44470 // LOC_Os02g52390 // LOC_Os03g17520 // LOC_Os02g03860 // LOC_Os08g12830 // LOC_Os12g40279 // LOC_Os07g44650
GO:0030312	C	external encapsulating structure	10	439	1189	34296	0.94	1	// LOC_Os01g28450 // LOC_Os06g37150 // LOC_Os01g10920 // LOC_Os12g07010 // LOC_Os01g53790 // LOC_Os01g28500 // LOC_Os12g03480 // LOC_Os02g21970 // LOC_Os05g11950 // LOC_Os06g04830
GO:0005618	C	cell wall	10	439	1179	34296	0.94	1	// LOC_Os01g28450 // LOC_Os06g37150 // LOC_Os01g10920 // LOC_Os12g07010 // LOC_Os01g53790 // LOC_Os01g28500 // LOC_Os12g03480 // LOC_Os02g21970 // LOC_Os05g11950 // LOC_Os06g04830
GO:0005886	C	plasma membrane	49	439	4240	34296	0.8	1	// LOC_Os11g31190 // LOC_Os01g13210 // LOC_Os10g10500 // LOC_Os01g55270 // LOC_Os02g09960 // LOC_Os11g16530 // LOC_Os12g25180 // LOC_Os05g41110 // LOC_Os08g09250 // LOC_Os04g58750 // LOC_Os06g18000 // LOC_Os12g42980 // LOC_Os01g64090 // LOC_Os03g16980 // LOC_Os02g01520 // LOC_Os04g04254 // LOC_Os05g29974 // LOC_Os01g21320 // LOC_Os03g26960 // LOC_Os08g37490 // LOC_Os02g48620 // LOC_Os03g48660 // …
GO:0070013	C	intracellular organelle lumen	11	439	743	34296	0.36	1	// LOC_Os05g03740 // LOC_Os12g05430 // LOC_Os06g08840 // LOC_Os02g20410 // LOC_Os05g48855 // LOC_Os03g46190 // LOC_Os05g01540 // LOC_Os02g52250 // LOC_Os02g03860 // LOC_Os12g07010 // LOC_Os08g44470
GO:0005576	C	extracellular region	7	439	730	34296	0.83	1	// LOC_Os03g22810 // LOC_Os08g29170 // LOC_Os01g28450 // LOC_Os12g42980 // LOC_Os01g28500 // LOC_Os12g03480 // LOC_Os02g52390
