# Supplementary material for: Genome-wide identification of microRNAs and their targets in wild type and phyB mutant provides a key link between microRNAs and the phyB-mediated light signaling pathway in rice
Source: Front Plant Sci. 2015 May 29;6:372. doi: 10.3389/fpls.2015.00372 (PMC4448008; doi:10.3389/fpls.2015.00372)
Supplement: Additional file 8 — Targets of differentially expressed miRNAs between the WT and phyB. [file DataSheet8.XLS]

## Sheet: Sheet1
Additional file 8 Targets of differentially expressed miRNAs between WT and phyB
miR_Name	SmallRNA_seq	Transcript	Gene model	Transcript Annotation	GO_Term	Symbol	AlignmentScore	AlignmentRange	WT_TPB	phyB_TPB	Degradome Cleavage Site	WT_Degradome Read Number_Raw	WT_Degradome Read Number_Normalized	phyB_DegradomeReadNumber_Raw	phyB_Degradome Read Number_Normalized	WT_Degradome Category	phyB_Degradome Category
osa-miR164e	TGGAGAAGCAGGGCACGTGAG	LOC_Os12g41680.1	LOC_Os12g41680	NAC domain containing protein 1	GO:0009058(biosynthetic process);GO:0003700(sequence-specific DNA binding transcription factor activity);GO:0006139(nucleobase-containing compound metabolic process);GO:0009791(post-embryonic development);GO:0009790(embryo development);GO:0007165(signal transduction);GO:0009719(response to endogenous stimulus);GO:0007275(multicellular organismal development);GO:0000003(reproduction);GO:0009653(an…	anac021,ANAC022,NAC1	3	911-931	1016.6	762.696	922	9	9	12	12	0	0
osa-miR164e	TGGAGAAGCAGGGCACGTGAG	LOC_Os03g16980.1	LOC_Os03g16980	UDP-XYL synthase 6	GO:0008152(metabolic process);GO:0006139(nucleobase-containing compound metabolic process);GO:0009987(cellular process);GO:0003824(catalytic activity);GO:0005488(binding);GO:0005886(plasma membrane);GO:0003854(3-beta-hydroxy-delta5-steroid dehydrogenase activity);GO:0016616(oxidoreductase activity, acting on the CH-OH group of donors, NAD or NADP as acceptor);GO:0006694(steroid biosynthetic proce…	UXS6	4	803-823	22.591	0	814	1	0.2			4
osa-miR164e	TGGAGAAGCAGGGCACGTGAG	LOC_Os03g16980.5	LOC_Os03g16980	UDP-XYL synthase 6	GO:0008152(metabolic process);GO:0006139(nucleobase-containing compound metabolic process);GO:0009987(cellular process);GO:0003824(catalytic activity);GO:0005488(binding);GO:0005886(plasma membrane);GO:0003854(3-beta-hydroxy-delta5-steroid dehydrogenase activity);GO:0016616(oxidoreductase activity, acting on the CH-OH group of donors, NAD or NADP as acceptor);GO:0006694(steroid biosynthetic proce…	UXS6	4	727-747	22.591	0	738	1	0.2			4
osa-miR164e	TGGAGAAGCAGGGCACGTGAG	LOC_Os03g16980.2	LOC_Os03g16980	UDP-XYL synthase 6	GO:0003824(catalytic activity);GO:0008152(metabolic process);GO:0006139(nucleobase-containing compound metabolic process);GO:0009987(cellular process);GO:0005488(binding);GO:0005886(plasma membrane);GO:0003854(3-beta-hydroxy-delta5-steroid dehydrogenase activity);GO:0016616(oxidoreductase activity, acting on the CH-OH group of donors, NAD or NADP as acceptor);GO:0006694(steroid biosynthetic proce…	UXS6	4	1007-1027	22.591	0	1018	1	0.2			4
osa-miR164e	TGGAGAAGCAGGGCACGTGAG	LOC_Os03g16980.3	LOC_Os03g16980	UDP-XYL synthase 6	GO:0006139(nucleobase-containing compound metabolic process);GO:0008152(metabolic process);GO:0005488(binding);GO:0005886(plasma membrane);GO:0003824(catalytic activity);GO:0009987(cellular process);GO:0050662(coenzyme binding);GO:0044237(cellular metabolic process);GO:0008831(dTDP-4-dehydrorhamnose reductase activity);GO:0045226(extracellular polysaccharide biosynthetic process)	UXS6	4	901-921	22.591	0	912	1	0.2			4
osa-miR164e	TGGAGAAGCAGGGCACGTGAG	LOC_Os03g16980.4	LOC_Os03g16980	UDP-XYL synthase 6	GO:0008152(metabolic process);GO:0006139(nucleobase-containing compound metabolic process);GO:0009987(cellular process);GO:0003824(catalytic activity);GO:0005488(binding);GO:0005886(plasma membrane);GO:0003854(3-beta-hydroxy-delta5-steroid dehydrogenase activity);GO:0016616(oxidoreductase activity, acting on the CH-OH group of donors, NAD or NADP as acceptor);GO:0006694(steroid biosynthetic proce…	UXS6	4	803-823	22.591	0	814	1	0.2			4
osa-miR164e	TGGAGAAGCAGGGCACGTGAG	LOC_Os06g46270.1	LOC_Os06g46270	NAC domain containing protein 1	GO:0009653(anatomical structure morphogenesis);GO:0009058(biosynthetic process);GO:0009790(embryo development);GO:0000003(reproduction);GO:0003700(sequence-specific DNA binding transcription factor activity);GO:0009791(post-embryonic development);GO:0007165(signal transduction);GO:0009719(response to endogenous stimulus);GO:0007275(multicellular organismal development);GO:0006139(nucleobase-conta…	anac021,ANAC022,NAC1	3	954-974	225.91	190.674	965	2	2	3	3	2	2
osa-miR164e	TGGAGAAGCAGGGCACGTGAG	LOC_Os02g36880.4	LOC_Os02g36880	NAC domain containing protein 100	GO:0009058(biosynthetic process);GO:0006139(nucleobase-containing compound metabolic process);GO:0003700(sequence-specific DNA binding transcription factor activity);GO:0005575(cellular_component);GO:0007275(multicellular organismal development);GO:0003677(DNA binding);GO:0006355(regulation of transcription, DNA-dependent)	ANAC100,ATNAC5,NAC100	3	934-954	90.3641	76.2696	945	4	0.8	6	1.2	0	0
osa-miR164e	TGGAGAAGCAGGGCACGTGAG	LOC_Os04g38720.1	LOC_Os04g38720	NAC domain containing protein 80	GO:0003700(sequence-specific DNA binding transcription factor activity);GO:0005575(cellular_component);GO:0006139(nucleobase-containing compound metabolic process);GO:0007275(multicellular organismal development);GO:0009058(biosynthetic process);GO:0003677(DNA binding);GO:0006355(regulation of transcription, DNA-dependent)	ANAC079,ANAC080,ATNAC4,NAC080	3	800-820	90.3641	76.2696	811	4	0.8	6	1.2	3	2
osa-miR164e	TGGAGAAGCAGGGCACGTGAG	LOC_Os02g36880.2	LOC_Os02g36880	NAC domain containing protein 100	GO:0009058(biosynthetic process);GO:0003700(sequence-specific DNA binding transcription factor activity);GO:0006139(nucleobase-containing compound metabolic process);GO:0007275(multicellular organismal development);GO:0005575(cellular_component);GO:0003677(DNA binding);GO:0006355(regulation of transcription, DNA-dependent)	ANAC100,ATNAC5,NAC100	3	937-957	90.3641	76.2696	948	4	0.8	6	1.2	0	0
osa-miR164e	TGGAGAAGCAGGGCACGTGAG	LOC_Os02g36880.3	LOC_Os02g36880	NAC domain containing protein 100	GO:0009058(biosynthetic process);GO:0005575(cellular_component);GO:0006139(nucleobase-containing compound metabolic process);GO:0007275(multicellular organismal development);GO:0003700(sequence-specific DNA binding transcription factor activity);GO:0003677(DNA binding);GO:0006355(regulation of transcription, DNA-dependent)	ANAC100,ATNAC5,NAC100	3	835-855	90.3641	76.2696	846	4	0.8	6	1.2	0	0
osa-miR164e	TGGAGAAGCAGGGCACGTGAG	LOC_Os02g36880.1	LOC_Os02g36880	NAC domain containing protein 100	GO:0003700(sequence-specific DNA binding transcription factor activity);GO:0007275(multicellular organismal development);GO:0006139(nucleobase-containing compound metabolic process);GO:0009058(biosynthetic process);GO:0005575(cellular_component);GO:0003677(DNA binding);GO:0006355(regulation of transcription, DNA-dependent)	ANAC100,ATNAC5,NAC100	3	841-861	90.3641	76.2696	852	4	0.8	6	1.2	0	0
osa-MIR164f-p3	TCTTCTCCACCGTGCACGCCT	LOC_Os12g22839.1	LOC_Os12g22839	-	-		4	475-494	0	190.674	485			3	3		2
osa-MIR164f-p3	TCTTCTCCACCGTGCACGCCT	LOC_Os02g32990.1	LOC_Os02g32990	-	GO:0009628(response to abiotic stimulus);GO:0003674(molecular_function);GO:0005575(cellular_component)		4	363-383	0	63.558	374			1	1		4
osa-MIR169a-p3	CTACATCTTGGCCCCTGCTCC	LOC_Os05g45710.1	LOC_Os05g45710	serine acetyltransferase 1;1	GO:0005829(cytosol);GO:0009987(cellular process);GO:0009058(biosynthetic process);GO:0008152(metabolic process);GO:0016740(transferase activity);GO:0009001(serine O-acetyltransferase activity);GO:0006535(cysteine biosynthetic process from serine);GO:0005737(cytoplasm)	ATSERAT1;1,SAT-52,SAT5,SERAT1;1	4	830-849	0	190.674	841			3	3		2
osa-miR160a-5p	TGCCTGGCTCCCTGTATGCCA	LOC_Os06g47150.3	LOC_Os06g47150	auxin response factor 16	GO:0009987(cellular process);GO:0009058(biosynthetic process);GO:0007275(multicellular organismal development);GO:0040007(growth);GO:0003723(RNA binding);GO:0008150(biological_process);GO:0007165(signal transduction);GO:0009719(response to endogenous stimulus);GO:0005634(nucleus);GO:0009908(flower development);GO:0003700(sequence-specific DNA binding transcription factor activity);GO:0000003(repr…	ARF16	1	1811-1831	49785	95220.4	1822	1763	440.75	5993	1498.17	0	0
osa-miR160a-5p	TGCCTGGCTCCCTGTATGCCA	LOC_Os10g33940.1	LOC_Os10g33940	auxin response factor 16	GO:0009719(response to endogenous stimulus);GO:0003723(RNA binding);GO:0007275(multicellular organismal development);GO:0009987(cellular process);GO:0005634(nucleus);GO:0003700(sequence-specific DNA binding transcription factor activity);GO:0009058(biosynthetic process);GO:0006139(nucleobase-containing compound metabolic process);GO:0006355(regulation of transcription, DNA-dependent);GO:0003677(D…	ARF16	1	1635-1655	49813.2	61651.2	1646	441	441	970	970	0	0
osa-miR160a-5p	TGCCTGGCTCCCTGTATGCCA	LOC_Os06g47150.1	LOC_Os06g47150	auxin response factor 16	GO:0006139(nucleobase-containing compound metabolic process);GO:0000003(reproduction);GO:0009719(response to endogenous stimulus);GO:0007165(signal transduction);GO:0009058(biosynthetic process);GO:0007275(multicellular organismal development);GO:0003700(sequence-specific DNA binding transcription factor activity);GO:0009908(flower development);GO:0005634(nucleus);GO:0008150(biological_process);G…	ARF16	1	2042-2062	49785	95220.4	2053	1763	440.75	5993	1498.17	0	0
osa-miR160a-5p	TGCCTGGCTCCCTGTATGCCA	LOC_Os06g47150.4	LOC_Os06g47150	auxin response factor 16	GO:0009719(response to endogenous stimulus);GO:0005634(nucleus);GO:0009908(flower development);GO:0003700(sequence-specific DNA binding transcription factor activity);GO:0007275(multicellular organismal development);GO:0000003(reproduction);GO:0006139(nucleobase-containing compound metabolic process);GO:0009058(biosynthetic process);GO:0007165(signal transduction);GO:0019748(secondary metabolic p…	ARF16	1	1844-1864	49785	95220.4	1855	1763	440.75	5993	1498.17	0	0
osa-miR160a-5p	TGCCTGGCTCCCTGTATGCCA	LOC_Os06g47150.2	LOC_Os06g47150	auxin response factor 16	GO:0008150(biological_process);GO:0007165(signal transduction);GO:0009719(response to endogenous stimulus);GO:0005634(nucleus);GO:0009908(flower development);GO:0003700(sequence-specific DNA binding transcription factor activity);GO:0007275(multicellular organismal development);GO:0006139(nucleobase-containing compound metabolic process);GO:0009058(biosynthetic process);GO:0000003(reproduction);G…	ARF16	1	1844-1864	49785	95220.4	1855	1763	440.75	5993	1498.17	0	0
osa-miR160a-5p	TGCCTGGCTCCCTGTATGCCA	LOC_Os04g43910.1	LOC_Os04g43910	auxin response factor 16	GO:0007275(multicellular organismal development);GO:0003700(sequence-specific DNA binding transcription factor activity);GO:0009908(flower development);GO:0005634(nucleus);GO:0009719(response to endogenous stimulus);GO:0019748(secondary metabolic process);GO:0009058(biosynthetic process);GO:0009987(cellular process);GO:0007165(signal transduction);GO:0006139(nucleobase-containing compound metabol…	ARF16	1	1344-1364	2485.01	1334.72	1355	22	22	21	21	0	0
osa-miR160a-5p	TGCCTGGCTCCCTGTATGCCA	LOC_Os02g41800.1	LOC_Os02g41800	auxin response factor 16	GO:0009987(cellular process);GO:0003723(RNA binding);GO:0009058(biosynthetic process);GO:0009719(response to endogenous stimulus);GO:0006139(nucleobase-containing compound metabolic process);GO:0005634(nucleus);GO:0007275(multicellular organismal development);GO:0003700(sequence-specific DNA binding transcription factor activity);GO:0006355(regulation of transcription, DNA-dependent);GO:0003677(D…	ARF16	1	1484-1504	5704.23	6207.5	1495	101	50.5	196	97.6667	0	0
osa-miR160a-5p	TGCCTGGCTCCCTGTATGCCA	LOC_Os02g41800.2	LOC_Os02g41800	auxin response factor 16	GO:0003700(sequence-specific DNA binding transcription factor activity);GO:0009987(cellular process);GO:0005634(nucleus);GO:0009719(response to endogenous stimulus);GO:0007275(multicellular organismal development);GO:0009058(biosynthetic process);GO:0006139(nucleobase-containing compound metabolic process);GO:0003723(RNA binding);GO:0003677(DNA binding);GO:0006355(regulation of transcription, DNA…	ARF16	1	1484-1504	5704.23	6207.5	1495	101	50.5	196	97.6667	0	0
osa-miR164d	TGGAGAAGCAGGGCACGTGCT	LOC_Os12g41680.1	LOC_Os12g41680	NAC domain containing protein 1	GO:0009058(biosynthetic process);GO:0003700(sequence-specific DNA binding transcription factor activity);GO:0006139(nucleobase-containing compound metabolic process);GO:0009791(post-embryonic development);GO:0009790(embryo development);GO:0007165(signal transduction);GO:0009719(response to endogenous stimulus);GO:0007275(multicellular organismal development);GO:0000003(reproduction);GO:0009653(an…	anac021,ANAC022,NAC1	1	911-931	1016.6	762.696	922	9	9	12	12	0	0
osa-miR164d	TGGAGAAGCAGGGCACGTGCT	LOC_Os06g46270.1	LOC_Os06g46270	NAC domain containing protein 1	GO:0009653(anatomical structure morphogenesis);GO:0009058(biosynthetic process);GO:0009790(embryo development);GO:0000003(reproduction);GO:0003700(sequence-specific DNA binding transcription factor activity);GO:0009791(post-embryonic development);GO:0007165(signal transduction);GO:0009719(response to endogenous stimulus);GO:0007275(multicellular organismal development);GO:0006139(nucleobase-conta…	anac021,ANAC022,NAC1	1	954-974	225.91	190.674	965	2	2	3	3	2	2
osa-miR164d	TGGAGAAGCAGGGCACGTGCT	LOC_Os02g36880.4	LOC_Os02g36880	NAC domain containing protein 100	GO:0009058(biosynthetic process);GO:0006139(nucleobase-containing compound metabolic process);GO:0003700(sequence-specific DNA binding transcription factor activity);GO:0005575(cellular_component);GO:0007275(multicellular organismal development);GO:0003677(DNA binding);GO:0006355(regulation of transcription, DNA-dependent)	ANAC100,ATNAC5,NAC100	3	934-954	90.3641	76.2696	945	4	0.8	6	1.2	0	0
osa-miR164d	TGGAGAAGCAGGGCACGTGCT	LOC_Os02g36880.2	LOC_Os02g36880	NAC domain containing protein 100	GO:0009058(biosynthetic process);GO:0003700(sequence-specific DNA binding transcription factor activity);GO:0006139(nucleobase-containing compound metabolic process);GO:0007275(multicellular organismal development);GO:0005575(cellular_component);GO:0003677(DNA binding);GO:0006355(regulation of transcription, DNA-dependent)	ANAC100,ATNAC5,NAC100	3	937-957	90.3641	76.2696	948	4	0.8	6	1.2	0	0
osa-miR164d	TGGAGAAGCAGGGCACGTGCT	LOC_Os02g36880.1	LOC_Os02g36880	NAC domain containing protein 100	GO:0003700(sequence-specific DNA binding transcription factor activity);GO:0007275(multicellular organismal development);GO:0006139(nucleobase-containing compound metabolic process);GO:0009058(biosynthetic process);GO:0005575(cellular_component);GO:0003677(DNA binding);GO:0006355(regulation of transcription, DNA-dependent)	ANAC100,ATNAC5,NAC100	3	841-861	90.3641	76.2696	852	4	0.8	6	1.2	0	0
osa-miR164d	TGGAGAAGCAGGGCACGTGCT	LOC_Os04g38720.1	LOC_Os04g38720	NAC domain containing protein 80	GO:0003700(sequence-specific DNA binding transcription factor activity);GO:0005575(cellular_component);GO:0006139(nucleobase-containing compound metabolic process);GO:0007275(multicellular organismal development);GO:0009058(biosynthetic process);GO:0003677(DNA binding);GO:0006355(regulation of transcription, DNA-dependent)	ANAC079,ANAC080,ATNAC4,NAC080	3	800-820	90.3641	76.2696	811	4	0.8	6	1.2	3	2
osa-miR164d	TGGAGAAGCAGGGCACGTGCT	LOC_Os02g36880.3	LOC_Os02g36880	NAC domain containing protein 100	GO:0009058(biosynthetic process);GO:0005575(cellular_component);GO:0006139(nucleobase-containing compound metabolic process);GO:0007275(multicellular organismal development);GO:0003700(sequence-specific DNA binding transcription factor activity);GO:0003677(DNA binding);GO:0006355(regulation of transcription, DNA-dependent)	ANAC100,ATNAC5,NAC100	3	835-855	90.3641	76.2696	846	4	0.8	6	1.2	0	0
osa-miR164d	TGGAGAAGCAGGGCACGTGCT	LOC_Os08g10080.1	LOC_Os08g10080	NAC domain containing protein 1	GO:0009790(embryo development);GO:0003700(sequence-specific DNA binding transcription factor activity);GO:0000003(reproduction);GO:0009653(anatomical structure morphogenesis);GO:0009791(post-embryonic development);GO:0007165(signal transduction);GO:0009719(response to endogenous stimulus);GO:0007275(multicellular organismal development);GO:0006139(nucleobase-containing compound metabolic process)…	anac021,ANAC022,NAC1	2.5	772-792	3614.56	4957.52	783	32	32	78	78	0	0
osa-miR160e-5p	TGCCTGGCTCCCTGTATGCCG	LOC_Os10g33940.1	LOC_Os10g33940	auxin response factor 16	GO:0009719(response to endogenous stimulus);GO:0003723(RNA binding);GO:0007275(multicellular organismal development);GO:0009987(cellular process);GO:0005634(nucleus);GO:0003700(sequence-specific DNA binding transcription factor activity);GO:0009058(biosynthetic process);GO:0006139(nucleobase-containing compound metabolic process);GO:0006355(regulation of transcription, DNA-dependent);GO:0003677(D…	ARF16	1	1635-1655	49813.2	61651.2	1646	441	441	970	970	0	0
osa-miR160e-5p	TGCCTGGCTCCCTGTATGCCG	LOC_Os04g43910.1	LOC_Os04g43910	auxin response factor 16	GO:0007275(multicellular organismal development);GO:0003700(sequence-specific DNA binding transcription factor activity);GO:0009908(flower development);GO:0005634(nucleus);GO:0009719(response to endogenous stimulus);GO:0019748(secondary metabolic process);GO:0009058(biosynthetic process);GO:0009987(cellular process);GO:0007165(signal transduction);GO:0006139(nucleobase-containing compound metabol…	ARF16	1	1344-1364	2485.01	1334.72	1355	22	22	21	21	0	0
osa-miR160e-5p	TGCCTGGCTCCCTGTATGCCG	LOC_Os06g47150.3	LOC_Os06g47150	auxin response factor 16	GO:0009987(cellular process);GO:0009058(biosynthetic process);GO:0007275(multicellular organismal development);GO:0040007(growth);GO:0003723(RNA binding);GO:0008150(biological_process);GO:0007165(signal transduction);GO:0009719(response to endogenous stimulus);GO:0005634(nucleus);GO:0009908(flower development);GO:0003700(sequence-specific DNA binding transcription factor activity);GO:0000003(repr…	ARF16	1	1811-1831	49785	95220.4	1822	1763	440.75	5993	1498.17	0	0
osa-miR160e-5p	TGCCTGGCTCCCTGTATGCCG	LOC_Os06g47150.4	LOC_Os06g47150	auxin response factor 16	GO:0009719(response to endogenous stimulus);GO:0005634(nucleus);GO:0009908(flower development);GO:0003700(sequence-specific DNA binding transcription factor activity);GO:0007275(multicellular organismal development);GO:0000003(reproduction);GO:0006139(nucleobase-containing compound metabolic process);GO:0009058(biosynthetic process);GO:0007165(signal transduction);GO:0019748(secondary metabolic p…	ARF16	1	1844-1864	49785	95220.4	1855	1763	440.75	5993	1498.17	0	0
osa-miR160e-5p	TGCCTGGCTCCCTGTATGCCG	LOC_Os06g47150.1	LOC_Os06g47150	auxin response factor 16	GO:0006139(nucleobase-containing compound metabolic process);GO:0000003(reproduction);GO:0009719(response to endogenous stimulus);GO:0007165(signal transduction);GO:0009058(biosynthetic process);GO:0007275(multicellular organismal development);GO:0003700(sequence-specific DNA binding transcription factor activity);GO:0009908(flower development);GO:0005634(nucleus);GO:0008150(biological_process);G…	ARF16	1	2042-2062	49785	95220.4	2053	1763	440.75	5993	1498.17	0	0
osa-miR160e-5p	TGCCTGGCTCCCTGTATGCCG	LOC_Os06g47150.2	LOC_Os06g47150	auxin response factor 16	GO:0008150(biological_process);GO:0007165(signal transduction);GO:0009719(response to endogenous stimulus);GO:0005634(nucleus);GO:0009908(flower development);GO:0003700(sequence-specific DNA binding transcription factor activity);GO:0007275(multicellular organismal development);GO:0006139(nucleobase-containing compound metabolic process);GO:0009058(biosynthetic process);GO:0000003(reproduction);G…	ARF16	1	1844-1864	49785	95220.4	1855	1763	440.75	5993	1498.17	0	0
osa-miR160e-5p	TGCCTGGCTCCCTGTATGCCG	LOC_Os02g41800.1	LOC_Os02g41800	auxin response factor 16	GO:0009987(cellular process);GO:0003723(RNA binding);GO:0009058(biosynthetic process);GO:0009719(response to endogenous stimulus);GO:0006139(nucleobase-containing compound metabolic process);GO:0005634(nucleus);GO:0007275(multicellular organismal development);GO:0003700(sequence-specific DNA binding transcription factor activity);GO:0006355(regulation of transcription, DNA-dependent);GO:0003677(D…	ARF16	1	1484-1504	5704.23	6207.5	1495	101	50.5	196	97.6667	0	0
osa-miR160e-5p	TGCCTGGCTCCCTGTATGCCG	LOC_Os02g41800.2	LOC_Os02g41800	auxin response factor 16	GO:0003700(sequence-specific DNA binding transcription factor activity);GO:0009987(cellular process);GO:0005634(nucleus);GO:0009719(response to endogenous stimulus);GO:0007275(multicellular organismal development);GO:0009058(biosynthetic process);GO:0006139(nucleobase-containing compound metabolic process);GO:0003723(RNA binding);GO:0003677(DNA binding);GO:0006355(regulation of transcription, DNA…	ARF16	1	1484-1504	5704.23	6207.5	1495	101	50.5	196	97.6667	0	0
osa-miR166k-3p	TCGGACCAGGCTTCAATCCCT	LOC_Os02g49670.1	LOC_Os02g49670	-	-		3.5	2815-2835	112.955	0	2826	1	1			4
osa-miR166k-3p	TCGGACCAGGCTTCAATCCCT	LOC_Os10g33960.2	LOC_Os10g33960	Homeobox-leucine zipper family protein / lipid-binding START domain-containing protein	GO:0007275(multicellular organismal development);GO:0030154(cell differentiation);GO:0009058(biosynthetic process);GO:0006139(nucleobase-containing compound metabolic process);GO:0009653(anatomical structure morphogenesis);GO:0008289(lipid binding);GO:0003700(sequence-specific DNA binding transcription factor activity);GO:0003677(DNA binding);GO:0005634(nucleus);GO:0043565(sequence-specific DNA b…	IFL,IFL1,REV	2.5	697-716	1910.82	2176.86	707	101	16.9167	205	34.25	0	0
osa-miR166k-3p	TCGGACCAGGCTTCAATCCCT	LOC_Os10g33960.1	LOC_Os10g33960	Homeobox-leucine zipper family protein / lipid-binding START domain-containing protein	GO:0007275(multicellular organismal development);GO:0003700(sequence-specific DNA binding transcription factor activity);GO:0008289(lipid binding);GO:0009653(anatomical structure morphogenesis);GO:0006139(nucleobase-containing compound metabolic process);GO:0009058(biosynthetic process);GO:0030154(cell differentiation);GO:0005634(nucleus);GO:0003677(DNA binding);GO:0043565(sequence-specific DNA b…	IFL,IFL1,REV	2.5	925-944	1910.82	2176.86	935	101	16.9167	205	34.25	0	0
osa-miR166k-3p	TCGGACCAGGCTTCAATCCCT	LOC_Os10g33960.4	LOC_Os10g33960	Homeobox-leucine zipper family protein / lipid-binding START domain-containing protein	GO:0007275(multicellular organismal development);GO:0003677(DNA binding);GO:0005634(nucleus);GO:0030154(cell differentiation);GO:0009058(biosynthetic process);GO:0006139(nucleobase-containing compound metabolic process);GO:0009653(anatomical structure morphogenesis);GO:0008289(lipid binding);GO:0003700(sequence-specific DNA binding transcription factor activity);GO:0043565(sequence-specific DNA b…	IFL,IFL1,REV	2.5	925-944	1910.82	2176.86	935	101	16.9167	205	34.25	0	0
osa-miR166k-3p	TCGGACCAGGCTTCAATCCCT	LOC_Os10g33960.3	LOC_Os10g33960	Homeobox-leucine zipper family protein / lipid-binding START domain-containing protein	GO:0007275(multicellular organismal development);GO:0003700(sequence-specific DNA binding transcription factor activity);GO:0008289(lipid binding);GO:0009653(anatomical structure morphogenesis);GO:0006139(nucleobase-containing compound metabolic process);GO:0009058(biosynthetic process);GO:0030154(cell differentiation);GO:0005634(nucleus);GO:0003677(DNA binding);GO:0043565(sequence-specific DNA b…	IFL,IFL1,REV	2.5	925-944	1910.82	2176.86	935	101	16.9167	205	34.25	0	0
osa-miR166k-3p	TCGGACCAGGCTTCAATCCCT	LOC_Os03g01890.1	LOC_Os03g01890	Homeobox-leucine zipper family protein / lipid-binding START domain-containing protein	GO:0003700(sequence-specific DNA binding transcription factor activity);GO:0007275(multicellular organismal development);GO:0009653(anatomical structure morphogenesis);GO:0030154(cell differentiation);GO:0006139(nucleobase-containing compound metabolic process);GO:0008289(lipid binding);GO:0009058(biosynthetic process);GO:0003677(DNA binding);GO:0005634(nucleus);GO:0043565(sequence-specific DNA b…	IFL,IFL1,REV	2.5	1090-1109	1882.58	2160.97	1100	100	16.6667	204	34	0	0
osa-miR166k-3p	TCGGACCAGGCTTCAATCCCT	LOC_Os03g01890.2	LOC_Os03g01890	Homeobox-leucine zipper family protein / lipid-binding START domain-containing protein	GO:0006139(nucleobase-containing compound metabolic process);GO:0003700(sequence-specific DNA binding transcription factor activity);GO:0007275(multicellular organismal development);GO:0009058(biosynthetic process);GO:0009653(anatomical structure morphogenesis);GO:0030154(cell differentiation);GO:0003677(DNA binding);GO:0008289(lipid binding);GO:0005634(nucleus);GO:0043565(sequence-specific DNA b…	IFL,IFL1,REV	2.5	1090-1109	1882.58	2160.97	1100	100	16.6667	204	34	0	0
osa-miR166k-3p	TCGGACCAGGCTTCAATCCCT	LOC_Os03g43930.1	LOC_Os03g43930	Homeobox-leucine zipper family protein / lipid-binding START domain-containing protein	GO:0003700(sequence-specific DNA binding transcription factor activity);GO:0007275(multicellular organismal development);GO:0009058(biosynthetic process);GO:0006139(nucleobase-containing compound metabolic process);GO:0005634(nucleus);GO:0003677(DNA binding);GO:0009653(anatomical structure morphogenesis);GO:0000003(reproduction);GO:0009791(post-embryonic development);GO:0009790(embryo development…	ATHB-14,ATHB14,PHB,PHB-1D	2.5	956-975	376.517	677.952	966	10	3.33333	32	10.6667	2	2
osa-miR166k-3p	TCGGACCAGGCTTCAATCCCT	LOC_Os12g41860.1	LOC_Os12g41860	Homeobox-leucine zipper family protein / lipid-binding START domain-containing protein	GO:0009908(flower development);GO:0009790(embryo development);GO:0009791(post-embryonic development);GO:0009058(biosynthetic process);GO:0006139(nucleobase-containing compound metabolic process);GO:0007275(multicellular organismal development);GO:0000003(reproduction);GO:0009653(anatomical structure morphogenesis);GO:0003677(DNA binding);GO:0005634(nucleus);GO:0003700(sequence-specific DNA bindin…	ATHB-14,ATHB14,PHB,PHB-1D	2.5	878-897	376.517	677.952	888	10	3.33333	32	10.6667	0	0
osa-miR166k-3p	TCGGACCAGGCTTCAATCCCT	LOC_Os03g43930.2	LOC_Os03g43930	Homeobox-leucine zipper family protein / lipid-binding START domain-containing protein	GO:0000003(reproduction);GO:0009653(anatomical structure morphogenesis);GO:0009791(post-embryonic development);GO:0009790(embryo development);GO:0009058(biosynthetic process);GO:0007275(multicellular organismal development);GO:0005634(nucleus);GO:0006139(nucleobase-containing compound metabolic process);GO:0009908(flower development);GO:0003700(sequence-specific DNA binding transcription factor a…	ATHB-14,ATHB14,PHB,PHB-1D	2.5	956-975	376.517	677.952	966	10	3.33333	32	10.6667	2	2
sbi-miR166a_R+1_1ss1TG	GCGGACCAGGCTTCATTCCCC	LOC_Os02g49670.1	LOC_Os02g49670	-	-		2	2816-2835	112.955	0	2826	1	1			4
sbi-miR166a_R+1_1ss1TG	GCGGACCAGGCTTCATTCCCC	LOC_Os10g33960.2	LOC_Os10g33960	Homeobox-leucine zipper family protein / lipid-binding START domain-containing protein	GO:0007275(multicellular organismal development);GO:0030154(cell differentiation);GO:0009058(biosynthetic process);GO:0006139(nucleobase-containing compound metabolic process);GO:0009653(anatomical structure morphogenesis);GO:0008289(lipid binding);GO:0003700(sequence-specific DNA binding transcription factor activity);GO:0003677(DNA binding);GO:0005634(nucleus);GO:0043565(sequence-specific DNA b…	IFL,IFL1,REV	3.5	696-716	1910.82	2176.86	707	101	16.9167	205	34.25	0	0
sbi-miR166a_R+1_1ss1TG	GCGGACCAGGCTTCATTCCCC	LOC_Os10g33960.1	LOC_Os10g33960	Homeobox-leucine zipper family protein / lipid-binding START domain-containing protein	GO:0007275(multicellular organismal development);GO:0003700(sequence-specific DNA binding transcription factor activity);GO:0008289(lipid binding);GO:0009653(anatomical structure morphogenesis);GO:0006139(nucleobase-containing compound metabolic process);GO:0009058(biosynthetic process);GO:0030154(cell differentiation);GO:0005634(nucleus);GO:0003677(DNA binding);GO:0043565(sequence-specific DNA b…	IFL,IFL1,REV	3.5	924-944	1910.82	2176.86	935	101	16.9167	205	34.25	0	0
sbi-miR166a_R+1_1ss1TG	GCGGACCAGGCTTCATTCCCC	LOC_Os10g33960.3	LOC_Os10g33960	Homeobox-leucine zipper family protein / lipid-binding START domain-containing protein	GO:0007275(multicellular organismal development);GO:0003700(sequence-specific DNA binding transcription factor activity);GO:0008289(lipid binding);GO:0009653(anatomical structure morphogenesis);GO:0006139(nucleobase-containing compound metabolic process);GO:0009058(biosynthetic process);GO:0030154(cell differentiation);GO:0005634(nucleus);GO:0003677(DNA binding);GO:0043565(sequence-specific DNA b…	IFL,IFL1,REV	3.5	924-944	1910.82	2176.86	935	101	16.9167	205	34.25	0	0
sbi-miR166a_R+1_1ss1TG	GCGGACCAGGCTTCATTCCCC	LOC_Os10g33960.4	LOC_Os10g33960	Homeobox-leucine zipper family protein / lipid-binding START domain-containing protein	GO:0007275(multicellular organismal development);GO:0003677(DNA binding);GO:0005634(nucleus);GO:0030154(cell differentiation);GO:0009058(biosynthetic process);GO:0006139(nucleobase-containing compound metabolic process);GO:0009653(anatomical structure morphogenesis);GO:0008289(lipid binding);GO:0003700(sequence-specific DNA binding transcription factor activity);GO:0043565(sequence-specific DNA b…	IFL,IFL1,REV	3.5	924-944	1910.82	2176.86	935	101	16.9167	205	34.25	0	0
sbi-miR166a_R+1_1ss1TG	GCGGACCAGGCTTCATTCCCC	LOC_Os03g01890.2	LOC_Os03g01890	Homeobox-leucine zipper family protein / lipid-binding START domain-containing protein	GO:0006139(nucleobase-containing compound metabolic process);GO:0003700(sequence-specific DNA binding transcription factor activity);GO:0007275(multicellular organismal development);GO:0009058(biosynthetic process);GO:0009653(anatomical structure morphogenesis);GO:0030154(cell differentiation);GO:0003677(DNA binding);GO:0008289(lipid binding);GO:0005634(nucleus);GO:0043565(sequence-specific DNA b…	IFL,IFL1,REV	3.5	1089-1109	1882.58	2160.97	1100	100	16.6667	204	34	0	0
sbi-miR166a_R+1_1ss1TG	GCGGACCAGGCTTCATTCCCC	LOC_Os03g01890.1	LOC_Os03g01890	Homeobox-leucine zipper family protein / lipid-binding START domain-containing protein	GO:0003700(sequence-specific DNA binding transcription factor activity);GO:0007275(multicellular organismal development);GO:0009653(anatomical structure morphogenesis);GO:0030154(cell differentiation);GO:0006139(nucleobase-containing compound metabolic process);GO:0008289(lipid binding);GO:0009058(biosynthetic process);GO:0003677(DNA binding);GO:0005634(nucleus);GO:0043565(sequence-specific DNA b…	IFL,IFL1,REV	3.5	1089-1109	1882.58	2160.97	1100	100	16.6667	204	34	0	0
sbi-miR166a_R+1_1ss1TG	GCGGACCAGGCTTCATTCCCC	LOC_Os03g43930.1	LOC_Os03g43930	Homeobox-leucine zipper family protein / lipid-binding START domain-containing protein	GO:0003700(sequence-specific DNA binding transcription factor activity);GO:0007275(multicellular organismal development);GO:0009058(biosynthetic process);GO:0006139(nucleobase-containing compound metabolic process);GO:0005634(nucleus);GO:0003677(DNA binding);GO:0009653(anatomical structure morphogenesis);GO:0000003(reproduction);GO:0009791(post-embryonic development);GO:0009790(embryo development…	ATHB-14,ATHB14,PHB,PHB-1D	3.5	955-975	376.517	677.952	966	10	3.33333	32	10.6667	2	2
sbi-miR166a_R+1_1ss1TG	GCGGACCAGGCTTCATTCCCC	LOC_Os12g41860.1	LOC_Os12g41860	Homeobox-leucine zipper family protein / lipid-binding START domain-containing protein	GO:0009908(flower development);GO:0009790(embryo development);GO:0009791(post-embryonic development);GO:0009058(biosynthetic process);GO:0006139(nucleobase-containing compound metabolic process);GO:0007275(multicellular organismal development);GO:0000003(reproduction);GO:0009653(anatomical structure morphogenesis);GO:0003677(DNA binding);GO:0005634(nucleus);GO:0003700(sequence-specific DNA bindin…	ATHB-14,ATHB14,PHB,PHB-1D	3.5	877-897	376.517	677.952	888	10	3.33333	32	10.6667	0	0
sbi-miR166a_R+1_1ss1TG	GCGGACCAGGCTTCATTCCCC	LOC_Os03g43930.2	LOC_Os03g43930	Homeobox-leucine zipper family protein / lipid-binding START domain-containing protein	GO:0000003(reproduction);GO:0009653(anatomical structure morphogenesis);GO:0009791(post-embryonic development);GO:0009790(embryo development);GO:0009058(biosynthetic process);GO:0007275(multicellular organismal development);GO:0005634(nucleus);GO:0006139(nucleobase-containing compound metabolic process);GO:0009908(flower development);GO:0003700(sequence-specific DNA binding transcription factor a…	ATHB-14,ATHB14,PHB,PHB-1D	3.5	955-975	376.517	677.952	966	10	3.33333	32	10.6667	2	2
osa-MIR156d-p3	GCTCACTCCTCTTTCTGTCACC	LOC_Os11g41150.1	LOC_Os11g41150	SPIRAL1-like2	GO:0008150(biological_process);GO:0003674(molecular_function)	SP1L2	3.5	90-111	0	63.558	102			1	1		4
osa-miR408-3p	CTGCACTGCCTCTTCCCTGGC	LOC_Os08g37670.1	LOC_Os08g37670	Cupredoxin superfamily protein	GO:0003674(molecular_function);GO:0016020(membrane);GO:0005488(binding);GO:0005507(copper ion binding);GO:0009055(electron carrier activity)		3	657-677	3275.7	3940.59	668	29	29	62	62	0	0
osa-miR5072_L-4	TCCCCAGCGGAGTCGCCA	LOC_Os09g06464.1	LOC_Os09g06464	CONSTANS-like 2	GO:0005622(intracellular);GO:0005488(binding);GO:0009908(flower development);GO:0006139(nucleobase-containing compound metabolic process);GO:0003700(sequence-specific DNA binding transcription factor activity);GO:0009058(biosynthetic process);GO:0008270(zinc ion binding);GO:0005515(protein binding)	ATCOL2,COL2	4	418-435	112.955	63.558	426	1	1	1	1	4	4
osa-miR5072_L-4	TCCCCAGCGGAGTCGCCA	LOC_Os05g07050.1	LOC_Os05g07050	Pre-mRNA-processing-splicing factor	GO:0016020(membrane);GO:0006139(nucleobase-containing compound metabolic process);GO:0009536(plastid);GO:0005515(protein binding);GO:0000398(nuclear mRNA splicing, via spliceosome);GO:0005681(spliceosomal complex)	EMB14,EMB177,EMB33,SUS2	4	5034-5052	0	31.779	5043			1	0.5		4
ath-miR166a_1ss1TC	CCGGACCAGGCTTCATTCCCC	LOC_Os02g49670.1	LOC_Os02g49670	-	-		2	2816-2835	112.955	0	2826	1	1			4
ath-miR166a_1ss1TC	CCGGACCAGGCTTCATTCCCC	LOC_Os10g33960.3	LOC_Os10g33960	Homeobox-leucine zipper family protein / lipid-binding START domain-containing protein	GO:0007275(multicellular organismal development);GO:0003700(sequence-specific DNA binding transcription factor activity);GO:0008289(lipid binding);GO:0009653(anatomical structure morphogenesis);GO:0006139(nucleobase-containing compound metabolic process);GO:0009058(biosynthetic process);GO:0030154(cell differentiation);GO:0005634(nucleus);GO:0003677(DNA binding);GO:0043565(sequence-specific DNA b…	IFL,IFL1,REV	2.5	924-944	1910.82	2176.86	935	101	16.9167	205	34.25	0	0
ath-miR166a_1ss1TC	CCGGACCAGGCTTCATTCCCC	LOC_Os10g33960.2	LOC_Os10g33960	Homeobox-leucine zipper family protein / lipid-binding START domain-containing protein	GO:0007275(multicellular organismal development);GO:0030154(cell differentiation);GO:0009058(biosynthetic process);GO:0006139(nucleobase-containing compound metabolic process);GO:0009653(anatomical structure morphogenesis);GO:0008289(lipid binding);GO:0003700(sequence-specific DNA binding transcription factor activity);GO:0003677(DNA binding);GO:0005634(nucleus);GO:0043565(sequence-specific DNA b…	IFL,IFL1,REV	2.5	696-716	1910.82	2176.86	707	101	16.9167	205	34.25	0	0
ath-miR166a_1ss1TC	CCGGACCAGGCTTCATTCCCC	LOC_Os10g33960.1	LOC_Os10g33960	Homeobox-leucine zipper family protein / lipid-binding START domain-containing protein	GO:0007275(multicellular organismal development);GO:0003700(sequence-specific DNA binding transcription factor activity);GO:0008289(lipid binding);GO:0009653(anatomical structure morphogenesis);GO:0006139(nucleobase-containing compound metabolic process);GO:0009058(biosynthetic process);GO:0030154(cell differentiation);GO:0005634(nucleus);GO:0003677(DNA binding);GO:0043565(sequence-specific DNA b…	IFL,IFL1,REV	2.5	924-944	1910.82	2176.86	935	101	16.9167	205	34.25	0	0
ath-miR166a_1ss1TC	CCGGACCAGGCTTCATTCCCC	LOC_Os10g33960.4	LOC_Os10g33960	Homeobox-leucine zipper family protein / lipid-binding START domain-containing protein	GO:0007275(multicellular organismal development);GO:0003677(DNA binding);GO:0005634(nucleus);GO:0030154(cell differentiation);GO:0009058(biosynthetic process);GO:0006139(nucleobase-containing compound metabolic process);GO:0009653(anatomical structure morphogenesis);GO:0008289(lipid binding);GO:0003700(sequence-specific DNA binding transcription factor activity);GO:0043565(sequence-specific DNA b…	IFL,IFL1,REV	2.5	924-944	1910.82	2176.86	935	101	16.9167	205	34.25	0	0
ath-miR166a_1ss1TC	CCGGACCAGGCTTCATTCCCC	LOC_Os03g01890.1	LOC_Os03g01890	Homeobox-leucine zipper family protein / lipid-binding START domain-containing protein	GO:0003700(sequence-specific DNA binding transcription factor activity);GO:0007275(multicellular organismal development);GO:0009653(anatomical structure morphogenesis);GO:0030154(cell differentiation);GO:0006139(nucleobase-containing compound metabolic process);GO:0008289(lipid binding);GO:0009058(biosynthetic process);GO:0003677(DNA binding);GO:0005634(nucleus);GO:0043565(sequence-specific DNA b…	IFL,IFL1,REV	2.5	1089-1109	1882.58	2160.97	1100	100	16.6667	204	34	0	0
ath-miR166a_1ss1TC	CCGGACCAGGCTTCATTCCCC	LOC_Os03g01890.2	LOC_Os03g01890	Homeobox-leucine zipper family protein / lipid-binding START domain-containing protein	GO:0006139(nucleobase-containing compound metabolic process);GO:0003700(sequence-specific DNA binding transcription factor activity);GO:0007275(multicellular organismal development);GO:0009058(biosynthetic process);GO:0009653(anatomical structure morphogenesis);GO:0030154(cell differentiation);GO:0003677(DNA binding);GO:0008289(lipid binding);GO:0005634(nucleus);GO:0043565(sequence-specific DNA b…	IFL,IFL1,REV	2.5	1089-1109	1882.58	2160.97	1100	100	16.6667	204	34	0	0
ath-miR166a_1ss1TC	CCGGACCAGGCTTCATTCCCC	LOC_Os03g43930.2	LOC_Os03g43930	Homeobox-leucine zipper family protein / lipid-binding START domain-containing protein	GO:0000003(reproduction);GO:0009653(anatomical structure morphogenesis);GO:0009791(post-embryonic development);GO:0009790(embryo development);GO:0009058(biosynthetic process);GO:0007275(multicellular organismal development);GO:0005634(nucleus);GO:0006139(nucleobase-containing compound metabolic process);GO:0009908(flower development);GO:0003700(sequence-specific DNA binding transcription factor a…	ATHB-14,ATHB14,PHB,PHB-1D	2.5	955-975	376.517	677.952	966	10	3.33333	32	10.6667	2	2
ath-miR166a_1ss1TC	CCGGACCAGGCTTCATTCCCC	LOC_Os12g41860.1	LOC_Os12g41860	Homeobox-leucine zipper family protein / lipid-binding START domain-containing protein	GO:0009908(flower development);GO:0009790(embryo development);GO:0009791(post-embryonic development);GO:0009058(biosynthetic process);GO:0006139(nucleobase-containing compound metabolic process);GO:0007275(multicellular organismal development);GO:0000003(reproduction);GO:0009653(anatomical structure morphogenesis);GO:0003677(DNA binding);GO:0005634(nucleus);GO:0003700(sequence-specific DNA bindin…	ATHB-14,ATHB14,PHB,PHB-1D	2.5	877-897	376.517	677.952	888	10	3.33333	32	10.6667	0	0
ath-miR166a_1ss1TC	CCGGACCAGGCTTCATTCCCC	LOC_Os03g43930.1	LOC_Os03g43930	Homeobox-leucine zipper family protein / lipid-binding START domain-containing protein	GO:0003700(sequence-specific DNA binding transcription factor activity);GO:0007275(multicellular organismal development);GO:0009058(biosynthetic process);GO:0006139(nucleobase-containing compound metabolic process);GO:0005634(nucleus);GO:0003677(DNA binding);GO:0009653(anatomical structure morphogenesis);GO:0000003(reproduction);GO:0009791(post-embryonic development);GO:0009790(embryo development…	ATHB-14,ATHB14,PHB,PHB-1D	2.5	955-975	376.517	677.952	966	10	3.33333	32	10.6667	2	2
osa-miR827	TTAGATGACCATCAGCAAACA	LOC_Os02g45520.1	LOC_Os02g45520	Major Facilitator Superfamily with SPX (SYG1/Pho81/XPR1) domain-containing protein	GO:0016020(membrane);GO:0006810(transport);GO:0005773(vacuole);GO:0009987(cellular process);GO:0055085(transmembrane transport);GO:0016021(integral to membrane)		2.5	395-415	4179.34	1207.6	406	37	37	19	19	2	2
osa-miR827	TTAGATGACCATCAGCAAACA	LOC_Os04g48390.1	LOC_Os04g48390	Major Facilitator Superfamily with SPX (SYG1/Pho81/XPR1) domain-containing protein	GO:0016020(membrane);GO:0005773(vacuole);GO:0009987(cellular process);GO:0006810(transport);GO:0055085(transmembrane transport);GO:0016021(integral to membrane)		3	334-354	1581.37	1843.18	345	14	14	29	29	0	0
cme-miR530a	TGCATTTGCACCTGCACCTT	LOC_Os01g01120.1	LOC_Os01g01120	haloacid dehalogenase-like hydrolase family protein	GO:0008152(metabolic process);GO:0005829(cytosol);GO:0009058(biosynthetic process);GO:0009536(plastid);GO:0009987(cellular process);GO:0016787(hydrolase activity);GO:0005488(binding);GO:0003824(catalytic activity)		4	49-68	0	63.558	59			1	1		4
cme-miR530a	TGCATTTGCACCTGCACCTT	LOC_Os04g51400.5	LOC_Os04g51400	-	-		3	695-714	310.626	270.121	705	11	2.75	17	4.25	2	2
cme-miR530a	TGCATTTGCACCTGCACCTT	LOC_Os04g51400.3	LOC_Os04g51400	RING/U-box superfamily protein	GO:0005488(binding)		3	764-783	310.626	270.121	774	11	2.75	17	4.25	0	2
cme-miR530a	TGCATTTGCACCTGCACCTT	LOC_Os04g51400.2	LOC_Os04g51400	RING/U-box superfamily protein	GO:0005488(binding)		3	642-661	310.626	270.121	652	11	2.75	17	4.25	0	2
cme-miR530a	TGCATTTGCACCTGCACCTT	LOC_Os04g51400.1	LOC_Os04g51400	RING/U-box superfamily protein	GO:0005488(binding)		3	695-714	310.626	270.121	705	11	2.75	17	4.25	2	2
cme-miR530a	TGCATTTGCACCTGCACCTT	LOC_Os12g44340.1	LOC_Os12g44340	microtubule-associated proteins 70-2	GO:0016043(cellular component organization);GO:0005856(cytoskeleton);GO:0005886(plasma membrane);GO:0005515(protein binding);GO:0009987(cellular process)	ATMAP70-2,MAP70-2	3.5	910-929	112.955	63.558	920	1	1	1	1	4	4
cme-miR530a	TGCATTTGCACCTGCACCTT	LOC_Os01g56780.1	LOC_Os01g56780	zinc knuckle (CCHC-type) family protein	GO:0005488(binding);GO:0005634(nucleus);GO:0040007(growth);GO:0009058(biosynthetic process);GO:0003676(nucleic acid binding);GO:0003677(DNA binding);GO:0006139(nucleobase-containing compound metabolic process);GO:0006352(transcription initiation, DNA-dependent);GO:0016570(histone modification)	TZP	1.5	430-449	2993.31	4099.49	440	53	26.5	129	64.5	0	0
cme-miR530a	TGCATTTGCACCTGCACCTT	LOC_Os12g04924.1	LOC_Os12g04924	Ubiquitin-like superfamily protein	GO:0003674(molecular_function);GO:0005575(cellular_component);GO:0005515(protein binding)		4	254-272	37.6517	42.372	264	1	0.333333	2	0.666667	4	3
cme-miR530a	TGCATTTGCACCTGCACCTT	LOC_Os11g04880.1	LOC_Os11g04880	Ubiquitin-like superfamily protein	GO:0003674(molecular_function);GO:0005575(cellular_component);GO:0005515(protein binding)		4	207-225	37.6517	42.372	217	1	0.333333	2	0.666667	4	3
osa-miR159d_1ss20CT	ATTGGATTGAAGGGAGCTCTG	LOC_Os06g40330.1	LOC_Os06g40330	myb domain protein 65	GO:0007165(signal transduction);GO:0007275(multicellular organismal development);GO:0030154(cell differentiation);GO:0000003(reproduction);GO:0006139(nucleobase-containing compound metabolic process);GO:0040007(growth);GO:0003677(DNA binding);GO:0005634(nucleus);GO:0009058(biosynthetic process);GO:0008150(biological_process);GO:0008219(cell death);GO:0003700(sequence-specific DNA binding transcri…	ATMYB65,MYB65	2.5	1418-1438	0	63.558	1429			1	1		4
osa-miR159d_1ss20CT	ATTGGATTGAAGGGAGCTCTG	LOC_Os11g05540.1	LOC_Os11g05540	Rho GTPase activating protein with PAK-box/P21-Rho-binding domain	GO:0009056(catabolic process);GO:0007165(signal transduction);GO:0030234(enzyme regulator activity);GO:0006139(nucleobase-containing compound metabolic process);GO:0005622(intracellular);GO:0005515(protein binding)		4	124-144	0	63.558	135			1	1		4
osa-miR159d_1ss20CT	ATTGGATTGAAGGGAGCTCTG	LOC_Os01g59660.4	LOC_Os01g59660	myb domain protein 65	GO:0007165(signal transduction);GO:0009719(response to endogenous stimulus);GO:0040007(growth);GO:0003677(DNA binding);GO:0005634(nucleus);GO:0009058(biosynthetic process);GO:0006139(nucleobase-containing compound metabolic process);GO:0000003(reproduction);GO:0030154(cell differentiation);GO:0007275(multicellular organismal development);GO:0008219(cell death);GO:0003700(sequence-specific DNA bin…	ATMYB65,MYB65	4	1180-1200	1327.22	1795.51	1191	47	11.75	113	28.25	0	0
osa-miR159d_1ss20CT	ATTGGATTGAAGGGAGCTCTG	LOC_Os01g59660.2	LOC_Os01g59660	myb domain protein 33	GO:0007165(signal transduction);GO:0007275(multicellular organismal development);GO:0009058(biosynthetic process);GO:0005634(nucleus);GO:0003677(DNA binding);GO:0040007(growth);GO:0009719(response to endogenous stimulus);GO:0006139(nucleobase-containing compound metabolic process);GO:0000003(reproduction);GO:0030154(cell differentiation);GO:0008219(cell death);GO:0003700(sequence-specific DNA bin…	ATMYB33,MYB33	4	1348-1368	1327.22	1795.51	1359	47	11.75	113	28.25	0	0
osa-miR159d_1ss20CT	ATTGGATTGAAGGGAGCTCTG	LOC_Os01g59660.3	LOC_Os01g59660	myb domain protein 33	GO:0006139(nucleobase-containing compound metabolic process);GO:0040007(growth);GO:0003677(DNA binding);GO:0005634(nucleus);GO:0009058(biosynthetic process);GO:0000003(reproduction);GO:0030154(cell differentiation);GO:0007275(multicellular organismal development);GO:0007165(signal transduction);GO:0009719(response to endogenous stimulus);GO:0003700(sequence-specific DNA binding transcription fact…	ATMYB33,MYB33	4	1258-1278	1327.22	1795.51	1269	47	11.75	113	28.25	0	0
osa-miR159d_1ss20CT	ATTGGATTGAAGGGAGCTCTG	LOC_Os01g59660.1	LOC_Os01g59660	myb domain protein 33	GO:0003700(sequence-specific DNA binding transcription factor activity);GO:0008219(cell death);GO:0009719(response to endogenous stimulus);GO:0007165(signal transduction);GO:0006139(nucleobase-containing compound metabolic process);GO:0009058(biosynthetic process);GO:0007275(multicellular organismal development);GO:0030154(cell differentiation);GO:0040007(growth);GO:0003677(DNA binding);GO:000563…	ATMYB33,MYB33	4	1260-1280	1327.22	1795.51	1271	47	11.75	113	28.25	0	0
osa-miR2864.1_L-2R+2	TTGCTGCCCTTGTTTTGCATT	LOC_Os06g21580.1	LOC_Os06g21580	-	GO:0003674(molecular_function);GO:0008150(biological_process)		3.5	825-844	112.955	0	835	1	1			4
bdi-miR156b-5p_R+1	TGACAGAAGAGAGTGAGCACT	LOC_Os02g04680.2	LOC_Os02g04680	squamosa promoter binding protein-like 2	GO:0009908(flower development);GO:0003700(sequence-specific DNA binding transcription factor activity);GO:0006139(nucleobase-containing compound metabolic process);GO:0009058(biosynthetic process);GO:0007275(multicellular organismal development);GO:0005634(nucleus);GO:0003677(DNA binding)	SPL2	3	1961-1981	790.686	572.022	1972	14	7	18	9	0	1
bdi-miR156b-5p_R+1	TGACAGAAGAGAGTGAGCACT	LOC_Os02g04680.1	LOC_Os02g04680	squamosa promoter binding protein-like 2	GO:0006139(nucleobase-containing compound metabolic process);GO:0009058(biosynthetic process);GO:0007275(multicellular organismal development);GO:0005634(nucleus);GO:0003677(DNA binding);GO:0009908(flower development);GO:0003700(sequence-specific DNA binding transcription factor activity)	SPL2	3	1964-1984	790.686	572.022	1975	14	7	18	9	0	1
bdi-miR156b-5p_R+1	TGACAGAAGAGAGTGAGCACT	LOC_Os06g45310.1	LOC_Os06g45310	squamosa promoter-like 11	GO:0003677(DNA binding);GO:0005634(nucleus);GO:0006139(nucleobase-containing compound metabolic process);GO:0009653(anatomical structure morphogenesis);GO:0009058(biosynthetic process);GO:0007275(multicellular organismal development);GO:0003700(sequence-specific DNA binding transcription factor activity)	SPL11	2	853-873	225.91	63.558	864	2	2	1	1	2	4
bdi-miR156b-5p_R+1	TGACAGAAGAGAGTGAGCACT	LOC_Os01g69830.1	LOC_Os01g69830	Squamosa promoter-binding protein-like (SBP domain) transcription factor family protein	GO:0006139(nucleobase-containing compound metabolic process);GO:0005634(nucleus);GO:0003677(DNA binding);GO:0009908(flower development);GO:0009058(biosynthetic process);GO:0003700(sequence-specific DNA binding transcription factor activity)		2	1152-1172	112.955	0	1163	1	1			4
bdi-miR156b-5p_R+1	TGACAGAAGAGAGTGAGCACT	LOC_Os02g07780.1	LOC_Os02g07780	squamosa promoter binding protein-like 2	GO:0009908(flower development);GO:0003677(DNA binding);GO:0005634(nucleus);GO:0007275(multicellular organismal development);GO:0009058(biosynthetic process);GO:0006139(nucleobase-containing compound metabolic process);GO:0003700(sequence-specific DNA binding transcription factor activity)	SPL2	2	986-1006	169.433	63.558	997	3	1.5	2	1	2	2
bdi-miR156b-5p_R+1	TGACAGAAGAGAGTGAGCACT	LOC_Os02g07780.2	LOC_Os02g07780	squamosa promoter binding protein-like 2	GO:0005634(nucleus);GO:0003677(DNA binding);GO:0009908(flower development);GO:0003700(sequence-specific DNA binding transcription factor activity);GO:0006139(nucleobase-containing compound metabolic process);GO:0009058(biosynthetic process);GO:0007275(multicellular organismal development)	SPL2	2	2220-2240	169.433	63.558	2231	3	1.5	2	1	2	2
bdi-miR156b-5p_R+1	TGACAGAAGAGAGTGAGCACT	LOC_Os09g32944.1	LOC_Os09g32944	Squamosa promoter-binding protein-like (SBP domain) transcription factor family protein	GO:0009908(flower development);GO:0003677(DNA binding);GO:0005634(nucleus);GO:0009058(biosynthetic process);GO:0006139(nucleobase-containing compound metabolic process);GO:0003700(sequence-specific DNA binding transcription factor activity)		2	1033-1053	0	63.558	1044			1	1		4
bdi-miR156b-5p_R+1	TGACAGAAGAGAGTGAGCACT	LOC_Os07g32170.2	LOC_Os07g32170	-	-		3	663-683	0	31.779	674			1	0.5		4
bdi-miR156b-5p_R+1	TGACAGAAGAGAGTGAGCACT	LOC_Os07g32170.1	LOC_Os07g32170	squamosa promoter binding protein-like 4	GO:0003700(sequence-specific DNA binding transcription factor activity);GO:0006139(nucleobase-containing compound metabolic process);GO:0009058(biosynthetic process);GO:0005634(nucleus);GO:0003677(DNA binding);GO:0009791(post-embryonic development)	SPL4	3	851-871	0	31.779	862			1	0.5		4
osa-miR167a-5p	TGAAGCTGCCAGCATGATCTA	LOC_Os07g29820.1	LOC_Os07g29820	NB-ARC domain-containing disease resistance protein	GO:0006950(response to stress);GO:0005515(protein binding);GO:0043531(ADP binding);GO:0006915(apoptotic process);GO:0005524(ATP binding)		4	2869-2889	0	190.674	2880			3	3		2
osa-miR167a-5p	TGAAGCTGCCAGCATGATCTA	LOC_Os04g57610.1	LOC_Os04g57610	auxin response factor 6	GO:0006139(nucleobase-containing compound metabolic process);GO:0000003(reproduction);GO:0005634(nucleus);GO:0009719(response to endogenous stimulus);GO:0009908(flower development);GO:0003700(sequence-specific DNA binding transcription factor activity);GO:0009058(biosynthetic process);GO:0006355(regulation of transcription, DNA-dependent);GO:0003677(DNA binding);GO:0009725(response to hormone sti…	ARF6	4	2658-2679	56.4775	0	2669	1	0.5			4
osa-miR167a-5p	TGAAGCTGCCAGCATGATCTA	LOC_Os04g57610.3	LOC_Os04g57610	auxin response factor 6	GO:0009058(biosynthetic process);GO:0006139(nucleobase-containing compound metabolic process);GO:0003700(sequence-specific DNA binding transcription factor activity);GO:0009908(flower development);GO:0009719(response to endogenous stimulus);GO:0005634(nucleus);GO:0000003(reproduction);GO:0006355(regulation of transcription, DNA-dependent);GO:0003677(DNA binding);GO:0009725(response to hormone sti…	ARF6	4	2646-2667	56.4775	0	2657	1	0.5			4
osa-miR528-3p	CCTGTGCTTGCCTCTTCCATT	LOC_Os05g04220.1	LOC_Os05g04220	GLNB1 homolog	GO:0009987(cellular process);GO:0000166(nucleotide binding);GO:0009628(response to abiotic stimulus);GO:0008152(metabolic process);GO:0009058(biosynthetic process);GO:0009536(plastid);GO:0030234(enzyme regulator activity);GO:0005829(cytosol);GO:0005515(protein binding);GO:0006629(lipid metabolic process);GO:0008150(biological_process);GO:0019748(secondary metabolic process);GO:0005488(binding);GO…	GLB1,PII	4	527-547	112.955	95.337	538	2	1	3	1.5	2	2
osa-miR528-3p	CCTGTGCTTGCCTCTTCCATT	LOC_Os05g04220.2	LOC_Os05g04220	GLNB1 homolog	GO:0009987(cellular process);GO:0019748(secondary metabolic process);GO:0005488(binding);GO:0008152(metabolic process);GO:0008150(biological_process);GO:0009058(biosynthetic process);GO:0006629(lipid metabolic process);GO:0000166(nucleotide binding);GO:0009628(response to abiotic stimulus);GO:0005515(protein binding);GO:0005829(cytosol);GO:0030234(enzyme regulator activity);GO:0009536(plastid);GO…	GLB1,PII	4	620-640	112.955	95.337	631	2	1	3	1.5	2	2
osa-MIR1430-p5	TAGCCAAGAATGGCTTGCCTATC	LOC_Os12g42400.2	LOC_Os12g42400	nuclear factor Y, subunit A10	GO:0005634(nucleus);GO:0005654(nucleoplasm);GO:0009058(biosynthetic process);GO:0006139(nucleobase-containing compound metabolic process);GO:0003700(sequence-specific DNA binding transcription factor activity);GO:0006355(regulation of transcription, DNA-dependent)	NF-YA10	4	1200-1222	225.91	84.744	1213	6	2	4	1.33333	0	2
osa-MIR1430-p5	TAGCCAAGAATGGCTTGCCTATC	LOC_Os12g42400.3	LOC_Os12g42400	nuclear factor Y, subunit A10	GO:0003700(sequence-specific DNA binding transcription factor activity);GO:0006139(nucleobase-containing compound metabolic process);GO:0009058(biosynthetic process);GO:0005654(nucleoplasm);GO:0005634(nucleus);GO:0006355(regulation of transcription, DNA-dependent)	NF-YA10	4	1245-1267	225.91	84.744	1258	6	2	4	1.33333	0	2
osa-MIR1430-p5	TAGCCAAGAATGGCTTGCCTATC	LOC_Os12g42400.1	LOC_Os12g42400	nuclear factor Y, subunit A10	GO:0005634(nucleus);GO:0005654(nucleoplasm);GO:0009058(biosynthetic process);GO:0006139(nucleobase-containing compound metabolic process);GO:0003700(sequence-specific DNA binding transcription factor activity);GO:0006355(regulation of transcription, DNA-dependent)	NF-YA10	4	1254-1276	225.91	84.744	1267	6	2	4	1.33333	0	2
osa-miR530-5p_R+1	TGCATTTGCACCTGCACCTAC	LOC_Os01g01120.1	LOC_Os01g01120	haloacid dehalogenase-like hydrolase family protein	GO:0008152(metabolic process);GO:0005829(cytosol);GO:0009058(biosynthetic process);GO:0009536(plastid);GO:0009987(cellular process);GO:0016787(hydrolase activity);GO:0005488(binding);GO:0003824(catalytic activity)		4	48-68	0	63.558	59			1	1		4
osa-miR530-5p_R+1	TGCATTTGCACCTGCACCTAC	LOC_Os04g51400.5	LOC_Os04g51400	-	-		3	694-714	310.626	270.121	705	11	2.75	17	4.25	2	2
osa-miR530-5p_R+1	TGCATTTGCACCTGCACCTAC	LOC_Os04g51400.2	LOC_Os04g51400	RING/U-box superfamily protein	GO:0005488(binding)		3	641-661	310.626	270.121	652	11	2.75	17	4.25	0	2
osa-miR530-5p_R+1	TGCATTTGCACCTGCACCTAC	LOC_Os04g51400.1	LOC_Os04g51400	RING/U-box superfamily protein	GO:0005488(binding)		3	694-714	310.626	270.121	705	11	2.75	17	4.25	2	2
osa-miR530-5p_R+1	TGCATTTGCACCTGCACCTAC	LOC_Os04g51400.3	LOC_Os04g51400	RING/U-box superfamily protein	GO:0005488(binding)		3	763-783	310.626	270.121	774	11	2.75	17	4.25	0	2
osa-miR530-5p_R+1	TGCATTTGCACCTGCACCTAC	LOC_Os12g44340.1	LOC_Os12g44340	microtubule-associated proteins 70-2	GO:0016043(cellular component organization);GO:0005856(cytoskeleton);GO:0005886(plasma membrane);GO:0005515(protein binding);GO:0009987(cellular process)	ATMAP70-2,MAP70-2	4	909-929	112.955	63.558	920	1	1	1	1	4	4
osa-miR530-5p_R+1	TGCATTTGCACCTGCACCTAC	LOC_Os01g56780.1	LOC_Os01g56780	zinc knuckle (CCHC-type) family protein	GO:0005488(binding);GO:0005634(nucleus);GO:0040007(growth);GO:0009058(biosynthetic process);GO:0003676(nucleic acid binding);GO:0003677(DNA binding);GO:0006139(nucleobase-containing compound metabolic process);GO:0006352(transcription initiation, DNA-dependent);GO:0016570(histone modification)	TZP	3	429-449	2993.31	4099.49	440	53	26.5	129	64.5	0	0
sbi-miR156e_R+1_1ss14CT	TGACAGAAGAGAGTGAGCACC	LOC_Os02g04680.2	LOC_Os02g04680	squamosa promoter binding protein-like 2	GO:0009908(flower development);GO:0003700(sequence-specific DNA binding transcription factor activity);GO:0006139(nucleobase-containing compound metabolic process);GO:0009058(biosynthetic process);GO:0007275(multicellular organismal development);GO:0005634(nucleus);GO:0003677(DNA binding)	SPL2	3	1961-1981	790.686	572.022	1972	14	7	18	9	0	1
sbi-miR156e_R+1_1ss14CT	TGACAGAAGAGAGTGAGCACC	LOC_Os02g04680.1	LOC_Os02g04680	squamosa promoter binding protein-like 2	GO:0006139(nucleobase-containing compound metabolic process);GO:0009058(biosynthetic process);GO:0007275(multicellular organismal development);GO:0005634(nucleus);GO:0003677(DNA binding);GO:0009908(flower development);GO:0003700(sequence-specific DNA binding transcription factor activity)	SPL2	3	1964-1984	790.686	572.022	1975	14	7	18	9	0	1
sbi-miR156e_R+1_1ss14CT	TGACAGAAGAGAGTGAGCACC	LOC_Os06g45310.1	LOC_Os06g45310	squamosa promoter-like 11	GO:0003677(DNA binding);GO:0005634(nucleus);GO:0006139(nucleobase-containing compound metabolic process);GO:0009653(anatomical structure morphogenesis);GO:0009058(biosynthetic process);GO:0007275(multicellular organismal development);GO:0003700(sequence-specific DNA binding transcription factor activity)	SPL11	2	853-873	225.91	63.558	864	2	2	1	1	2	4
sbi-miR156e_R+1_1ss14CT	TGACAGAAGAGAGTGAGCACC	LOC_Os01g69830.1	LOC_Os01g69830	Squamosa promoter-binding protein-like (SBP domain) transcription factor family protein	GO:0006139(nucleobase-containing compound metabolic process);GO:0005634(nucleus);GO:0003677(DNA binding);GO:0009908(flower development);GO:0009058(biosynthetic process);GO:0003700(sequence-specific DNA binding transcription factor activity)		2	1152-1172	112.955	0	1163	1	1			4
sbi-miR156e_R+1_1ss14CT	TGACAGAAGAGAGTGAGCACC	LOC_Os02g07780.2	LOC_Os02g07780	squamosa promoter binding protein-like 2	GO:0005634(nucleus);GO:0003677(DNA binding);GO:0009908(flower development);GO:0003700(sequence-specific DNA binding transcription factor activity);GO:0006139(nucleobase-containing compound metabolic process);GO:0009058(biosynthetic process);GO:0007275(multicellular organismal development)	SPL2	2	2220-2240	169.433	63.558	2231	3	1.5	2	1	2	2
sbi-miR156e_R+1_1ss14CT	TGACAGAAGAGAGTGAGCACC	LOC_Os02g07780.1	LOC_Os02g07780	squamosa promoter binding protein-like 2	GO:0009908(flower development);GO:0003677(DNA binding);GO:0005634(nucleus);GO:0007275(multicellular organismal development);GO:0009058(biosynthetic process);GO:0006139(nucleobase-containing compound metabolic process);GO:0003700(sequence-specific DNA binding transcription factor activity)	SPL2	2	986-1006	169.433	63.558	997	3	1.5	2	1	2	2
sbi-miR156e_R+1_1ss14CT	TGACAGAAGAGAGTGAGCACC	LOC_Os09g32944.1	LOC_Os09g32944	Squamosa promoter-binding protein-like (SBP domain) transcription factor family protein	GO:0009908(flower development);GO:0003677(DNA binding);GO:0005634(nucleus);GO:0009058(biosynthetic process);GO:0006139(nucleobase-containing compound metabolic process);GO:0003700(sequence-specific DNA binding transcription factor activity)		2	1033-1053	0	63.558	1044			1	1		4
sbi-miR156e_R+1_1ss14CT	TGACAGAAGAGAGTGAGCACC	LOC_Os07g32170.1	LOC_Os07g32170	squamosa promoter binding protein-like 4	GO:0003700(sequence-specific DNA binding transcription factor activity);GO:0006139(nucleobase-containing compound metabolic process);GO:0009058(biosynthetic process);GO:0005634(nucleus);GO:0003677(DNA binding);GO:0009791(post-embryonic development)	SPL4	3	851-871	0	31.779	862			1	0.5		4
sbi-miR156e_R+1_1ss14CT	TGACAGAAGAGAGTGAGCACC	LOC_Os07g32170.2	LOC_Os07g32170	-	-		3	663-683	0	31.779	674			1	0.5		4
osa-MIR5824-p3_1ss20TC	ATAAAATTTTTGAATAAGACGAAT	LOC_Os05g49120.2	LOC_Os05g49120	SCP1-like small phosphatase 4	GO:0016787(hydrolase activity);GO:0005634(nucleus);GO:0006464(cellular protein modification process);GO:0005515(protein binding)	SSP4	1	1634-1657	18.8258	0	1648	1	0.166667			4
osa-MIR5824-p3_1ss20TC	ATAAAATTTTTGAATAAGACGAAT	LOC_Os01g64520.1	LOC_Os01g64520	uricase / urate oxidase / nodulin 35, putative	GO:0006139(nucleobase-containing compound metabolic process);GO:0005777(peroxisome);GO:0008152(metabolic process);GO:0003824(catalytic activity);GO:0055114(oxidation-reduction process);GO:0016491(oxidoreductase activity);GO:0006144(purine base metabolic process)		2.5	1335-1358	18.8258	0	1349	1	0.166667			4
osa-MIR5824-p3_1ss20TC	ATAAAATTTTTGAATAAGACGAAT	LOC_Os05g49120.1	LOC_Os05g49120	SCP1-like small phosphatase 4	GO:0005634(nucleus);GO:0006464(cellular protein modification process);GO:0016787(hydrolase activity);GO:0005515(protein binding)	SSP4	1	1749-1772	18.8258	0	1763	1	0.166667			4
osa-MIR5824-p3_1ss20TC	ATAAAATTTTTGAATAAGACGAAT	LOC_Os01g64520.2	LOC_Os01g64520	uricase / urate oxidase / nodulin 35, putative	GO:0006139(nucleobase-containing compound metabolic process);GO:0005777(peroxisome);GO:0008152(metabolic process);GO:0003824(catalytic activity);GO:0055114(oxidation-reduction process);GO:0016491(oxidoreductase activity);GO:0006144(purine base metabolic process)		2.5	1350-1373	18.8258	0	1364	1	0.166667			4
osa-MIR5824-p3_1ss20TC	ATAAAATTTTTGAATAAGACGAAT	LOC_Os12g16350.13	LOC_Os12g163503	beta-hydroxyisobutyryl-CoA hydrolase 1	GO:0016787(hydrolase activity);GO:0009628(response to abiotic stimulus);GO:0006950(response to stress);GO:0008152(metabolic process);GO:0006629(lipid metabolic process);GO:0009987(cellular process);GO:0009056(catabolic process);GO:0009719(response to endogenous stimulus);GO:0003824(catalytic activity)	CHY1	1	3117-3140	18.8258	0	3131	1	0.166667			4
osa-MIR5824-p3_1ss20TC	ATAAAATTTTTGAATAAGACGAAT	LOC_Os05g02620.1	LOC_Os05g02620	-	-		1	507-530	18.8258	0	521	1	0.166667			4
osa-MIR5824-p3_1ss20TC	ATAAAATTTTTGAATAAGACGAAT	LOC_Os07g09675.1	LOC_Os07g09675	-	-		3.5	1955-1979	0	15.8895	1969			1	0.25		4
osa-MIR5824-p3_1ss20TC	ATAAAATTTTTGAATAAGACGAAT	LOC_Os12g18374.2	LOC_Os12g18374	NB-ARC domain-containing disease resistance protein	GO:0005886(plasma membrane);GO:0006950(response to stress);GO:0008219(cell death);GO:0005515(protein binding);GO:0000166(nucleotide binding);GO:0043531(ADP binding);GO:0006915(apoptotic process);GO:0005524(ATP binding)	RPP13	4	3434-3458	0	15.8895	3448			1	0.25		4
osa-MIR5824-p3_1ss20TC	ATAAAATTTTTGAATAAGACGAAT	LOC_Os07g26595.1	LOC_Os07g26595	-	-		3.5	518-542	0	15.8895	532			1	0.25		4
osa-miR169h	TAGCCAAGGATGACTTGCCTG	LOC_Os12g42400.2	LOC_Os12g42400	nuclear factor Y, subunit A10	GO:0005634(nucleus);GO:0005654(nucleoplasm);GO:0009058(biosynthetic process);GO:0006139(nucleobase-containing compound metabolic process);GO:0003700(sequence-specific DNA binding transcription factor activity);GO:0006355(regulation of transcription, DNA-dependent)	NF-YA10	3	1202-1222	225.91	84.744	1213	6	2	4	1.33333	0	2
osa-miR169h	TAGCCAAGGATGACTTGCCTG	LOC_Os12g42400.3	LOC_Os12g42400	nuclear factor Y, subunit A10	GO:0003700(sequence-specific DNA binding transcription factor activity);GO:0006139(nucleobase-containing compound metabolic process);GO:0009058(biosynthetic process);GO:0005654(nucleoplasm);GO:0005634(nucleus);GO:0006355(regulation of transcription, DNA-dependent)	NF-YA10	3	1247-1267	225.91	84.744	1258	6	2	4	1.33333	0	2
osa-miR169h	TAGCCAAGGATGACTTGCCTG	LOC_Os12g42400.1	LOC_Os12g42400	nuclear factor Y, subunit A10	GO:0005634(nucleus);GO:0005654(nucleoplasm);GO:0009058(biosynthetic process);GO:0006139(nucleobase-containing compound metabolic process);GO:0003700(sequence-specific DNA binding transcription factor activity);GO:0006355(regulation of transcription, DNA-dependent)	NF-YA10	3	1256-1276	225.91	84.744	1267	6	2	4	1.33333	0	2
osa-miR169h	TAGCCAAGGATGACTTGCCTG	LOC_Os03g48970.2	LOC_Os03g48970	nuclear factor Y, subunit A1	GO:0007275(multicellular organismal development);GO:0005654(nucleoplasm);GO:0009058(biosynthetic process);GO:0006139(nucleobase-containing compound metabolic process);GO:0003700(sequence-specific DNA binding transcription factor activity);GO:0000003(reproduction);GO:0009791(post-embryonic development);GO:0009790(embryo development);GO:0006355(regulation of transcription, DNA-dependent);GO:0005634…	ATHAP2A,EMB2220,HAP2A,NF-YA1	3	1765-1785	6381.96	7801.74	1776	226	56.5	491	122.75	0	0
osa-miR169h	TAGCCAAGGATGACTTGCCTG	LOC_Os03g48970.4	LOC_Os03g48970	nuclear factor Y, subunit A9	GO:0009058(biosynthetic process);GO:0009790(embryo development);GO:0009791(post-embryonic development);GO:0006139(nucleobase-containing compound metabolic process);GO:0007275(multicellular organismal development);GO:0000003(reproduction);GO:0005654(nucleoplasm);GO:0003700(sequence-specific DNA binding transcription factor activity);GO:0006355(regulation of transcription, DNA-dependent);GO:0005634…	NF-YA9	3	1228-1248	6381.96	7801.74	1239	226	56.5	491	122.75	0	0
osa-miR169h	TAGCCAAGGATGACTTGCCTG	LOC_Os03g48970.3	LOC_Os03g48970	nuclear factor Y, subunit A1	GO:0006139(nucleobase-containing compound metabolic process);GO:0007275(multicellular organismal development);GO:0005654(nucleoplasm);GO:0009058(biosynthetic process);GO:0003700(sequence-specific DNA binding transcription factor activity);GO:0000003(reproduction);GO:0009791(post-embryonic development);GO:0009790(embryo development);GO:0006355(regulation of transcription, DNA-dependent);GO:0005634…	ATHAP2A,EMB2220,HAP2A,NF-YA1	3	1935-1955	6381.96	7801.74	1946	226	56.5	491	122.75	0	0
osa-miR169h	TAGCCAAGGATGACTTGCCTG	LOC_Os03g48970.1	LOC_Os03g48970	nuclear factor Y, subunit A1	GO:0009790(embryo development);GO:0009791(post-embryonic development);GO:0000003(reproduction);GO:0003700(sequence-specific DNA binding transcription factor activity);GO:0006139(nucleobase-containing compound metabolic process);GO:0009058(biosynthetic process);GO:0005654(nucleoplasm);GO:0007275(multicellular organismal development);GO:0006355(regulation of transcription, DNA-dependent);GO:0005634…	ATHAP2A,EMB2220,HAP2A,NF-YA1	3	1236-1256	6381.96	7801.74	1247	226	56.5	491	122.75	0	0
osa-miR169h	TAGCCAAGGATGACTTGCCTG	LOC_Os07g41720.2	LOC_Os07g41720	nuclear factor Y, subunit A3	GO:0006139(nucleobase-containing compound metabolic process);GO:0003700(sequence-specific DNA binding transcription factor activity);GO:0005654(nucleoplasm);GO:0009058(biosynthetic process);GO:0006355(regulation of transcription, DNA-dependent);GO:0005634(nucleus)	ATHAP2C,HAP2C,NF-YA3	4	1302-1322	282.388	158.895	1313	5	2.5	5	2.5	0	0
osa-miR169h	TAGCCAAGGATGACTTGCCTG	LOC_Os07g41720.1	LOC_Os07g41720	nuclear factor Y, subunit A3	GO:0005654(nucleoplasm);GO:0009058(biosynthetic process);GO:0006139(nucleobase-containing compound metabolic process);GO:0003700(sequence-specific DNA binding transcription factor activity);GO:0006355(regulation of transcription, DNA-dependent);GO:0005634(nucleus)	ATHAP2C,HAP2C,NF-YA3	4	1169-1189	282.388	158.895	1180	5	2.5	5	2.5	0	0
osa-miR169h	TAGCCAAGGATGACTTGCCTG	LOC_Os03g07880.3	LOC_Os03g07880	nuclear factor Y, subunit A3	GO:0005654(nucleoplasm);GO:0009058(biosynthetic process);GO:0006139(nucleobase-containing compound metabolic process);GO:0003700(sequence-specific DNA binding transcription factor activity);GO:0006355(regulation of transcription, DNA-dependent);GO:0005634(nucleus)	ATHAP2C,HAP2C,NF-YA3	3	755-776	451.82	338.976	767	12	4	16	5.33333	0	0
osa-miR169h	TAGCCAAGGATGACTTGCCTG	LOC_Os03g07880.2	LOC_Os03g07880	nuclear factor Y, subunit A8	GO:0003700(sequence-specific DNA binding transcription factor activity);GO:0006139(nucleobase-containing compound metabolic process);GO:0009058(biosynthetic process);GO:0005654(nucleoplasm);GO:0006355(regulation of transcription, DNA-dependent);GO:0005634(nucleus)	NF-YA8	3	992-1013	451.82	338.976	1004	12	4	16	5.33333	0	0
osa-miR169h	TAGCCAAGGATGACTTGCCTG	LOC_Os03g07880.1	LOC_Os03g07880	nuclear factor Y, subunit A6	GO:0009536(plastid);GO:0009058(biosynthetic process);GO:0005654(nucleoplasm);GO:0005634(nucleus);GO:0003700(sequence-specific DNA binding transcription factor activity);GO:0006139(nucleobase-containing compound metabolic process);GO:0006355(regulation of transcription, DNA-dependent)	NF-YA6	3	843-864	451.82	338.976	855	12	4	16	5.33333	0	0
osa-miR169h	TAGCCAAGGATGACTTGCCTG	LOC_Os03g29760.1	LOC_Os03g29760	nuclear factor Y, subunit A3	GO:0005634(nucleus);GO:0005654(nucleoplasm);GO:0009058(biosynthetic process);GO:0006139(nucleobase-containing compound metabolic process);GO:0003700(sequence-specific DNA binding transcription factor activity);GO:0009536(plastid);GO:0006355(regulation of transcription, DNA-dependent)	ATHAP2C,HAP2C,NF-YA3	3.5	1283-1304	0	42.372	1295			2	0.666667		2
osa-miR169h	TAGCCAAGGATGACTTGCCTG	LOC_Os03g29760.2	LOC_Os03g29760	nuclear factor Y, subunit A3	GO:0009536(plastid);GO:0005634(nucleus);GO:0003700(sequence-specific DNA binding transcription factor activity);GO:0006139(nucleobase-containing compound metabolic process);GO:0009058(biosynthetic process);GO:0005654(nucleoplasm);GO:0006355(regulation of transcription, DNA-dependent)	ATHAP2C,HAP2C,NF-YA3	3.5	1363-1384	0	42.372	1375			2	0.666667		2
osa-miR169h	TAGCCAAGGATGACTTGCCTG	LOC_Os03g29760.3	LOC_Os03g29760	nuclear factor Y, subunit A3	GO:0003700(sequence-specific DNA binding transcription factor activity);GO:0005634(nucleus);GO:0005654(nucleoplasm);GO:0009058(biosynthetic process);GO:0006139(nucleobase-containing compound metabolic process);GO:0009536(plastid);GO:0006355(regulation of transcription, DNA-dependent)	ATHAP2C,HAP2C,NF-YA3	3.5	1263-1284	0	42.372	1275			2	0.666667		2
osa-miR169h	TAGCCAAGGATGACTTGCCTG	LOC_Os03g44540.1	LOC_Os03g44540	nuclear factor Y, subunit A10	GO:0005654(nucleoplasm);GO:0005634(nucleus);GO:0003700(sequence-specific DNA binding transcription factor activity);GO:0006139(nucleobase-containing compound metabolic process);GO:0009058(biosynthetic process);GO:0006355(regulation of transcription, DNA-dependent)	NF-YA10	3.5	1718-1738	451.82	762.696	1729	4	4	12	12	1	0
osa-miR1857-3p	TCATGCTCCAAGAAAACCAGG	LOC_Os10g32348.1	LOC_Os10g32348	Tetratricopeptide repeat (TPR)-like superfamily protein	GO:0016020(membrane);GO:0015979(photosynthesis);GO:0005488(binding);GO:0009536(plastid);GO:0009579(thylakoid);GO:0016043(cellular component organization);GO:0006091(generation of precursor metabolites and energy)		4	580-599	56.4775	0	591	1	0.5			4
osa-miR1857-3p	TCATGCTCCAAGAAAACCAGG	LOC_Os10g32300.1	LOC_Os10g32300	Tetratricopeptide repeat (TPR)-like superfamily protein	GO:0006091(generation of precursor metabolites and energy);GO:0009536(plastid);GO:0009579(thylakoid);GO:0016020(membrane);GO:0016043(cellular component organization);GO:0005488(binding);GO:0015979(photosynthesis);GO:0005515(protein binding)		4	580-599	56.4775	0	591	1	0.5			4
osa-miR1428e-3p	TAAGATAATGCCATGAATTTG	LOC_Os03g17980.1	LOC_Os03g17980	SNF1 kinase homolog 10	GO:0006950(response to stress);GO:0007275(multicellular organismal development);GO:0000003(reproduction);GO:0005634(nucleus);GO:0009791(post-embryonic development);GO:0016301(kinase activity);GO:0005515(protein binding);GO:0007165(signal transduction);GO:0009991(response to extracellular stimulus);GO:0006464(cellular protein modification process);GO:0009719(response to endogenous stimulus);GO:000…	AKIN10,KIN10,SNRK1.1	4	2277-2297	37.6517	21.186	2288	1	0.333333	1	0.333333	4	4
osa-miR1428e-3p	TAAGATAATGCCATGAATTTG	LOC_Os03g17980.2	LOC_Os03g17980	SNF1 kinase homolog 10	GO:0005515(protein binding);GO:0016301(kinase activity);GO:0009991(response to extracellular stimulus);GO:0006464(cellular protein modification process);GO:0006950(response to stress);GO:0007165(signal transduction);GO:0009719(response to endogenous stimulus);GO:0007275(multicellular organismal development);GO:0000003(reproduction);GO:0005634(nucleus);GO:0009791(post-embryonic development);GO:000…	AKIN10,KIN10,SNRK1.1	4	1259-1279	37.6517	21.186	1270	1	0.333333	1	0.333333	4	4
osa-MIR1846e-p3	GGTGACTCCGGCCTCCTCGCC	LOC_Os04g51280.1	LOC_Os04g51280	differentiation and greening-like 1	GO:0009536(plastid);GO:0006139(nucleobase-containing compound metabolic process);GO:0016043(cellular component organization);GO:0009987(cellular process);GO:0003674(molecular_function)	DAL,DAL1	4	232-252	0	63.558	243			1	1		4
bdi-miR156b-5p_L+1_1ss15TG	TTGACAGAAGAGAGGGAGCAC	LOC_Os06g45310.1	LOC_Os06g45310	squamosa promoter-like 11	GO:0003677(DNA binding);GO:0005634(nucleus);GO:0006139(nucleobase-containing compound metabolic process);GO:0009653(anatomical structure morphogenesis);GO:0009058(biosynthetic process);GO:0007275(multicellular organismal development);GO:0003700(sequence-specific DNA binding transcription factor activity)	SPL11	1	854-874	0	381.348	865			6	6		1
bdi-miR156b-5p_L+1_1ss15TG	TTGACAGAAGAGAGGGAGCAC	LOC_Os01g69830.1	LOC_Os01g69830	Squamosa promoter-binding protein-like (SBP domain) transcription factor family protein	GO:0006139(nucleobase-containing compound metabolic process);GO:0005634(nucleus);GO:0003677(DNA binding);GO:0009908(flower development);GO:0009058(biosynthetic process);GO:0003700(sequence-specific DNA binding transcription factor activity)		1	1153-1173	0	190.674	1164			3	3		2
bdi-miR156b-5p_L+1_1ss15TG	TTGACAGAAGAGAGGGAGCAC	LOC_Os02g04680.1	LOC_Os02g04680	squamosa promoter binding protein-like 2	GO:0006139(nucleobase-containing compound metabolic process);GO:0009058(biosynthetic process);GO:0007275(multicellular organismal development);GO:0005634(nucleus);GO:0003677(DNA binding);GO:0009908(flower development);GO:0003700(sequence-specific DNA binding transcription factor activity)	SPL2	1.5	1965-1985	677.73	572.022	1976	12	6	18	9	2	1
bdi-miR156b-5p_L+1_1ss15TG	TTGACAGAAGAGAGGGAGCAC	LOC_Os02g04680.2	LOC_Os02g04680	squamosa promoter binding protein-like 2	GO:0009908(flower development);GO:0003700(sequence-specific DNA binding transcription factor activity);GO:0006139(nucleobase-containing compound metabolic process);GO:0009058(biosynthetic process);GO:0007275(multicellular organismal development);GO:0005634(nucleus);GO:0003677(DNA binding)	SPL2	1.5	1962-1982	677.73	572.022	1973	12	6	18	9	2	1
bdi-miR156b-5p_L+1_1ss15TG	TTGACAGAAGAGAGGGAGCAC	LOC_Os06g49010.6	LOC_Os06g49010	squamosa promoter binding protein-like 2	GO:0006139(nucleobase-containing compound metabolic process);GO:0009058(biosynthetic process);GO:0007275(multicellular organismal development);GO:0005634(nucleus);GO:0003677(DNA binding);GO:0003700(sequence-specific DNA binding transcription factor activity);GO:0009908(flower development)	SPL2	0.5	1842-1862	37.6517	0	1853	2	0.333333			2
bdi-miR156b-5p_L+1_1ss15TG	TTGACAGAAGAGAGGGAGCAC	LOC_Os06g49010.3	LOC_Os06g49010	squamosa promoter binding protein-like 2	GO:0009908(flower development);GO:0003677(DNA binding);GO:0005634(nucleus);GO:0007275(multicellular organismal development);GO:0009058(biosynthetic process);GO:0006139(nucleobase-containing compound metabolic process);GO:0003700(sequence-specific DNA binding transcription factor activity)	SPL2	0.5	1439-1459	37.6517	0	1450	2	0.333333			2
bdi-miR156b-5p_L+1_1ss15TG	TTGACAGAAGAGAGGGAGCAC	LOC_Os06g49010.1	LOC_Os06g49010	squamosa promoter binding protein-like 2	GO:0005634(nucleus);GO:0003677(DNA binding);GO:0009908(flower development);GO:0003700(sequence-specific DNA binding transcription factor activity);GO:0006139(nucleobase-containing compound metabolic process);GO:0009058(biosynthetic process);GO:0007275(multicellular organismal development)	SPL2	0.5	1686-1706	37.6517	0	1697	2	0.333333			2
bdi-miR156b-5p_L+1_1ss15TG	TTGACAGAAGAGAGGGAGCAC	LOC_Os06g49010.2	LOC_Os06g49010	squamosa promoter binding protein-like 2	GO:0003700(sequence-specific DNA binding transcription factor activity);GO:0006139(nucleobase-containing compound metabolic process);GO:0009058(biosynthetic process);GO:0007275(multicellular organismal development);GO:0005634(nucleus);GO:0003677(DNA binding);GO:0009908(flower development)	SPL2	0.5	1494-1514	37.6517	0	1505	2	0.333333			2
bdi-miR156b-5p_L+1_1ss15TG	TTGACAGAAGAGAGGGAGCAC	LOC_Os06g49010.5	LOC_Os06g49010	squamosa promoter binding protein-like 2	GO:0003677(DNA binding);GO:0009908(flower development);GO:0006139(nucleobase-containing compound metabolic process);GO:0003700(sequence-specific DNA binding transcription factor activity);GO:0005634(nucleus);GO:0009058(biosynthetic process);GO:0007275(multicellular organismal development)	SPL2	0.5	2018-2038	37.6517	0	2029	2	0.333333			2
bdi-miR156b-5p_L+1_1ss15TG	TTGACAGAAGAGAGGGAGCAC	LOC_Os06g49010.4	LOC_Os06g49010	squamosa promoter binding protein-like 2	GO:0005634(nucleus);GO:0009908(flower development);GO:0003677(DNA binding);GO:0007275(multicellular organismal development);GO:0009058(biosynthetic process);GO:0006139(nucleobase-containing compound metabolic process);GO:0003700(sequence-specific DNA binding transcription factor activity)	SPL2	0.5	1638-1658	37.6517	0	1649	2	0.333333			2
osa-miR169r-5p_R+1	TAGCCAAGGATGATTTGCCTGT	LOC_Os12g42400.2	LOC_Os12g42400	nuclear factor Y, subunit A10	GO:0005634(nucleus);GO:0005654(nucleoplasm);GO:0009058(biosynthetic process);GO:0006139(nucleobase-containing compound metabolic process);GO:0003700(sequence-specific DNA binding transcription factor activity);GO:0006355(regulation of transcription, DNA-dependent)	NF-YA10	3.5	1201-1222	225.91	84.744	1213	6	2	4	1.33333	0	2
osa-miR169r-5p_R+1	TAGCCAAGGATGATTTGCCTGT	LOC_Os12g42400.1	LOC_Os12g42400	nuclear factor Y, subunit A10	GO:0005634(nucleus);GO:0005654(nucleoplasm);GO:0009058(biosynthetic process);GO:0006139(nucleobase-containing compound metabolic process);GO:0003700(sequence-specific DNA binding transcription factor activity);GO:0006355(regulation of transcription, DNA-dependent)	NF-YA10	3.5	1255-1276	225.91	84.744	1267	6	2	4	1.33333	0	2
osa-miR169r-5p_R+1	TAGCCAAGGATGATTTGCCTGT	LOC_Os12g42400.3	LOC_Os12g42400	nuclear factor Y, subunit A10	GO:0003700(sequence-specific DNA binding transcription factor activity);GO:0006139(nucleobase-containing compound metabolic process);GO:0009058(biosynthetic process);GO:0005654(nucleoplasm);GO:0005634(nucleus);GO:0006355(regulation of transcription, DNA-dependent)	NF-YA10	3.5	1246-1267	225.91	84.744	1258	6	2	4	1.33333	0	2
osa-miR169r-5p_R+1	TAGCCAAGGATGATTTGCCTGT	LOC_Os03g48970.1	LOC_Os03g48970	nuclear factor Y, subunit A1	GO:0009790(embryo development);GO:0009791(post-embryonic development);GO:0000003(reproduction);GO:0003700(sequence-specific DNA binding transcription factor activity);GO:0006139(nucleobase-containing compound metabolic process);GO:0009058(biosynthetic process);GO:0005654(nucleoplasm);GO:0007275(multicellular organismal development);GO:0006355(regulation of transcription, DNA-dependent);GO:0005634…	ATHAP2A,EMB2220,HAP2A,NF-YA1	4	1235-1256	6381.96	7801.74	1247	226	56.5	491	122.75	0	0
osa-miR169r-5p_R+1	TAGCCAAGGATGATTTGCCTGT	LOC_Os03g48970.3	LOC_Os03g48970	nuclear factor Y, subunit A1	GO:0006139(nucleobase-containing compound metabolic process);GO:0007275(multicellular organismal development);GO:0005654(nucleoplasm);GO:0009058(biosynthetic process);GO:0003700(sequence-specific DNA binding transcription factor activity);GO:0000003(reproduction);GO:0009791(post-embryonic development);GO:0009790(embryo development);GO:0006355(regulation of transcription, DNA-dependent);GO:0005634…	ATHAP2A,EMB2220,HAP2A,NF-YA1	4	1934-1955	6381.96	7801.74	1946	226	56.5	491	122.75	0	0
osa-miR169r-5p_R+1	TAGCCAAGGATGATTTGCCTGT	LOC_Os03g48970.2	LOC_Os03g48970	nuclear factor Y, subunit A1	GO:0007275(multicellular organismal development);GO:0005654(nucleoplasm);GO:0009058(biosynthetic process);GO:0006139(nucleobase-containing compound metabolic process);GO:0003700(sequence-specific DNA binding transcription factor activity);GO:0000003(reproduction);GO:0009791(post-embryonic development);GO:0009790(embryo development);GO:0006355(regulation of transcription, DNA-dependent);GO:0005634…	ATHAP2A,EMB2220,HAP2A,NF-YA1	4	1764-1785	6381.96	7801.74	1776	226	56.5	491	122.75	0	0
osa-miR169r-5p_R+1	TAGCCAAGGATGATTTGCCTGT	LOC_Os03g48970.4	LOC_Os03g48970	nuclear factor Y, subunit A9	GO:0009058(biosynthetic process);GO:0009790(embryo development);GO:0009791(post-embryonic development);GO:0006139(nucleobase-containing compound metabolic process);GO:0007275(multicellular organismal development);GO:0000003(reproduction);GO:0005654(nucleoplasm);GO:0003700(sequence-specific DNA binding transcription factor activity);GO:0006355(regulation of transcription, DNA-dependent);GO:0005634…	NF-YA9	4	1227-1248	6381.96	7801.74	1239	226	56.5	491	122.75	0	0
osa-miR169r-5p_R+1	TAGCCAAGGATGATTTGCCTGT	LOC_Os03g07880.2	LOC_Os03g07880	nuclear factor Y, subunit A8	GO:0003700(sequence-specific DNA binding transcription factor activity);GO:0006139(nucleobase-containing compound metabolic process);GO:0009058(biosynthetic process);GO:0005654(nucleoplasm);GO:0006355(regulation of transcription, DNA-dependent);GO:0005634(nucleus)	NF-YA8	3	991-1013	451.82	338.976	1004	12	4	16	5.33333	0	0
osa-miR169r-5p_R+1	TAGCCAAGGATGATTTGCCTGT	LOC_Os03g07880.1	LOC_Os03g07880	nuclear factor Y, subunit A6	GO:0009536(plastid);GO:0009058(biosynthetic process);GO:0005654(nucleoplasm);GO:0005634(nucleus);GO:0003700(sequence-specific DNA binding transcription factor activity);GO:0006139(nucleobase-containing compound metabolic process);GO:0006355(regulation of transcription, DNA-dependent)	NF-YA6	3	842-864	451.82	338.976	855	12	4	16	5.33333	0	0
osa-miR169r-5p_R+1	TAGCCAAGGATGATTTGCCTGT	LOC_Os03g07880.3	LOC_Os03g07880	nuclear factor Y, subunit A3	GO:0005654(nucleoplasm);GO:0009058(biosynthetic process);GO:0006139(nucleobase-containing compound metabolic process);GO:0003700(sequence-specific DNA binding transcription factor activity);GO:0006355(regulation of transcription, DNA-dependent);GO:0005634(nucleus)	ATHAP2C,HAP2C,NF-YA3	3	754-776	451.82	338.976	767	12	4	16	5.33333	0	0
osa-miR169r-5p_R+1	TAGCCAAGGATGATTTGCCTGT	LOC_Os03g44540.1	LOC_Os03g44540	nuclear factor Y, subunit A10	GO:0005654(nucleoplasm);GO:0005634(nucleus);GO:0003700(sequence-specific DNA binding transcription factor activity);GO:0006139(nucleobase-containing compound metabolic process);GO:0009058(biosynthetic process);GO:0006355(regulation of transcription, DNA-dependent)	NF-YA10	3	1717-1738	451.82	762.696	1729	4	4	12	12	1	0
osa-miR5077_1ss5GA	GTTCACGTCGGGTTCACCA	LOC_Os11g37510.1	LOC_Os11g37510	Ribosomal protein L4/L1 family	GO:0006412(translation);GO:0005622(intracellular);GO:0005840(ribosome);GO:0009536(plastid);GO:0003723(RNA binding);GO:0005198(structural molecule activity);GO:0003735(structural constituent of ribosome)		4	955-974	225.91	0	965	2	2			2
osa-MIR169k-p3	GGCAGTCTCCTTGGCTAGT	LOC_Os05g28290.1	LOC_Os05g28290	RAN binding protein 1	GO:0005575(cellular_component);GO:0006810(transport);GO:0005515(protein binding);GO:0009987(cellular process);GO:0046907(intracellular transport)	RANBP1	4	760-777	1016.6	2987.22	768	9	9	47	47	2	2
osa-MIR169k-p3	GGCAGTCTCCTTGGCTAGT	LOC_Os03g13390.2	LOC_Os03g13390	NAD(P)-linked oxidoreductase superfamily protein	GO:0008152(metabolic process);GO:0003824(catalytic activity);GO:0055114(oxidation-reduction process);GO:0016491(oxidoreductase activity)		3	920-937	338.865	127.116	928	3	3	2	2	2	2
osa-MIR169k-p3	GGCAGTCTCCTTGGCTAGT	LOC_Os01g11070.1	LOC_Os01g11070	Alg9-like mannosyltransferase family	GO:0016020(membrane);GO:0005783(endoplasmic reticulum);GO:0006629(lipid metabolic process);GO:0016740(transferase activity);GO:0008152(metabolic process);GO:0030246(carbohydrate binding);GO:0006464(cellular protein modification process);GO:0009058(biosynthetic process);GO:0005975(carbohydrate metabolic process);GO:0016757(transferase activity, transferring glycosyl groups);GO:0006506(GPI anchor b…		4	1870-1887	0	127.116	1878			2	2		2
osa-MIR169k-p3	GGCAGTCTCCTTGGCTAGT	LOC_Os05g43040.1	LOC_Os05g43040	Tetratricopeptide repeat (TPR)-like superfamily protein	GO:0005488(binding);GO:0008150(biological_process);GO:0005515(protein binding)		4	927-945	225.91	127.116	936	2	2	2	2	2	2
osa-MIR169k-p3	GGCAGTCTCCTTGGCTAGT	LOC_Os03g08010.1	LOC_Os03g08010	GTP binding Elongation factor Tu family protein	GO:0005575(cellular_component);GO:0009536(plastid);GO:0005886(plasma membrane);GO:0005739(mitochondrion);GO:0005515(protein binding);GO:0005829(cytosol);GO:0005730(nucleolus);GO:0008150(biological_process);GO:0005773(vacuole);GO:0016020(membrane);GO:0006412(translation);GO:0008135(translation factor activity, nucleic acid binding);GO:0003924(GTPase activity);GO:0005525(GTP binding)		3	961-978	37.6517	42.372	969	1	0.333333	2	0.666667	4	3
osa-MIR169k-p3	GGCAGTCTCCTTGGCTAGT	LOC_Os03g08050.1	LOC_Os03g08050	GTP binding Elongation factor Tu family protein	GO:0009536(plastid);GO:0005730(nucleolus);GO:0005829(cytosol);GO:0005575(cellular_component);GO:0008135(translation factor activity, nucleic acid binding);GO:0006412(translation);GO:0016020(membrane);GO:0005773(vacuole);GO:0008150(biological_process);GO:0005515(protein binding);GO:0005739(mitochondrion);GO:0005886(plasma membrane);GO:0003924(GTPase activity);GO:0005525(GTP binding)		3	961-978	37.6517	42.372	969	1	0.333333	2	0.666667	4	3
osa-MIR169k-p3	GGCAGTCTCCTTGGCTAGT	LOC_Os03g08020.1	LOC_Os03g08020	GTP binding Elongation factor Tu family protein	GO:0005773(vacuole);GO:0016020(membrane);GO:0005739(mitochondrion);GO:0005575(cellular_component);GO:0005515(protein binding);GO:0009536(plastid);GO:0005829(cytosol);GO:0006412(translation);GO:0008135(translation factor activity, nucleic acid binding);GO:0005730(nucleolus);GO:0008150(biological_process);GO:0005886(plasma membrane);GO:0003924(GTPase activity);GO:0005525(GTP binding)		3	961-978	37.6517	42.372	969	1	0.333333	2	0.666667	4	3
ath-miR156g	CGACAGAAGAGAGTGAGCAC	LOC_Os02g04680.1	LOC_Os02g04680	squamosa promoter binding protein-like 2	GO:0006139(nucleobase-containing compound metabolic process);GO:0009058(biosynthetic process);GO:0007275(multicellular organismal development);GO:0005634(nucleus);GO:0003677(DNA binding);GO:0009908(flower development);GO:0003700(sequence-specific DNA binding transcription factor activity)	SPL2	3	1965-1984	790.686	572.022	1975	14	7	18	9	0	1
ath-miR156g	CGACAGAAGAGAGTGAGCAC	LOC_Os02g04680.2	LOC_Os02g04680	squamosa promoter binding protein-like 2	GO:0009908(flower development);GO:0003700(sequence-specific DNA binding transcription factor activity);GO:0006139(nucleobase-containing compound metabolic process);GO:0009058(biosynthetic process);GO:0007275(multicellular organismal development);GO:0005634(nucleus);GO:0003677(DNA binding)	SPL2	3	1962-1981	790.686	572.022	1972	14	7	18	9	0	1
ath-miR156g	CGACAGAAGAGAGTGAGCAC	LOC_Os06g45310.1	LOC_Os06g45310	squamosa promoter-like 11	GO:0003677(DNA binding);GO:0005634(nucleus);GO:0006139(nucleobase-containing compound metabolic process);GO:0009653(anatomical structure morphogenesis);GO:0009058(biosynthetic process);GO:0007275(multicellular organismal development);GO:0003700(sequence-specific DNA binding transcription factor activity)	SPL11	2	854-873	225.91	63.558	864	2	2	1	1	2	4
ath-miR156g	CGACAGAAGAGAGTGAGCAC	LOC_Os01g69830.1	LOC_Os01g69830	Squamosa promoter-binding protein-like (SBP domain) transcription factor family protein	GO:0006139(nucleobase-containing compound metabolic process);GO:0005634(nucleus);GO:0003677(DNA binding);GO:0009908(flower development);GO:0009058(biosynthetic process);GO:0003700(sequence-specific DNA binding transcription factor activity)		2	1153-1172	112.955	0	1163	1	1			4
ath-miR156g	CGACAGAAGAGAGTGAGCAC	LOC_Os02g07780.2	LOC_Os02g07780	squamosa promoter binding protein-like 2	GO:0005634(nucleus);GO:0003677(DNA binding);GO:0009908(flower development);GO:0003700(sequence-specific DNA binding transcription factor activity);GO:0006139(nucleobase-containing compound metabolic process);GO:0009058(biosynthetic process);GO:0007275(multicellular organismal development)	SPL2	2	2221-2240	169.433	63.558	2231	3	1.5	2	1	2	2
ath-miR156g	CGACAGAAGAGAGTGAGCAC	LOC_Os02g07780.1	LOC_Os02g07780	squamosa promoter binding protein-like 2	GO:0009908(flower development);GO:0003677(DNA binding);GO:0005634(nucleus);GO:0007275(multicellular organismal development);GO:0009058(biosynthetic process);GO:0006139(nucleobase-containing compound metabolic process);GO:0003700(sequence-specific DNA binding transcription factor activity)	SPL2	2	987-1006	169.433	63.558	997	3	1.5	2	1	2	2
ath-miR156g	CGACAGAAGAGAGTGAGCAC	LOC_Os09g32944.1	LOC_Os09g32944	Squamosa promoter-binding protein-like (SBP domain) transcription factor family protein	GO:0009908(flower development);GO:0003677(DNA binding);GO:0005634(nucleus);GO:0009058(biosynthetic process);GO:0006139(nucleobase-containing compound metabolic process);GO:0003700(sequence-specific DNA binding transcription factor activity)		2	1034-1053	0	63.558	1044			1	1		4
ath-miR156g	CGACAGAAGAGAGTGAGCAC	LOC_Os07g32170.2	LOC_Os07g32170	-	-		3	664-683	0	31.779	674			1	0.5		4
ath-miR156g	CGACAGAAGAGAGTGAGCAC	LOC_Os07g32170.1	LOC_Os07g32170	squamosa promoter binding protein-like 4	GO:0003700(sequence-specific DNA binding transcription factor activity);GO:0006139(nucleobase-containing compound metabolic process);GO:0009058(biosynthetic process);GO:0005634(nucleus);GO:0003677(DNA binding);GO:0009791(post-embryonic development)	SPL4	3	852-871	0	31.779	862			1	0.5		4
ath-miR156g	CGACAGAAGAGAGTGAGCAC	LOC_Os01g46860.1	LOC_Os01g46860	phosphate transporter 1;5	GO:0005215(transporter activity);GO:0009987(cellular process);GO:0006810(transport);GO:0016020(membrane);GO:0022857(transmembrane transporter activity);GO:0055085(transmembrane transport);GO:0016021(integral to membrane)	PHT1;5,PHT5	4	1240-1258	37.6517	21.186	1250	1	0.333333	1	0.333333	4	4

## Sheet: Sheet2
osa-miR164e				LOC_Os12g41680.1			LOC_Os12g41680	NAC domain containing protein 1			Transcription factor
osa-MIR164f-p3				LOC_Os03g16980.1			LOC_Os03g16980	UDP-XYL synthase 6
osa-MIR169a-p3				LOC_Os03g16980.5			LOC_Os06g46270	NAC domain containing protein 1			Transcription factor
osa-miR160a-5p				LOC_Os03g16980.2			LOC_Os02g36880	NAC domain containing protein 100			Transcription factor
osa-miR164d				LOC_Os03g16980.3			LOC_Os04g38720	NAC domain containing protein 80			Transcription factor
osa-miR160e-5p				LOC_Os03g16980.4			LOC_Os12g22839	expressed protein
osa-miR166k-3p				LOC_Os06g46270.1			LOC_Os02g32990
sbi-miR166a_R+1_1ss1TG				LOC_Os02g36880.4			LOC_Os05g45710	serine acetyltransferase 1;1			amino acid metabolism.synthesis.serine-glycine-cysteine group.cysteine.SAT
osa-MIR156d-p3				LOC_Os04g38720.1			LOC_Os06g47150	auxin response factor 16			Transcription factor
osa-miR408-3p				LOC_Os02g36880.2			LOC_Os10g33940	auxin response factor 16			Transcription factor
osa-miR5072_L-4				LOC_Os02g36880.3			LOC_Os04g43910	auxin response factor 16			Transcription factor
ath-miR166a_1ss1TC				LOC_Os02g36880.1			LOC_Os02g41800	auxin response factor 16			Transcription factor
osa-miR827				LOC_Os12g22839.1			LOC_Os08g10080	NAC domain containing protein 1			Transcription factor
cme-miR530a				LOC_Os02g32990.1			LOC_Os02g49670
osa-miR159d_1ss20CT				LOC_Os05g45710.1			LOC_Os10g33960	Homeobox-leucine zipper family protein / lipid-binding START domain-containing protein			Transcription factor
osa-miR2864.1_L-2R+2				LOC_Os06g47150.3			LOC_Os03g01890	Homeobox-leucine zipper family protein / lipid-binding START domain-containing protein			Transcription factor
bdi-miR156b-5p_R+1				LOC_Os10g33940.1			LOC_Os03g43930	Homeobox-leucine zipper family protein / lipid-binding START domain-containing protein			Transcription factor
osa-miR167a-5p				LOC_Os06g47150.1			LOC_Os12g41860	Homeobox-leucine zipper family protein / lipid-binding START domain-containing protein			Transcription factor
osa-miR528-3p				LOC_Os06g47150.4			LOC_Os11g41150	SPIRAL1-like2/Nitrilase-associated protein			not assigned.unknown
osa-MIR1430-p5				LOC_Os06g47150.2			LOC_Os08g37670	Cupredoxin superfamily protein
osa-miR530-5p_R+1				LOC_Os04g43910.1			LOC_Os09g06464	CONSTANS-like 2/CCT/B-box zinc finger protein			Transcription factor
sbi-miR156e_R+1_1ss14CT				LOC_Os02g41800.1			LOC_Os05g07050	Pre-mRNA-processing-splicing factor
osa-MIR5824-p3_1ss20TC				LOC_Os02g41800.2			LOC_Os02g45520	Major Facilitator Superfamily with SPX (SYG1/Pho81/XPR1) domain-containing protein			transport
osa-miR169h				LOC_Os08g10080.1			LOC_Os04g48390	Major Facilitator Superfamily with SPX (SYG1/Pho81/XPR1) domain-containing protein			transport
osa-miR1857-3p				LOC_Os02g49670.1			LOC_Os01g01120	haloacid dehalogenase-like hydrolase family protein			not assigned.no ontology
osa-miR1428e-3p				LOC_Os10g33960.2			LOC_Os04g51400	RING/U-box superfamily protein			protein.degradation.ubiquitin.E3.RING
osa-MIR1846e-p3				LOC_Os10g33960.1			LOC_Os12g44340	microtubule-associated proteins 70-2			cell.organisation
bdi-miR156b-5p_L+1_1ss15TG				LOC_Os10g33960.4			LOC_Os01g56780	zinc knuckle (CCHC-type) family protein			Transcription factor
osa-miR169r-5p_R+1				LOC_Os10g33960.3			LOC_Os12g04924	Ubiquitin-like superfamily protein			protein.degradation.ubiquitin.E3.RING
osa-miR5077_1ss5GA				LOC_Os03g01890.1			LOC_Os11g04880	Ubiquitin-like superfamily protein			protein.degradation.ubiquitin.E3.RING
osa-MIR169k-p3				LOC_Os03g01890.2			LOC_Os06g40330	myb domain protein 65			Transcription factor
ath-miR156g				LOC_Os03g43930.1			LOC_Os11g05540	Rho GTPase activating protein with PAK-box/P21-Rho-binding domain
				LOC_Os12g41860.1			LOC_Os01g59660	myb domain protein 33			Transcription factor
				LOC_Os03g43930.2			LOC_Os06g21580
				LOC_Os11g41150.1			LOC_Os02g04680	squamosa promoter binding protein-like 2			Transcription factor
				LOC_Os08g37670.1			LOC_Os06g45310	squamosa promoter-like 11			Transcription factor
				LOC_Os09g06464.1			LOC_Os01g69830	Squamosa promoter-binding protein-like (SBP domain) transcription factor family protein			Transcription factor
				LOC_Os05g07050.1			LOC_Os02g07780	squamosa promoter binding protein-like 2			Transcription factor
				LOC_Os02g45520.1			LOC_Os09g32944	Squamosa promoter-binding protein-like (SBP domain) transcription factor family protein			Transcription factor
				LOC_Os04g48390.1			LOC_Os07g32170	squamosa promoter binding protein-like 4			Transcription factor
				LOC_Os01g01120.1			LOC_Os07g29820	NB-ARC domain-containing disease resistance protein
				LOC_Os04g51400.5			LOC_Os04g57610	auxin response factor 6			Transcription factor
				LOC_Os04g51400.3			LOC_Os05g04220	GLNB1 homolog
				LOC_Os04g51400.2			LOC_Os12g42400	nuclear factor Y, subunit A10			Transcription factor
				LOC_Os04g51400.1			LOC_Os05g49120	SCP1-like small phosphatase 4
				LOC_Os12g44340.1			LOC_Os01g64520	uricase / urate oxidase / nodulin 35, putative
				LOC_Os01g56780.1			LOC_Os12g16350	beta-hydroxyisobutyryl-CoA hydrolase 1
				LOC_Os12g04924.1			LOC_Os05g02620
				LOC_Os11g04880.1			LOC_Os07g09675
				LOC_Os06g40330.1			LOC_Os12g18374	NB-ARC domain-containing disease resistance protein
				LOC_Os11g05540.1			LOC_Os07g26595
				LOC_Os01g59660.4			LOC_Os03g48970	nuclear factor Y, subunit A1			Transcription factor
				LOC_Os01g59660.2			LOC_Os07g41720	nuclear factor Y, subunit A3			Transcription factor
				LOC_Os01g59660.3			LOC_Os03g07880	nuclear factor Y, subunit A3			Transcription factor
				LOC_Os01g59660.1			LOC_Os03g29760	nuclear factor Y, subunit A3			Transcription factor
				LOC_Os06g21580.1			LOC_Os03g44540	nuclear factor Y, subunit A10			Transcription factor
				LOC_Os02g04680.2			LOC_Os10g32348	Tetratricopeptide repeat (TPR)-like superfamily protein
				LOC_Os02g04680.1			LOC_Os10g32300	Tetratricopeptide repeat (TPR)-like superfamily protein
				LOC_Os06g45310.1			LOC_Os03g17980	SNF1 kinase homolog 10
				LOC_Os01g69830.1			LOC_Os04g51280	differentiation and greening-like 1
				LOC_Os02g07780.1			LOC_Os06g49010	squamosa promoter binding protein-like 2			Transcription factor
				LOC_Os02g07780.2			LOC_Os11g37510	Ribosomal protein L4/L1 family
				LOC_Os09g32944.1			LOC_Os05g28290	RAN binding protein 1
				LOC_Os07g32170.2			LOC_Os03g13390	NAD(P)-linked oxidoreductase superfamily protein
				LOC_Os07g32170.1			LOC_Os01g11070	Alg9-like mannosyltransferase family
				LOC_Os07g29820.1			LOC_Os05g43040	Tetratricopeptide repeat (TPR)-like superfamily protein
				LOC_Os04g57610.1			LOC_Os03g08010	GTP binding Elongation factor Tu family protein
				LOC_Os04g57610.3			LOC_Os03g08050	GTP binding Elongation factor Tu family protein
				LOC_Os05g04220.1			LOC_Os03g08020	GTP binding Elongation factor Tu family protein
				LOC_Os05g04220.2			LOC_Os01g46860	phosphate transporter 1;5
				LOC_Os12g42400.2
				LOC_Os12g42400.3
				LOC_Os12g42400.1
				LOC_Os05g49120.2
				LOC_Os01g64520.1
				LOC_Os05g49120.1
				LOC_Os01g64520.2
				LOC_Os12g16350.13
				LOC_Os05g02620.1
				LOC_Os07g09675.1
				LOC_Os12g18374.2
				LOC_Os07g26595.1
				LOC_Os03g48970.2
				LOC_Os03g48970.4
				LOC_Os03g48970.3
				LOC_Os03g48970.1
				LOC_Os07g41720.2
				LOC_Os07g41720.1
				LOC_Os03g07880.3
				LOC_Os03g07880.2
				LOC_Os03g07880.1
				LOC_Os03g29760.1
				LOC_Os03g29760.2
				LOC_Os03g29760.3
				LOC_Os03g44540.1
				LOC_Os10g32348.1
				LOC_Os10g32300.1
				LOC_Os03g17980.1
				LOC_Os03g17980.2
				LOC_Os04g51280.1
				LOC_Os06g49010.6
				LOC_Os06g49010.3
				LOC_Os06g49010.1
				LOC_Os06g49010.2
				LOC_Os06g49010.5
				LOC_Os06g49010.4
				LOC_Os11g37510.1
				LOC_Os05g28290.1
				LOC_Os03g13390.2
				LOC_Os01g11070.1
				LOC_Os05g43040.1
				LOC_Os03g08010.1
				LOC_Os03g08050.1
				LOC_Os03g08020.1
				LOC_Os01g46860.1
